# Supplementary material for: tRNA derived fragment (tRF)-3009 participates in modulation of IFN-α-induced CD4+ T cell oxidative phosphorylation in lupus patients
Source: J Transl Med. 2021 Jul 13;19:305. doi: 10.1186/s12967-021-02967-3 (PMC8278670; doi:10.1186/s12967-021-02967-3)
Supplement: Supplementary file 6 — Additional file 6: Table S1. Clinical charateristics of SLE patients, disease controls and healthy controls. [file 12967_2021_2967_MOESM6_ESM.xlsx]

## Sheet: Table S1
Supplementary Table 1. Clinical charateristics of SLE patients, disease controls and healthy controls.
Clinical characteristics#	Healthy control (n=23)	SLE (n=139)	AS (n = 15)	RA (n=10)
Gender, male/female	2/21	10/129	3/12	2/8
Age (year)	33.78 ± 13.92	35.31 ± 11.93	36.62 ± 15.30	51.63 ±18.64
SLEDAI-2K Scores		5.77 ± 4.96
ANA		46 (75)
Anti-ds-DNA antibody		60 (117)
Leukocyte		6.80 ± 2.91
CRP		11.17 ± 22.15	8.34 ± 9.10	10.01 ± 6.97
ESR		28.33 ± 26.52	25.14 ± 22.64	7.40 ± 3.37
Low C3 level		104 (134)
Low C4 level		50 (132)
Urine protein positive		27 (53)
Treatment
Prednisone		93 (97)
Hydroxychloroquine		62 (97)
Immunosuppressant		46 (97)
Mycophenolate		9 (97)
Cyclophosphamide		13 (97)
Azathioprine		5 (97)
Rituximab		5 (97)
CNI		2 (97）
Other		13 (97）
