# Supplementary material for: tRNA derived fragment (tRF)-3009 participates in modulation of IFN-α-induced CD4+ T cell oxidative phosphorylation in lupus patients
Source: J Transl Med. 2021 Jul 13;19:305. doi: 10.1186/s12967-021-02967-3 (PMC8278670; doi:10.1186/s12967-021-02967-3)
Supplement: Supplementary file 7 — Additional file 7: Table S2. Primers used for qRT-PCR. [file 12967_2021_2967_MOESM7_ESM.xlsx]

## Sheet: Table S2
Supplementary Table 2.Primers used for qRT-PCR.
Gene Name	Forward primer (5'-3')	Reverse primer (5'-3')	TM (℃)
tRF-3009	TCGAACCCCACTCCTGGTACCA		58
tRF-3021	TCGATCCCCGGCATCTCCACCA		58
tRF-1001	GAAGCGGGTGCTCTTATTTT		58
tRF-1035	GATATCCAACCTTCGGCTATAGGGTGGAGACTTTTT		58
tRNA-Leu-TAA	GGACATATGTCCGCGTGG
ND1	CCTATGAATCCGAGCATCC	ATTGCAGGGAAATGTATCA	58
ND2	CCTATGAATCCGAGCATCC	AAAGCGGTAGGGTAAGGGTA	58
ND3	CCTATGAATCCGAGCATCC	ATCCACACAGATGCCTCACA	58
ND4	CCCTACCCTCAACATGATCC	GGAGCTTCTACGTGGGCTTT	58
ND4L	TCGATCCCCGGCATCTCCACCA	CGTAGTCTGTTCCGTAAGTATTTGA	58
ND5	CCAACCCTACCTTGCTTTCC	GGCTCCCGATAATGAGACAA	58
ND6	GTCTCCGGGTACTCCTCAGT	GTGGGCTTGGATTGATTGTT	58
U6	CTCGCTTCGGCAGCACATATACT	ACGCTTCACGAATTTGCGTGTC	58
β-actin	CTCCATCCTGGCCTCGCTGT	GCTGTCACCTTCACCGTTCC	58
