# Supplementary material for: tRNA derived fragment (tRF)-3009 participates in modulation of IFN-α-induced CD4+ T cell oxidative phosphorylation in lupus patients
Source: J Transl Med. 2021 Jul 13;19:305. doi: 10.1186/s12967-021-02967-3 (PMC8278670; doi:10.1186/s12967-021-02967-3)
Supplement: Supplementary file 8 — Additional file 8: Table S3. Differentially expressed tRFs in CD4+ T cells of SLE patients and healthy controls (Has). [file 12967_2021_2967_MOESM8_ESM.xls]

## Sheet: sheet1
Supplementary Table 3. Differentially expressed tRFs in CD4+ T cells of SLE patients and healthy controls.
AccID	FoldChange	Log2FC	P-Value	FDR	Regulation
chr6.trna119-AlaCGC-3021b	17.0296	4.08997	7.27729e-16	2.49923e-14	up
chr12.trna13-AlaTGC-3021b	16.519	4.04605	1.34436e-15	3.92716e-14	up
chr6.trna10-AlaCGC-3021b	16.4051	4.03608	1.50101e-15	4.25581e-14	up
chr12.trna13-AlaTGC-3021a	16.854	4.07502	8.57568e-16	2.66676e-14	up
chr6.trna10-AlaCGC-3021a	17.0248	4.08957	7.51842e-16	2.49923e-14	up
chr5.trna8-AlaTGC-3021b	16.6348	4.05613	1.14747e-15	3.45677e-14	up
chr6.trna66-AlaTGC-3021b	16.2205	4.01975	1.82676e-15	5.03141e-14	up
chr12.trna8-AlaTGC-3021a	18.3037	4.19406	2.03803e-16	8.18609e-15	up
chr6.trna66-AlaTGC-3021a	17.5141	4.13045	4.52646e-16	1.61611e-14	up
chr5.trna8-AlaTGC-3021a	16.9185	4.08053	8.10955e-16	2.60587e-14	up
chr6.trna119-AlaCGC-3021a	18.0533	4.17419	2.36735e-16	8.77742e-15	up
chr2.trna13-AlaCGC-3021a	18.1328	4.18053	2.2353e-16	8.61932e-15	up
chr6.trna83-LeuTAA-3009a	4.16173	2.05719	6.09215e-06	4.77466e-05	up
chr6.trna83-LeuTAA-3009b	4.11009	2.03917	7.17194e-06	5.57561e-05	up
chr6.trna65-AlaAGC-3020a	7.49532	2.90599	0.000141584	0.000764045	up
chr6.trna102-AlaAGC-3020a	7.30023	2.86794	0.000217223	0.00105759	up
chr6.trna101-AlaAGC-3020a	7.66645	2.93856	6.25872e-05	0.000402227	up
chr14.trna4-ThrTGT-3007a	5.3276	2.41348	2.00217e-07	1.89224e-06	up
chr5.trna13-ThrTGT-3007a	5.54861	2.47213	1.16537e-07	1.12342e-06	up
chr14.trna20-ThrTGT-3007a	5.33748	2.41616	1.95227e-07	1.86336e-06	up
chr6.trna113-AlaTGC-3020a	9.26985	3.21255	2.09136e-07	1.95735e-06	up
chr6.trna110-AlaTGC-3020a	9.50475	3.24865	6.53424e-07	5.57434e-06	up
chr6.trna113-AlaTGC-3020b	9.28309	3.2146	9.71905e-07	8.07687e-06	up
chr6.trna110-AlaTGC-3020b	9.25612	3.21041	3.29693e-07	2.97032e-06	up
chr14.trna21-ThrTGT-3007b	5.75617	2.52511	6.59411e-08	6.90948e-07	up
chr14.trna21-ThrTGT-3007a	5.6891	2.5082	7.85184e-08	8.05231e-07	up
chr6.trna78-LeuAAG-3001a	6.22563	2.63822	3.67916e-07	3.22428e-06	up
chr17.trna42-LeuTAG-3001a	6.2898	2.65301	8.22111e-08	8.15147e-07	up
chr6.trna126-LeuAAG-3001a	6.13352	2.61672	3.54178e-08	3.83627e-07	up
chr5.trna16-LeuAAG-3001a	6.18091	2.62782	8.28676e-08	8.15147e-07	up
chr5.trna19-LeuAAG-3001a	6.73183	2.751	6.98418e-08	7.23951e-07	up
chr5.trna3-LeuAAG-3001a	6.62683	2.72832	3.51985e-08	3.83627e-07	up
chr16.trna27-LeuTAG-3001a	6.09677	2.60805	7.44165e-07	6.29276e-06	up
chr6.trna98-LeuAAG-3001a	5.99585	2.58396	6.21996e-08	6.66227e-07	up
chr16.trna16-LeuAAG-3001a	6.27664	2.64999	8.25662e-08	8.15147e-07	up
chr14.trna1-LeuAAG-3001a	5.96235	2.57588	8.04204e-08	8.15147e-07	up
chr5.trna7-LeuAAG-3001a	6.16475	2.62404	2.2656e-07	2.10003e-06	up
chr10.trna2-SerTGA-1001	0.0252509	-5.30752	8.58634e-21	6.89769e-19	down
chr17.trna26-CysGCA-3003a	9.99497	3.3212	1.07897e-11	2.36393e-10	up
chr17.trna29-CysGCA-3003b	10.1209	3.33926	8.7687e-12	1.98144e-10	up
chr7.trna21-CysGCA-3003a	9.14321	3.1927	5.40896e-11	8.69039e-10	up
chr17.trna28-CysGCA-3003a	9.77636	3.2893	1.55447e-11	3.25763e-10	up
chr14.trna8-CysGCA-3003a	9.39784	3.23233	3.14608e-11	5.92917e-10	up
chr17.trna28-CysGCA-3003b	9.77607	3.28925	1.70285e-11	3.3501e-10	up
chr17.trna27-CysGCA-3003b	9.40505	3.23344	3.14489e-11	5.92917e-10	up
chr1.trna127-CysGCA-3003a	8.80843	3.13888	8.08182e-11	1.27315e-09	up
chr7.trna21-CysGCA-3003b	10.1438	3.34253	8.83839e-12	1.98144e-10	up
chr17.trna27-CysGCA-3003a	9.8225	3.29609	1.47383e-11	3.15728e-10	up
chr17.trna15-CysGCA-3003a	9.34438	3.2241	3.19831e-11	5.92917e-10	up
chr14.trna8-CysGCA-3003b	10.2965	3.36408	5.81085e-12	1.40042e-10	up
chr17.trna29-CysGCA-3003a	9.22962	3.20627	4.01111e-11	6.66675e-10	up
chr15.trna3-CysGCA-3003a	10.5926	3.40499	4.21418e-12	1.06907e-10	up
chr15.trna3-CysGCA-3003b	9.28384	3.21472	3.70106e-11	6.25934e-10	up
chr4.trna3-CysGCA-3003b	9.28098	3.21428	3.37981e-11	6.03359e-10	up
chr1.trna127-CysGCA-3003b	9.24653	3.20891	3.49857e-11	6.13204e-10	up
chr17.trna15-CysGCA-3003b	9.30847	3.21854	3.59737e-11	6.19261e-10	up
chr17.trna26-CysGCA-3003b	9.34797	3.22465	3.32394e-11	6.03359e-10	up
chr4.trna3-CysGCA-3003a	8.29501	3.05224	2.12885e-10	3.10941e-09	up
chr14.trna2-LeuTAG-3010a	5.27749	2.39985	3.39114e-07	3.0269e-06	up
chr14.trna2-LeuTAG-3010b	5.26906	2.39755	3.4366e-07	3.03934e-06	up
chr16.trna19-GlyGCC-5004c	0.481163	-1.0554	0.0173482	0.0373296	down
chr16.trna25-GlyGCC-5004c	0.482267	-1.0521	0.0178328	0.0381172	down
chr17.trna5-GlyGCC-5004c	0.484229	-1.04624	0.0187904	0.0394639	down
chr6.trna128-GlyGCC-5004c	0.486729	-1.03881	0.0197668	0.041156	down
chr1.trna68-GlyGCC-5004c	0.475717	-1.07182	0.0160817	0.0353274	down
chr1.trna68-GlyGCC-5004b	0.48862	-1.03321	0.0209115	0.0429823	down
chr16.trna18-GlyGCC-5004c	0.47087	-1.0866	0.0147617	0.0331708	down
chr16.trna24-GlyGCC-5004c	0.451976	-1.14568	0.00977745	0.0242924	down
chr2.trna19-GlyGCC-5004c	0.458261	-1.12576	0.0114695	0.0277107	down
chr6.trna128-GlyGCC-5004b	0.469834	-1.08978	0.0144382	0.0325958	down
chr2.trna19-GlyGCC-5004b	0.471806	-1.08373	0.0151499	0.0337287	down
chr16.trna24-GlyGCC-5004b	0.464182	-1.10724	0.0130553	0.030771	down
chr16.trna25-GlyGCC-5004b	0.456977	-1.12981	0.0111473	0.0271014	down
chr17.trna5-GlyGCC-5004b	0.446891	-1.162	0.00879819	0.0222028	down
chr16.trna19-GlyGCC-5004b	0.444016	-1.17131	0.00836609	0.0213923	down
chr16.trna18-GlyGCC-5004b	0.443969	-1.17147	0.0085642	0.0217834	down
chr6.trna7-LeuCAG-3011b	4.10295	2.03666	0.00118058	0.0041688	up
chr1.trna42-LeuCAG-3011a	3.99039	1.99653	0.0047381	0.0130875	up
chr1.trna67-LeuCAG-3011b	4.59426	2.19983	0.000563845	0.00225538	up
chr1.trna36-LeuCAG-3011b	4.46248	2.15785	0.000467294	0.00195009	up
chr1.trna67-LeuCAG-3011a	3.97221	1.98994	0.00159393	0.00529846	up
chr6.trna7-LeuCAG-3011a	3.92456	1.97253	0.000930365	0.00341016	up
chr1.trna42-LeuCAG-3011b	3.9114	1.96769	0.00261199	0.00801898	up
chr1.trna38-LeuCAG-3011b	4.15068	2.05335	0.000640214	0.00243939	up
chr1.trna36-LeuCAG-3011a	3.9932	1.99755	0.00166638	0.00548255	up
chr1.trna38-LeuCAG-3011a	4.30385	2.10563	0.000591548	0.0023371	up
chr1.trna34-LeuCAG-3011b	3.79965	1.92587	0.00275277	0.00837121	up
chr1.trna40-LeuCAG-3011a	3.70094	1.88789	0.00687202	0.0179529	up
chr1.trna40-LeuCAG-3011b	3.90444	1.96512	0.00236855	0.00734174	up
chr1.trna34-LeuCAG-3011a	4.11586	2.0412	0.00140595	0.00477229	up
chr6.trna100-LeuCAA-3012b	3.48959	1.80306	9.35334e-05	0.000563539	up
chr6.trna140-LeuCAA-3012a	3.63368	1.86143	5.39132e-05	0.00036267	up
chr6.trna141-LeuCAA-3012a	3.50796	1.81063	9.54291e-05	0.000564378	up
chr6.trna141-LeuCAA-3012b	3.50268	1.80846	8.3706e-05	0.000519067	up
chr6.trna100-LeuCAA-3012a	3.16687	1.66306	0.000271682	0.00127137	up
chr16.trna26-LeuCAG-3012a	3.44915	1.78624	0.000105325	0.000607986	up
chr1.trna58-LeuCAA-3012b	3.36918	1.7524	0.000129364	0.000716705	up
chr19.trna4-ThrAGT-1042	0.0276954	-5.17421	4.04581e-27	5.57166e-25	down
chr6.trna140-LeuCAA-3012b	3.28935	1.7178	0.000186635	0.000951938	up
chr6.trna74-LeuCAA-3012a	3.65388	1.86943	5.70957e-05	0.000376988	up
chr16.trna17-LeuCAG-3012b	3.39364	1.76283	0.000129018	0.000716705	up
chr16.trna26-LeuCAG-3012b	3.23964	1.69583	0.000204144	0.00100405	up
chr1.trna58-LeuCAA-3012a	3.30389	1.72417	0.000162996	0.000853958	up
chr16.trna17-LeuCAG-3012a	3.36617	1.75111	0.000143354	0.000767742	up
chr6.trna74-LeuCAA-3012b	3.41771	1.77303	0.000118084	0.000669606	up
chr16.trna15-ThrCGT-1035	0.0167033	-5.90372	6.35044e-12	1.49313e-10	down
chr16.trna19-GlyGCC-3027b	3.35438	1.74604	0.000233155	0.00111268	up
chr2.trna19-GlyGCC-3027b	3.25756	1.70379	0.000300555	0.00139969	up
chr6.trna128-GlyGCC-3027b	3.57779	1.83907	9.48653e-05	0.000564378	up
chr16.trna24-GlyGCC-3027b	3.48384	1.80068	0.000125905	0.000705654	up
chr12.trna5-AspGTC-3025a	3.23337	1.69304	0.00234387	0.00728868	up
chr17.trna5-GlyGCC-3027b	3.74028	1.90315	6.05048e-05	0.000391454	up
chr12.trna5-AspGTC-3024a	2.77137	1.4706	0.00682773	0.0178857	up
chr1.trna68-GlyGCC-3027b	3.11516	1.63931	0.000474551	0.00196338	up
chr1.trna4-GlyCCC-5004c	0.335106	-1.57731	0.000311934	0.00143192	down
chr1.trna133-GlyCCC-5004b	0.334101	-1.58164	0.0020967	0.00662694	down
chr1.trna133-GlyCCC-5004c	0.336236	-1.57245	0.000315869	0.00144312	down
chr1.trna4-GlyCCC-5004b	0.330628	-1.59672	0.000450811	0.00191319	down
chr11.trna17-ValTAC-5020c	0.349116	-1.51822	0.00378155	0.0110803	down
chr1.trna68-GlyGCC-3027a	4.16626	2.05875	0.000428109	0.00185777	up
chr16.trna24-GlyGCC-3027a	4.86076	2.28118	0.00125947	0.00435171	up
chrX.trna4-ValTAC-5020c	0.331999	-1.59075	0.00172722	0.00561053	down
chr16.trna19-GlyGCC-3027a	4.31212	2.1084	0.00445672	0.0125816	up
chr17.trna5-GlyGCC-3027a	4.36715	2.12669	0.00385785	0.0112356	up
chr6.trna128-GlyGCC-3027a	3.66472	1.8737	0.0131985	0.030957	up
chr2.trna19-GlyGCC-3027a	3.79238	1.9231	0.00534908	0.0146077	up
chrX.trna4-ValTAC-5020b	0.324894	-1.62196	0.00574107	0.0154684	down
chr11.trna17-ValTAC-5020b	0.317876	-1.65346	0.00398672	0.0115066	down
chr17.trna26-CysGCA-1015	0.186822	-2.42026	0.000434912	0.00186484	down
chr6.trna51-SerTGA-3014b	3.21322	1.68402	0.000452497	0.00191319	up
chr6.trna47-SerAGA-3014b	4.36015	2.12438	1.30197e-05	9.5809e-05	up
chr6.trna172-SerTGA-3014a	3.38851	1.76065	0.000232818	0.00111268	up
chr17.trna35-SerAGA-3014b	3.39517	1.76348	0.000229901	0.00111268	up
chr6.trna147-SerAGA-3014b	3.49311	1.80451	0.000188579	0.000952542	up
chr1.trna41-GlyGCC-5003c	0.202223	-2.30598	2.91259e-07	2.67404e-06	down
chr8.trna11-SerAGA-3014a	3.93775	1.97737	4.70356e-05	0.000326204	up
chr6.trna47-SerAGA-3014a	3.85308	1.94601	6.48029e-05	0.000413709	up
chr6.trna44-SerAGA-3014a	3.43177	1.77895	0.000192578	0.000961893	up
chr6.trna46-SerAGA-3014a	3.92068	1.9711	4.78608e-05	0.000329556	up
chr6.trna172-SerTGA-3014b	3.69963	1.88738	9.04479e-05	0.000551847	up
chr17.trna35-SerAGA-3014a	3.43448	1.78009	0.000203004	0.00100357	up
chr6.trna50-SerAGA-3014b	3.59328	1.8453	0.000141871	0.000764045	up
chr6.trna5-SerAGA-3014b	3.8282	1.93667	7.40766e-05	0.000466731	up
chr6.trna147-SerAGA-3014a	3.69435	1.88532	0.000101132	0.000587299	up
chr6.trna5-SerAGA-3014a	3.53027	1.81978	0.000158406	0.000839028	up
chr1.trna39-GlyGCC-5003c	0.193881	-2.36676	8.97703e-07	7.52509e-06	down
chr1.trna35-GlyGCC-5003c	0.195824	-2.35237	4.23026e-07	3.67385e-06	down
chr1.trna37-GlyGCC-5003c	0.1896	-2.39897	3.16226e-07	2.87587e-06	down
chr6.trna46-SerAGA-3014b	3.18598	1.67174	0.000426926	0.00185777	up
chr6.trna44-SerAGA-3014b	3.95377	1.98323	4.90168e-05	0.000335122	up
chr8.trna11-SerAGA-3014b	4.09798	2.03491	3.21904e-05	0.000224866	up
chr6.trna145-SerAGA-3014b	3.1178	1.64053	0.000535661	0.00216965	up
chr21.trna2-GlyGCC-5003c	0.185695	-2.429	9.49922e-08	9.24975e-07	down
chr14.trna5-TyrGTA-3030b	2.30356	1.20387	0.00663029	0.017433	up
chr6.trna145-SerAGA-3014a	3.17616	1.66729	0.000435258	0.00186484	up
chr6.trna51-SerTGA-3014a	3.46081	1.79111	0.000197596	0.000981866	up
chr17.trna16-GlnTTG-3004b	2.23197	1.15832	0.0101156	0.0249397	up
chr6.trna174-GlnTTG-3005b	2.1649	1.1143	0.0136663	0.0314423	up
chr8.trna5-TyrGTA-3030b	2.2027	1.13927	0.00912791	0.0227372	up
chr6.trna50-SerAGA-3014a	3.14713	1.65404	0.000599297	0.00234847	up
chr2.trna2-TyrGTA-3030a	2.13998	1.09759	0.0121185	0.0289882	up
chr6.trna174-GlnTTG-3005a	2.13278	1.09273	0.0150327	0.0335452	up
chr8.trna5-TyrGTA-3030a	2.02524	1.01809	0.0191695	0.0401726	up
chr14.trna5-TyrGTA-3030a	2.12268	1.08589	0.0141503	0.0321719	up
chr5.trna15-ValAAC-5026c	0.344973	-1.53544	0.00161	0.00533349	down
chr6.trna130-GlnTTG-3005a	2.36295	1.24059	0.00611839	0.0163837	up
chr6.trna174-GlnTTG-3004b	2.11417	1.08009	0.0174846	0.0375393	up
chr6.trna64-GlnTTG-3005a	2.0129	1.00928	0.0241146	0.0483295	up
chr21.trna2-GlyGCC-5003b	0.171857	-2.54072	1.92004e-06	1.5554e-05	down
chr5.trna15-ValAAC-5026b	0.349456	-1.51682	0.00295912	0.00885898	down
chr17.trna16-GlnTTG-3005a	2.04688	1.03343	0.0227051	0.0458862	up
chr8.trna4-TyrGTA-3030a	2.10138	1.07134	0.0150251	0.0335452	up
chr6.trna9-ValCAC-5027c	0.482637	-1.05099	0.0154148	0.0342392	down
chr1.trna35-GlyGCC-5003b	0.162981	-2.61722	3.71889e-06	2.93853e-05	down
chr1.trna37-GlyGCC-5003b	0.164313	-2.60548	5.92328e-07	5.09825e-06	down
chr1.trna39-GlyGCC-5003b	0.158883	-2.65397	1.3915e-06	1.1465e-05	down
chr5.trna6-ValCAC-5027b	0.46542	-1.10339	0.0117575	0.028265	down
chr1.trna41-GlyGCC-5003b	0.156584	-2.67499	1.62232e-06	1.32535e-05	down
chr1.trna90-ValCAC-5027b	0.47182	-1.08369	0.0142709	0.0323697	down
chr5.trna15-ValAAC-3008b	2.88522	1.52868	0.00121668	0.00423423	up
chr5.trna4-ValAAC-3008a	2.89845	1.53528	0.00109721	0.003903	up
chr5.trna10-ValCAC-3008a	2.37475	1.24778	0.00636422	0.0169478	up
chr5.trna18-ValCAC-3008b	2.58325	1.36919	0.00313548	0.0093579	up
chr5.trna12-ValAAC-3008b	2.28182	1.19019	0.00911976	0.0227372	up
chr5.trna15-ValAAC-3008a	2.21711	1.14868	0.0135004	0.0312096	up
chr5.trna6-ValCAC-3008a	2.46818	1.30345	0.00469443	0.0130416	up
chr1.trna90-ValCAC-3008b	2.81847	1.49491	0.00179928	0.00576249	up
chr6.trna132-ValAAC-3008b	2.31395	1.21036	0.00870149	0.0220743	up
chr5.trna4-ValAAC-3008b	2.59481	1.37563	0.00320789	0.00954445	up
chr6.trna9-ValCAC-3008a	2.47913	1.30984	0.00503393	0.0138587	up
chr5.trna6-ValCAC-3008b	2.53552	1.34228	0.00456697	0.0127981	up
chr6.trna136-ValAAC-3008a	2.49361	1.31824	0.00448904	0.0126164	up
chr3.trna2-ValAAC-3008a	2.46164	1.29962	0.00533036	0.0145979	up
chr5.trna2-ValCAC-3008a	2.42178	1.27607	0.00628807	0.0167914	up
chr6.trna136-ValAAC-5027c	0.494899	-1.01479	0.0220035	0.0446555	down
chr5.trna10-ValCAC-5026a	0.458221	-1.12588	0.016098	0.0353274	down
chr1.trna90-ValCAC-3008a	2.58726	1.37142	0.00341098	0.0101175	up
chr5.trna18-ValCAC-5026a	0.489877	-1.02951	0.0211668	0.0433222	down
chr6.trna9-ValCAC-3008b	2.24048	1.16381	0.0115687	0.0278805	up
chr6.trna139-ValAAC-5027c	0.482941	-1.05008	0.0172869	0.0372809	down
chr5.trna10-ValCAC-3008b	2.071	1.05033	0.0212802	0.0434621	up
chr5.trna4-ValAAC-5027c	0.481307	-1.05497	0.0169734	0.0366869	down
chr6.trna136-ValAAC-3008b	2.20596	1.14141	0.0132867	0.0310882	up
chr1.trna90-ValCAC-5026a	0.454238	-1.13848	0.0103857	0.0255405	down
chr6.trna132-ValAAC-3008a	2.18028	1.12451	0.015451	0.0342409	up
chr13.trna3-GluTTC-5028c	0.296497	-1.75391	5.41747e-05	0.00036267	down
chr5.trna2-ValCAC-5026a	0.469958	-1.0894	0.0139405	0.0319208	down
chr5.trna12-ValAAC-3008a	2.54033	1.34502	0.00391646	0.0113719	up
chr1.trna85-ValCAC-3008b	2.17385	1.12025	0.014607	0.0328998	up
chr5.trna2-ValCAC-3008b	2.52317	1.33524	0.00423809	0.0120873	up
chr1.trna98-ValCAC-5026a	0.456685	-1.13073	0.012718	0.0301965	down
chr5.trna6-ValCAC-5026a	0.466694	-1.09945	0.0175558	0.0376085	down
chr3.trna2-ValAAC-5027b	0.49311	-1.02002	0.0205525	0.0424252	down
chr5.trna12-ValAAC-5027b	0.484075	-1.0467	0.0181338	0.0385044	down
chr5.trna5-ValAAC-3008a	2.19811	1.13626	0.0143232	0.0324122	up
chr1.trna85-ValCAC-3008a	2.35209	1.23394	0.0078818	0.0202615	up
chr15.trna11-GluTTC-5028c	0.296843	-1.75223	6.0403e-05	0.000391454	down
chr3.trna2-ValAAC-3008b	2.11034	1.07747	0.0199196	0.0413846	up
chr13.trna3-GluTTC-5028b	0.280372	-1.83459	2.99811e-05	0.000212513	down
chr5.trna5-ValAAC-5027c	0.47729	-1.06706	0.0156305	0.0345592	down
chr5.trna5-ValAAC-3008b	2.24599	1.16735	0.0131498	0.0309181	up
chr1.trna73-GlyTCC-5008c	0.452319	-1.14459	0.021582	0.0439854	down
chr5.trna15-ValAAC-5026a	0.341326	-1.55078	0.000597759	0.00234847	down
chr1.trna2-GlyCCC-3027a	10.8352	3.43766	8.06482e-10	1.06129e-08	up
chr1.trna79-GlyTCC-5008c	0.478362	-1.06383	0.0233504	0.0470917	down
chr6.trna136-ValAAC-5027b	0.456144	-1.13244	0.011161	0.0271014	down
chr1.trna76-GlyTCC-5008c	0.479688	-1.05983	0.0196544	0.0410105	down
chr15.trna11-GluTTC-5028b	0.264015	-1.92131	1.14789e-05	8.64504e-05	down
chr1.trna133-GlyCCC-3027a	5.89514	2.55953	8.53795e-06	6.48077e-05	up
chr6.trna87-GluCTC-3029b	2.06255	1.04443	0.0245511	0.0490674	up
chr1.trna70-GlyTCC-5008b	0.428418	-1.22291	0.0133981	0.0311975	down
chr11.trna17-ValTAC-3017a	2.60394	1.38069	0.00461975	0.0128712	up
chr1.trna70-GlyTCC-5008c	0.442922	-1.17487	0.0122013	0.0291139	down
chr1.trna45-GlyTCC-5008c	0.434597	-1.20225	0.0179688	0.0383229	down
chr6.trna77-GluCTC-3029b	2.46351	1.30071	0.00644281	0.0170628	up
chr1.trna4-GlyCCC-3027a	6.39333	2.67657	3.21887e-06	2.56446e-05	up
chr1.trna7-AsnGTT-3033a	4.23706	2.08306	5.69439e-05	0.000376988	up
chr1.trna73-GlyTCC-5008b	0.451523	-1.14713	0.0203544	0.0421971	down
chr1.trna77-GluCTC-3029b	2.21137	1.14494	0.0141046	0.0321439	up
chr16.trna28-ProTGG-3002a	4.74997	2.24792	1.27721e-05	9.47101e-05	up
chr15.trna11-GluTTC-5028a	0.262484	-1.9297	1.38091e-05	0.000100849	down
chr1.trna71-GluCTC-3029a	2.38189	1.25211	0.00894752	0.022462	up
chr1.trna108-AsnGTT-3033a	3.99944	1.9998	0.000138165	0.00075677	up
chr16.trna8-ProTGG-3002b	3.67028	1.87589	0.000205504	0.00100561	up
chr11.trna16-ValTAC-3017a	2.38208	1.25222	0.00834804	0.0213923	up
chr1.trna74-GluCTC-3029b	2.23072	1.15751	0.0134969	0.0312096	up
chr16.trna3-ProTGG-3002b	3.36835	1.75204	0.00051285	0.00210378	up
chr14.trna3-ProTGG-3002a	4.21698	2.07621	5.2597e-05	0.000357067	up
chr13.trna3-GluTTC-5028a	0.263868	-1.92211	1.26883e-05	9.47101e-05	down
chr14.trna23-ProAGG-3002a	3.75486	1.90876	0.000160796	0.000847033	up
chr1.trna80-GluCTC-3029b	2.21354	1.14635	0.0148547	0.0333022	up
chr14.trna22-ProAGG-3002b	3.51959	1.81541	0.000334489	0.00150677	up
chr6.trna30-ProCGG-3002b	2.98782	1.57909	0.0013998	0.00476823	up
chr16.trna29-ProAGG-3002b	3.58698	1.84277	0.000232858	0.00111268	up
chr1.trna52-ProCGG-3002b	2.95885	1.56503	0.00171646	0.00561053	up
chr7.trna2-ProAGG-3002b	3.48536	1.80131	0.000353914	0.00157222	up
chr16.trna6-ProCGG-3002b	3.37477	1.75479	0.000472684	0.00196338	up
chr17.trna31-AsnGTT-3033a	4.19907	2.07007	6.60057e-05	0.000418615	up
chr19.trna1-AsnGTT-3033a	5.10185	2.35102	0.000114183	0.000651314	up
chr5.trna14-ProTGG-3002b	3.05035	1.60898	0.00130627	0.00449731	up
chr1.trna107-AsnGTT-3033a	4.32013	2.11108	5.81107e-05	0.00038108	up
chr16.trna28-ProTGG-3002b	2.97898	1.57482	0.00157218	0.00524421	up
chr6.trna30-ProCGG-3002a	3.77498	1.91647	0.000189718	0.000952542	up
chr1.trna134-GluTTC-3029a	2.39883	1.26233	0.00882309	0.0222075	up
chr16.trna6-ProCGG-3002a	4.34385	2.11897	3.13233e-05	0.000220406	up
chr6.trna12-ProAGG-3002b	3.25503	1.70267	0.000587692	0.00233142	up
chr1.trna26-AsnGTT-3033a	5.15847	2.36694	2.05324e-05	0.000147711	up
chr16.trna9-ProAGG-3002b	3.45842	1.79011	0.000391037	0.00171345	up
chr1.trna74-GluCTC-3029a	2.20708	1.14214	0.0161245	0.0353274	up
chr1.trna65-ProAGG-3002a	3.51253	1.81251	0.000309319	0.00142672	up
chr1.trna116-GluCTC-3029a	2.56469	1.35878	0.00446359	0.0125816	up
chr14.trna6-ProTGG-3002b	3.14973	1.65523	0.000927917	0.00341016	up
chr6.trna77-GluCTC-3029a	2.41961	1.27477	0.00840149	0.021426	up
chr13.trna7-AsnGTT-3033a	5.7546	2.52471	2.97687e-06	2.39142e-05	up
chr1.trna77-GluCTC-3029a	2.32548	1.21753	0.0105786	0.0259486	up
chr15.trna7-GlnCTG-3004a	3.16656	1.66292	0.000918117	0.00339105	up
chr7.trna2-ProAGG-3002a	3.243	1.69733	0.000743834	0.002801	up
chr14.trna6-ProTGG-3002a	3.65448	1.86967	0.000266034	0.00125101	up
chr14.trna23-ProAGG-3002b	3.78963	1.92206	0.000176901	0.000911941	up
chr17.trna37-ProCGG-3002b	3.42408	1.77572	0.000462229	0.00193734	up
chr16.trna11-ProAGG-3002b	3.10849	1.63622	0.00119884	0.00420246	up
chr1.trna80-GluCTC-3029a	2.14882	1.10355	0.0207829	0.0428093	up
chr11.trna12-ProTGG-3002a	3.29049	1.7183	0.000618855	0.0023863	up
chr11.trna9-ProAGG-3002b	3.27754	1.71261	0.000639849	0.00243939	up
chr16.trna11-ProAGG-3002a	3.25244	1.70152	0.000682094	0.00257858	up
chr1.trna83-AsnGTT-3033a	3.70257	1.88853	0.0015212	0.00509179	up
chr1.trna62-LysTTT-5005c	0.0596412	-4.06755	3.43326e-18	1.43898e-16	down
chr10.trna4-AsnGTT-3033a	4.25108	2.08783	8.48336e-05	0.000520889	up
chr1.trna52-ProCGG-3002a	2.65606	1.40929	0.00417254	0.0119712	up
chr16.trna9-ProAGG-3002a	3.55346	1.82923	0.000375586	0.00165326	up
chr5.trna14-ProTGG-3002a	3.08503	1.62528	0.00119611	0.00420246	up
chr6.trna12-ProAGG-3002a	4.02996	2.01077	8.39985e-05	0.000519067	up
chr16.trna29-ProAGG-3002a	2.88031	1.52622	0.00204238	0.00647651	up
chr14.trna3-ProTGG-3002b	3.32676	1.73412	0.000626606	0.00240657	up
chr6.trna99-GlnCTG-3004a	2.80536	1.48819	0.00285027	0.00855969	up
chr6.trna42-GlnCTG-3004a	2.9493	1.56037	0.00214359	0.00673102	up
chr16.trna3-ProTGG-3002a	3.42908	1.77782	0.00053195	0.00216371	up
chr17.trna37-ProCGG-3002a	3.25104	1.7009	0.000842425	0.00313551	up
chr11.trna9-ProAGG-3002a	3.17159	1.66521	0.00101967	0.00366777	up
chr1.trna65-ProAGG-3002b	3.32584	1.73372	0.000652182	0.00247521	up
chr1.trna100-PheGAA-3029b	2.09521	1.0671	0.0247856	0.0491631	up
chr16.trna4-ProAGG-3002b	2.80556	1.48829	0.00278886	0.00842777	up
chr14.trna22-ProAGG-3002a	3.56471	1.83379	0.000302993	0.00140425	up
chr1.trna136-AsnGTT-3033a	3.46108	1.79122	0.000613415	0.00237483	up
chr6.trna1-GlnCTG-3004a	2.23458	1.16	0.0187658	0.0394639	up
chr1.trna105-GluTTC-3029a	2.61888	1.38895	0.0127489	0.0301965	up
chr13.trna4-GluCTC-3029b	2.42332	1.27698	0.0226512	0.0458734	up
chr16.trna8-ProTGG-3002a	3.31387	1.72852	0.000783656	0.00292808	up
chr16.trna4-ProAGG-3002a	2.74507	1.45684	0.00394537	0.0114214	up
chr11.trna12-ProTGG-3002b	3.03538	1.60188	0.00177498	0.00570361	up
chr17.trna2-LysTTT-5005c	0.0538	-4.21625	3.44698e-19	1.84605e-17	down
chr5.trna9-LysCTT-5005c	0.355042	-1.49394	0.00103599	0.00369886	down
chr11.trna14-LysTTT-5005c	0.054622	-4.19437	5.06154e-19	2.21788e-17	down
chr17.trna3-GlnCTG-3004a	2.43201	1.28215	0.00872735	0.0220818	up
chr1.trna54-LysTTT-5005c	0.0540924	-4.20843	3.85139e-19	1.95407e-17	down
chr17.trna23-ArgCCG-5002c	0.403264	-1.3102	0.0127926	0.0302256	down
chr13.trna4-GluCTC-3029a	2.19104	1.13162	0.0169638	0.0366869	up
chr6.trna76-LysTTT-5005c	0.0528073	-4.24312	2.02623e-19	1.2208e-17	down
chr11.trna14-LysTTT-5005b	0.0545033	-4.19751	4.10149e-19	1.97692e-17	down
chr2.trna20-GluTTC-5029b	0.32255	-1.6324	0.000254201	0.00120714	down
chr6.trna13-LysCTT-5005b	0.342877	-1.54424	0.000609801	0.00237036	down
chr11.trna5-LysTTT-5005c	0.0507458	-4.30057	1.02634e-19	6.59595e-18	down
chr1.trna62-LysTTT-5005b	0.0545335	-4.19671	4.608e-19	2.11529e-17	down
chr6.trna76-LysTTT-5005b	0.0536131	-4.22127	3.36025e-19	1.84605e-17	down
chr6.trna49-GlnCTG-3004a	2.39245	1.25849	0.010914	0.0267034	up
chr16.trna7-LysCTT-5005c	0.29788	-1.7472	0.000112546	0.000645798	down
chr5.trna11-LysCTT-5005c	0.319178	-1.64757	0.000324968	0.00147768	down
chr1.trna54-LysTTT-5005b	0.0506278	-4.30393	9.91133e-20	6.59595e-18	down
chr16.trna7-LysCTT-5005b	0.361668	-1.46726	0.00139015	0.00476823	down
chr1.trna119-LysCTT-5005c	0.323845	-1.62663	0.000349735	0.00156085	down
chr1.trna105-GluTTC-3029b	2.18996	1.1309	0.0209998	0.0430719	up
chr17.trna2-LysTTT-5005b	0.0474787	-4.39658	2.05155e-20	1.5213e-18	down
chr5.trna11-LysCTT-5005b	0.322158	-1.63416	0.000357542	0.00158106	down
chr13.trna5-GluTTC-5029b	0.309878	-1.69023	0.000172821	0.000895695	down
chr6.trna13-LysCTT-5005c	0.311919	-1.68076	0.000258498	0.00122153	down
chr3.trna10-GluCTC-3029a	2.3873	1.25538	0.0113682	0.0275352	up
chr5.trna9-LysCTT-5005b	0.294069	-1.76578	0.000139419	0.000759324	down
chr2.trna18-GluCTC-3029a	2.56701	1.36009	0.0156692	0.0345655	up
chr6.trna146-GlnCTG-3004a	2.69425	1.42989	0.00542523	0.0147738	up
chr2.trna20-GluTTC-5029a	0.368686	-1.43954	0.00142131	0.00480752	down
chr1.trna119-LysCTT-5005b	0.301663	-1.72899	0.000130828	0.000720673	down
chr18.trna1-GluCTC-3029a	3.48146	1.79969	0.00060644	0.00236683	up
chr11.trna5-LysTTT-5005b	0.0438003	-4.51292	3.6514e-21	3.19995e-19	down
chr11.trna12-ProTGG-5012b	0.387211	-1.36881	0.0117998	0.028296	down
chr1.trna47-AsnGTT-3033a	3.28358	1.71527	0.00139746	0.00476823	up
chr13.trna5-GluTTC-5029a	0.346829	-1.5277	0.000750534	0.00281523	down
chr1.trna15-GlnCTG-3004a	2.80353	1.48724	0.00381868	0.0111552	up
chr1.trna19-GlnCTG-3004a	2.37365	1.24711	0.016593	0.0360263	up
chr16.trna16-LeuAAG-1036	0.10849	-3.20436	8.13591e-06	6.22462e-05	down
chr16.trna32-LysCTT-5005c	0.345732	-1.53227	0.000949793	0.0034551	down
chr16.trna32-LysCTT-5005b	0.331455	-1.59312	0.000496341	0.00204476	down
chr10.trna6-ValTAC-3017a	2.40932	1.26863	0.0140914	0.0321439	up
chr17.trna42-LeuTAG-5019b	0.220635	-2.18027	0.00112814	0.00399827	down
chr1.trna28-GlnCTG-3004a	2.51869	1.33267	0.0125648	0.0299072	up
chr14.trna1-LeuAAG-5019b	0.3959	-1.33679	0.0136024	0.03137	down
chr5.trna16-LeuAAG-5019b	0.369916	-1.43473	0.0204552	0.042315	down
chr17.trna23-ArgCCG-5002b	0.324133	-1.62534	0.00276855	0.00839272	down
chr6.trna45-AspGTC-5032c	0.149134	-2.74532	2.42021e-09	2.84522e-08	down
chr1.trna69-AspGTC-5032c	0.146438	-2.77163	1.60609e-09	1.98496e-08	down
chr12.trna12-AspGTC-5032c	0.147452	-2.76168	1.72268e-09	2.1021e-08	down
chr1.trna72-AspGTC-5032c	0.141916	-2.81689	1.11549e-09	1.41491e-08	down
chr1.trna112-GlnCTG-3004a	2.47027	1.30467	0.0134478	0.0312096	up
chr6.trna45-AspGTC-5032b	0.154316	-2.69604	4.1929e-09	4.86983e-08	down
chr6.trna98-LeuAAG-5019b	0.356692	-1.48725	0.00738351	0.0191336	down
chr12.trna4-AspGTC-5032c	0.139594	-2.84069	8.14683e-10	1.06129e-08	down
chr6.trna152-ValCAC-5009c	0.275607	-1.85932	0.00640445	0.017008	down
chr5.trna7-LeuAAG-5019b	0.347573	-1.52461	0.00700717	0.0182565	down
chr6.trna78-LeuAAG-5019b	0.3166	-1.65927	0.00193301	0.00617028	down
chr6.trna48-AspGTC-5032b	0.139009	-2.84675	7.09913e-10	9.77652e-09	down
chr1.trna75-AspGTC-5032c	0.139698	-2.83961	7.48753e-10	1.0025e-08	down
chr16.trna16-LeuAAG-5019b	0.328194	-1.60738	0.0110363	0.0269341	down
chr5.trna19-LeuAAG-5019b	0.320328	-1.64238	0.00369146	0.0108825	down
chr1.trna81-AspGTC-5032c	0.126326	-2.98478	1.05347e-10	1.58678e-09	down
chr17.trna38-AspGTC-5032c	0.124892	-3.00125	9.61776e-11	1.47167e-09	down
chr5.trna3-LeuAAG-5019b	0.343146	-1.54311	0.0012311	0.00426898	down
chr1.trna78-AspGTC-5032c	0.126869	-2.97859	1.19179e-10	1.76751e-09	down
chr1.trna72-AspGTC-5032b	0.154266	-2.69651	5.40936e-09	6.20788e-08	down
chr6.trna48-AspGTC-5032c	0.12396	-3.01205	8.18833e-11	1.27315e-09	down
chr12.trna12-AspGTC-5032b	0.143487	-2.80101	1.80099e-09	2.1702e-08	down
chr12.trna10-AspGTC-5032b	0.143313	-2.80276	1.90853e-09	2.27139e-08	down
chr17.trna38-AspGTC-5032b	0.153928	-2.69967	6.16634e-09	6.99336e-08	down
chr1.trna78-AspGTC-5032b	0.13618	-2.87642	7.43506e-10	1.0025e-08	down
chr1.trna69-AspGTC-5032b	0.141326	-2.8229	1.21804e-09	1.52493e-08	down
chr12.trna10-AspGTC-5032c	0.119951	-3.05949	5.26266e-11	8.59866e-10	down
chr1.trna81-AspGTC-5032b	0.135262	-2.88618	3.64021e-10	5.08574e-09	down
chr1.trna75-AspGTC-5032b	0.137023	-2.86751	8.95863e-10	1.15148e-08	down
chr3.trna7-CysGCA-5017b	0.376096	-1.41083	0.00232377	0.00724955	down
chr12.trna4-AspGTC-5032b	0.129371	-2.95041	2.50547e-10	3.55187e-09	down
chr6.trna152-ValCAC-5009b	0.254938	-1.97178	0.00719854	0.0187046	down
chr16.trna6-ProCGG-5013c	0.191876	-2.38175	0.00102429	0.0036707	down
chr16.trna27-LeuTAG-1037	0.00446926	-7.80575	5.51438e-40	5.31587e-37	down
chr16.trna8-ProTGG-5012b	0.21383	-2.22547	0.00274243	0.00836614	down
chr6.trna12-ProAGG-5013c	0.215932	-2.21135	0.0163382	0.0356335	down
chr5.trna14-ProTGG-5012b	0.209511	-2.2549	0.00461968	0.0128712	down
chr16.trna3-ProTGG-5013c	0.170526	-2.55194	0.0042887	0.0121956	down
chr10.trna6-ValTAC-5020b	0.140976	-2.82648	0.00163433	0.00539552	down
chr6.trna8-ArgACG-1006	0.0260038	-5.26514	7.95338e-26	9.58383e-24	down
chr6.trna104-AlaTGC-5017b	0.3955	-1.33825	0.00646262	0.0170684	down
chr6.trna30-ProCGG-5013c	0.147986	-2.75647	0.000945824	0.00345369	down
chr16.trna28-ProTGG-5013c	0.15823	-2.65991	0.000561423	0.00225505	down
chr6.trna107-AlaTGC-5017b	0.380559	-1.39381	0.00548081	0.0148831	down
chr14.trna6-ProTGG-5012b	0.177813	-2.49157	0.000851863	0.00315845	down
chr14.trna22-ProAGG-5012b	0.188893	-2.40436	0.00983355	0.024369	down
chr16.trna11-ProAGG-5013c	0.159255	-2.65059	0.0015077	0.0050642	down
chr17.trna37-ProCGG-5013c	0.16383	-2.60973	0.00198929	0.00632896	down
chr14.trna22-ProAGG-5013c	0.156484	-2.67591	0.000100078	0.000584695	down
chr1.trna65-ProAGG-5013c	0.15971	-2.64647	0.000539779	0.00217718	down
chr1.trna52-ProCGG-5013c	0.15264	-2.71179	0.00431404	0.0122316	down
chr6.trna108-AlaAGC-5016a	0.348678	-1.52003	0.00246532	0.0076172	down
chr17.trna37-ProCGG-5012b	0.168403	-2.57001	0.000429753	0.00185777	down
chr16.trna9-ProAGG-5012b	0.170213	-2.55458	0.0021165	0.00666768	down
chr5.trna9-LysCTT-3016a	6.47127	2.69405	0.000339733	0.00152327	up
chr6.trna12-ProAGG-5012b	0.179738	-2.47603	0.0184776	0.0390622	down
chr1.trna52-ProCGG-5012b	0.176466	-2.50254	0.00472069	0.0130768	down
chr16.trna29-ProAGG-5012b	0.163715	-2.61074	0.00564289	0.0152802	down
chr16.trna9-ProAGG-5013c	0.156725	-2.6737	0.0060649	0.0162857	down
chr15.trna10-SerGCT-1005	0.00876464	-6.83409	9.81726e-38	4.73192e-35	down
chr11.trna9-ProAGG-5013c	0.147743	-2.75884	7.82993e-05	0.000490133	down
chr16.trna3-ProTGG-5012b	0.168335	-2.57059	0.00101872	0.00366777	down
chr5.trna14-ProTGG-5013c	0.145896	-2.77699	0.00176098	0.00567754	down
chr7.trna2-ProAGG-5013c	0.156385	-2.67682	9.8021e-05	0.000576172	down
chr16.trna6-ProCGG-5012b	0.173726	-2.52511	0.000333986	0.00150677	down
chr1.trna65-ProAGG-5012b	0.1746	-2.51788	0.00504608	0.0138587	down
chr16.trna28-ProTGG-5012b	0.165605	-2.59418	0.00147101	0.00495823	down
chr16.trna8-ProTGG-5013c	0.146506	-2.77097	0.000164905	0.000859291	down
chr14.trna6-ProTGG-5013c	0.134851	-2.89056	9.52518e-05	0.000564378	down
chr7.trna2-ProAGG-5012b	0.158231	-2.65989	0.00280408	0.00844729	down
chr16.trna29-ProAGG-5013c	0.145228	-2.78361	0.000450097	0.00191319	down
chr8.trna4-TyrGTA-1031	0.150364	-2.73347	0.000123759	0.000697684	down
chr6.trna110-AlaTGC-5017b	0.322904	-1.63082	0.00121463	0.00423423	down
chr11.trna9-ProAGG-5012b	0.179932	-2.47448	0.00172568	0.00561053	down
chr15.trna2-LysCTT-3016a	3.17469	1.66662	0.0194592	0.0406912	up
chr16.trna11-ProAGG-5012b	0.137815	-2.85919	0.00174376	0.00564087	down
chr14.trna7-ArgACG-1033	0.00720354	-7.11708	3.28599e-12	8.56135e-11	down
chr1.trna106-HisGTG-3013a	0.349555	-1.51641	0.0234224	0.0471382	down
chr14.trna23-ProAGG-5013c	0.119563	-3.06416	0.00015175	0.000808216	down
chr6.trna27-MetCAT-3018b	0.406744	-1.29781	0.0162637	0.0355516	down
chr6.trna30-ProCGG-5012b	0.132329	-2.9178	0.000581619	0.00231686	down
chr3.trna7-CysGCA-5017a	0.369701	-1.43557	0.00663682	0.017433	down
chr6.trna158-IleAAT-1026	0.0118026	-6.40475	7.43314e-09	8.33203e-08	down
chr14.trna23-ProAGG-5013b	0.408843	-1.29038	0.0180792	0.0384731	down
chr16.trna29-ProAGG-5013b	0.42104	-1.24797	0.0216626	0.0440565	down
chr17.trna26-CysGCA-5015a	4.00076	2.00027	0.0186012	0.0392376	up
chr6.trna96-PheGAA-1020	0.00944426	-6.72635	4.15164e-36	1.00054e-33	down
chrX.trna4-ValTAC-5020a	0.247167	-2.01644	0.000189298	0.000952542	down
chr11.trna17-ValTAC-5020a	0.248914	-2.00628	0.00225939	0.00707158	down
chr16.trna28-ProTGG-5013b	0.341317	-1.55081	0.00899972	0.0225344	down
chr14.trna23-ProAGG-5012b	0.105351	-3.24672	2.34083e-05	0.000167153	down
chr6.trna164-MetCAT-3018b	0.327731	-1.60941	0.00422959	0.0120873	down
chr1.trna65-ProAGG-5013b	0.364007	-1.45796	0.00749751	0.0193769	down
chr6.trna30-ProCGG-5013b	0.315378	-1.66485	0.00250276	0.00770818	down
chr16.trna20-MetCAT-3018a	0.308127	-1.6984	0.00272215	0.00833066	down
chr16.trna6-ProCGG-5013b	0.399249	-1.32464	0.0183967	0.0389768	down
chr15.trna4-ArgTCG-1034	0.0118129	-6.40349	8.85395e-09	9.81058e-08	down
chr16.trna3-ProTGG-5013b	0.307748	-1.70018	0.00996707	0.0246365	down
chr11.trna16-ValTAC-5020a	0.160155	-2.64246	0.000183727	0.00094209	down
chr5.trna14-ProTGG-5012a	0.390193	-1.35774	0.0163917	0.0356695	down
chr6.trna162-MetCAT-3018a	0.321081	-1.63899	0.00574447	0.0154684	down
chr6.trna164-MetCAT-3018a	0.353041	-1.50209	0.0138007	0.031676	down
chr10.trna6-ValTAC-5020a	0.18823	-2.40943	0.00100013	0.00362452	down
chr17.trna21-ArgCCT-1039	0.0162813	-5.94064	1.64437e-11	3.30244e-10	down
chr17.trna7-SerGCT-1003	0.00304194	-8.36079	2.92635e-13	7.83611e-12	down
chr17.trna34-IleAAT-1040	0.211107	-2.24395	9.3368e-05	0.000563539	down
chr14.trna6-ProTGG-5012a	0.351993	-1.50638	0.013386	0.0311975	down
chr19.trna2-GlyTCC-1041	0.0474676	-4.39691	0.000517606	0.00211429	down
chr8.trna11-SerAGA-1030	0.0073491	-7.08822	5.94689e-37	1.91093e-34	down
chr11.trna4-LeuTAA-1032	0.25433	-1.97523	0.00377601	0.0110803	down
chr12.trna5-AspGTC-1004	0.00164156	-9.25071	5.4648e-12	1.35079e-10	down
chr6.trna171-MetCAT-1027	0.0145571	-6.10213	2.8458e-21	2.74335e-19	down
chr6.trna121-ThrCGT-1008	0.0162907	-5.9398	1.78042e-23	1.90702e-21	down
chr6.trna144-AspGTC-5032b	0.169461	-2.56097	0.00411542	0.0118426	down
chr6.trna119-AlaCGC-1013	0.00991246	-6.65654	2.31063e-10	3.32455e-09	down
chr6.trna154-IleAAT-1025	0.00450375	-7.79466	1.60141e-11	3.28459e-10	down
chr6.trna64-GlnTTG-1007	0.0556794	-4.16671	7.86164e-06	6.0629e-05	down
chr21.trna2-GlyGCC-1012	0.0712822	-3.81031	0.00046204	0.00193734	down
chr17.trna18-ArgCCT-1038	0.00298502	-8.38804	6.55198e-08	6.90948e-07	down
chr6.trna45-AspGTC-1028	0.0241447	-5.37215	0.00758347	0.0195467	down
chr5.trna9-LysCTT-1024	0.00214378	-8.86563	2.15527e-28	3.46279e-26	down
chr6.trna66-AlaTGC-1029	0.0228917	-5.44903	0.00172856	0.00561053	down
chr1.trna70-GlyTCC-1023	0.00201744	-8.95326	2.96311e-33	5.71287e-31	down
chr10.trna6-ValTAC-1010	0.00380005	-8.03976	1.69263e-05	0.000122684	down
chr14.trna19-TyrGTA-5001b	0	-20	0.00355214	0.0105039	down
