# Supplementary material for: tRNA derived fragment (tRF)-3009 participates in modulation of IFN-α-induced CD4+ T cell oxidative phosphorylation in lupus patients
Source: J Transl Med. 2021 Jul 13;19:305. doi: 10.1186/s12967-021-02967-3 (PMC8278670; doi:10.1186/s12967-021-02967-3)
Supplement: Supplementary file 9 — Additional file 9: Table S4. Differentially expressed genes between transfection of tRF-3009 and NC groups. [file 12967_2021_2967_MOESM9_ESM.xls]

## Sheet: Table S4
Supplementary Table 4 Differentially expressed genes between transfection of tRF-3009 and NC groups
AccID	log2FC	FoldChange	FDR	Normalized_3009	Normalized_n	Style	3009-1	3009-2	3009-3	1-n	2-n	3-n	KeggID	Description
FBXO39	-2.39347	0.190324	4.98078e-08	9.11601	47.9398	down	11	11	6	62	42	36	hsa:162517	F-box protein 39
ZHX3	1.08821	2.1261	5.278e-13	284.973	134.03	up	313	249	315	115	150	127	hsa:23051	zinc fingers and homeoboxes 3
RNF144A	1.05279	2.07454	0.0057457	2156.39	1039.45	up	2761	1756	2113	1176	799	1065	hsa:9781	ring finger protein 144A
RNF144B	-0.733593	0.601404	8.6138e-07	472.833	786.222	down	421	419	617	798	754	747	hsa:255488	ring finger protein 144B
IGF1R	0.64081	1.5592	0.00394541	2704.93	1734.81	up	2380	2709	3243	1814	1429	1832	hsa:3480	insulin-like growth factor 1 receptor
PPIP5K1	0.788521	1.7273	0.000179125	254.222	147.174	up	241	232	310	165	147	118	hsa:9677	diphosphoinositol pentakisphosphate kinase 1
LOC101927888	3.16747	8.9847	0.000571105	12.3493	1.3656	up	9	19	10	2	0	2	hsa:101927888	uncharacterized LOC101927888
SCN11A	1.38142	2.60525	0.028254	31.1888	11.9654	up	23	45	28	8	16	11	hsa:11280	sodium channel, voltage-gated, type XI, alpha subunit
C3orf18	1.1796	2.26515	0	389.539	171.965	up	447	377	374	158	175	170	hsa:51161	chromosome 3 open reading frame 18
C3orf14	-0.811234	0.569894	0.000559185	46.1325	80.9567	down	50	39	53	74	68	95	hsa:57415	chromosome 3 open reading frame 14
CD300LB	4.49561	22.5587	0.000482446	92.5082	4.09122	up	39	161	85	2	4	6	hsa:124599	CD300 molecule-like family member b
MCL1	-0.609522	0.655414	5.72643e-10	11936.6	18212.4	down	11972	12791	11967	19292	15896	18074	hsa:4170	myeloid cell leukemia 1
RPL36AP37	0.751006	1.68297	0	674.138	400.561	up	703	709	662	402	337	433		ribosomal protein L36a pseudogene 37
IL1R2	-1.02086	0.492822	1.27891e-09	134.058	272.031	down	177	115	120	260	241	295	hsa:7850	interleukin 1 receptor, type II
IL23A	2.12706	4.36826	0	207.779	47.5579	up	222	230	187	57	39	43	hsa:51561	interleukin 23, alpha subunit p19
RPS3AP6	1.35725	2.56196	0	1409.34	550.098	up	1409	1401	1528	529	458	623		ribosomal protein S3A pseudogene 6
QPCT	2.02209	4.06171	1.28564e-13	1179.3	290.338	up	1346	1315	964	182	424	243	hsa:25797	glutaminyl-peptide cyclotransferase
LOC101927964	-2.49291	0.177648	0.0173878	2.91475	16.4538	down	2	2	5	26	12	10	hsa:101927964	uncharacterized LOC101927964
LOC105376486	1.22969	2.34516	0.0019529	103.518	44.1352	up	125	121	72	49	41	39		uncharacterized LOC105376486
PNPT1	-1.96431	0.256261	0	809.622	3159.39	down	832	857	802	3253	3148	2835	hsa:87178	polyribonucleotide nucleotidyltransferase 1
C3orf38	-0.767169	0.58757	0	580.778	988.449	down	558	586	644	963	951	977	hsa:285237	chromosome 3 open reading frame 38
IL4I1	-2.11561	0.230748	0	1604.18	6952.11	down	1587	1251	2104	6170	6542	7634	hsa:259307	interleukin 4 induced 1
QPRT	0.625787	1.54305	0.00439585	149.85	97.1091	up	144	180	137	84	109	91	hsa:23475	quinolinate phosphoribosyltransferase
F3	2.53658	5.8021	0.000299632	293.737	50.6177	up	264	441	198	31	76	41	hsa:2152	coagulation factor III (thromboplastin, tissue factor)
LOC100506801	1.75395	3.3728	3.18537e-07	58.8301	17.4355	up	72	43	66	15	19	17	hsa:100506801	uncharacterized LOC100506801
MDM2	-1.36057	0.389427	2.20784e-09	2077.8	5335.56	down	2233	2108	2051	4199	6241	5168	hsa:4193	MDM2 proto-oncogene, E3 ubiquitin protein ligase
VPS37C	-0.735197	0.600736	0.0012285	655.227	1090.71	down	686	495	837	1014	972	1206	hsa:55048	vacuolar protein sorting 37 homolog C (S. cerevisiae)
MST1R	-1.1427	0.45291	1.91745e-05	29.2848	64.6712	down	30	40	20	64	72	53	hsa:4486	macrophage stimulating 1 receptor (c-met-related tyrosine kinase)
THEMIS2	-0.779801	0.582447	3.68226e-09	1591.91	2733.14	down	1650	1304	1948	2513	2592	2892	hsa:9473	thymocyte selection associated family member 2
LOC105376575	0.652718	1.57213	0.00647501	183.919	116.984	up	163	228	175	120	116	106		uncharacterized LOC105376575
LOC105376548	1.83216	3.56069	0	160.966	45.1991	up	176	174	145	61	36	35		uncharacterized LOC105376548
MEFV	-2.26184	0.208506	0	139.641	669.76	down	121	68	242	618	608	734	hsa:4210	Mediterranean fever
RNF13	-0.692514	0.618775	0.00857327	1462.77	2363.98	down	1411	1146	1950	2115	2233	2570	hsa:11342	ring finger protein 13
HIST1H3H	-3.64778	0.0797827	0.00310998	0.64697	8.22449	down	0	1	1	8	12	4	hsa:8357	histone cluster 1, H3h
TREX1	-1.5588	0.339433	0	711.886	2097.3	down	715	807	668	2173	1785	2177	hsa:11277	three prime repair exonuclease 1
RPS10-NUDT3	0.829682	1.77729	0	3751.94	2111.04	up	3697	4047	3802	2154	1854	2167	hsa:100529239	RPS10-NUDT3 readthrough
DLC1	1.7901	3.45838	1.69455e-07	41.2539	11.9215	up	35	50	42	6	9	20	hsa:10395	DLC1 Rho GTPase activating protein
SIRPG	0.9625	1.94868	0	460.268	236.189	up	486	476	454	226	218	247	hsa:55423	signal-regulatory protein gamma
CHMP7	0.820333	1.76581	4.96791e-12	6547.94	3708.17	up	7322	6555	6262	4056	3107	3681	hsa:91782	charged multivesicular body protein 7
CHMP5	-1.5369	0.344625	0	775.407	2250.02	down	729	913	744	2034	2358	2189	hsa:51510	charged multivesicular body protein 5
PANX2	-0.960686	0.513812	0.0309792	33.1812	64.5879	down	37	38	27	73	42	74	hsa:56666	pannexin 2
SLC7A7	-0.996959	0.501055	0.000583747	1501.95	2997.58	down	1401	1147	2081	2372	3249	3151	hsa:9056	solute carrier family 7 (amino acid transporter light chain, y+L system), member 7
SLC14A1	1.95306	3.87194	4.50477e-06	43.8971	11.3298	up	42	57	36	18	12	3	hsa:6563	solute carrier family 14 (urea transporter), member 1 (Kidd blood group)
CORO2A	0.67757	1.59944	0.00796169	667.181	417.129	up	733	777	541	399	412	409	hsa:7464	coronin, actin binding protein, 2A
SLC2A4RG	0.7403	1.67052	6.17462e-12	983.238	588.577	up	1029	937	1060	529	510	684	hsa:56731	SLC2A4 regulator
EIF4BP3	1.15032	2.21963	0.000535965	74.3	33.4685	up	60	72	97	31	26	41		eukaryotic translation initiation factor 4B pseudogene 3
EIF4BP6	0.898689	1.86437	0	375.982	201.662	up	389	376	392	203	172	215		eukaryotic translation initiation factor 4B pseudogene 6
EIF4BP7	0.996383	1.99499	0	216.236	108.384	up	244	218	203	112	96	109		eukaryotic translation initiation factor 4B pseudogene 7
NFIL3	-0.737424	0.599809	0.00201049	178.666	297.879	down	159	206	185	254	351	266	hsa:4783	nuclear factor, interleukin 3 regulated
SPOCD1	2.43319	5.40086	0.0378574	57.1463	10.5728	up	29	96	51	3	14	14	hsa:90853	SPOC domain containing 1
LOC100129034	1.07676	2.1093	1.50992e-05	2574.04	1220.32	up	2352	2414	3163	819	1374	1380	hsa:100129034	uncharacterized LOC100129034
ADPRH	-1.08022	0.472957	3.48144e-10	266.43	563.34	down	240	317	263	459	559	631	hsa:141	ADP-ribosylarginine hydrolase
SNAI3	0.941518	1.92055	9.86988e-14	358.007	186.404	up	327	405	370	169	210	166	hsa:333929	snail family zinc finger 3
DMTN	0.720125	1.64733	3.01908e-10	212.936	129.258	up	236	209	210	113	145	120	hsa:2039	dematin actin binding protein
RAB30	0.88116	1.84186	7.79447e-05	773.873	420.155	up	715	957	709	444	423	361	hsa:27314	RAB30, member RAS oncogene family
RAB37	2.99802	7.98904	0	272.814	34.1398	up	248	290	302	27	30	43	hsa:326624	RAB37, member RAS oncogene family
ADPGK	-0.590894	0.663932	0	2721.98	4099.8	down	2785	2628	2965	4050	3800	4142	hsa:83440	ADP-dependent glucokinase
RAB20	-1.13873	0.454159	0.000245784	572.241	1260.02	down	527	418	819	980	1259	1450	hsa:55647	RAB20, member RAS oncogene family
RAB19	1.42022	2.67626	0.0278987	226.223	84.5233	up	246	306	143	110	61	76	hsa:401409	RAB19, member RAS oncogene family
MYL12A	-0.639333	0.64201	0	4525.83	7049.48	down	4557	4674	4697	6839	6761	7019	hsa:10627	myosin, light chain 12A, regulatory, non-sarcomeric
RAB8A	-0.798078	0.575115	0	1996.76	3471.94	down	1947	2077	2122	3171	3518	3467	hsa:4218	RAB8A, member RAS oncogene family
VAV3	-0.988069	0.504152	0.00452301	302.792	600.606	down	283	248	402	487	531	741	hsa:10451	vav 3 guanine nucleotide exchange factor
LOC105376014	-2.06506	0.238976	1.6997e-05	56.2248	235.306	down	47	77	49	246	295	146		uncharacterized LOC105376014
ATP6V0E2	0.61363	1.5301	9.33534e-06	1016.93	664.614	up	1039	1160	929	585	710	649	hsa:155066	ATPase, H+ transporting V0 subunit e2
RAB9A	-0.729245	0.603219	8.37441e-08	344.155	570.537	down	354	353	352	517	503	650	hsa:9367	RAB9A, member RAS oncogene family
DNM1	1.17478	2.25758	0.00267807	50.0717	22.1738	up	62	40	52	12	23	30	hsa:1759	dynamin 1
SH3BGRL3	0.758697	1.69196	1.44995e-13	7603.08	4493.64	up	8069	6979	8352	4025	4260	4865	hsa:83442	SH3 domain binding glutamate-rich protein like 3
RPS18P12	1.0604	2.08551	0	9012.04	4321.26	up	8539	9359	9846	4660	3477	4503		ribosomal protein S18 pseudogene 12
GPR68	1.49825	2.82499	1.95018e-05	744.738	263.618	up	961	573	756	291	211	269	hsa:8111	G protein-coupled receptor 68
SLC9A7	1.3924	2.62515	3.83387e-06	555.694	211.674	up	442	698	571	165	265	189	hsa:84679	solute carrier family 9, subfamily A (NHE7, cation proton antiporter 7), member 7
NFE2L2	-0.793019	0.577135	1.36281e-09	2540.19	4401.39	down	2575	2273	2973	3775	4690	4411	hsa:4780	nuclear factor, erythroid 2-like 2
SLC12A2	0.667084	1.58786	5.69592e-07	362.868	228.522	up	383	406	327	241	224	203	hsa:6558	solute carrier family 12 (sodium/potassium/chloride transporter), member 2
MIAT	0.808439	1.75132	0.0473332	7202.05	4112.36	up	8610	7633	5892	4665	4119	3230	hsa:440823	myocardial infarction associated transcript (non-protein coding)
MID2	0.63522	1.55317	0.000367954	290.528	187.051	up	267	351	276	190	176	181	hsa:11043	midline 2
CHPT1	0.646298	1.56515	2.29674e-05	240.51	153.662	up	248	252	240	187	131	131	hsa:56994	choline phosphotransferase 1
SERPINE1	3.17106	9.00708	1.21547e-05	1330.29	147.685	up	1166	2008	916	88	211	133	hsa:5054	serpin peptidase inhibitor, clade E (nexin, plasminogen activator inhibitor type 1), member 1
SERPING1	-2.97791	0.126928	0	1178.24	9282.79	down	1081	786	1766	7750	8925	10498	hsa:710	serpin peptidase inhibitor, clade G (C1 inhibitor), member 1
SERPINH1	-0.657633	0.633917	0.000222801	272.276	429.52	down	263	293	282	371	494	391	hsa:871	serpin peptidase inhibitor, clade H (heat shock protein 47), member 1, (collagen binding protein 1)
TRIP6	-1.35283	0.391525	2.10942e-15	252.625	645.251	down	230	254	294	519	706	663	hsa:7205	thyroid hormone receptor interactor 6
TRIM9	2.09555	4.2739	0.021956	32.2381	7.53535	up	34	49	16	9	8	5	hsa:114088	tripartite motif containing 9
TRIM6	-2.51543	0.174896	0	17.5803	100.565	down	23	18	13	103	100	91	hsa:117854	tripartite motif containing 6
TRIM5	-1.61285	0.326953	0	878.899	2688.17	down	885	1061	757	2912	2451	2496	hsa:85363	tripartite motif containing 5
RACK1	0.702179	1.62696	0	18394.3	11305.9	up	19112	18980	18504	11872	9489	11710	hsa:10399	guanine nucleotide binding protein (G protein), beta polypeptide 2-like 1
SEMA5A	1.67012	3.18241	0.00687619	93.7891	29.4642	up	113	120	55	39	28	19	hsa:9037	sema domain, seven thrombospondin repeats (type 1 and type 1-like), transmembrane domain (TM) and short cytoplasmic domain, (semaphorin) 5A
PTP4A1	-0.821833	0.565723	0.0113385	1250.28	2210.07	down	1173	1323	1353	1780	2686	1997	hsa:7803	protein tyrosine phosphatase type IVA, member 1
SEMA4A	-1.81062	0.285068	0	720.618	2527.9	down	614	471	1138	2380	2286	2731	hsa:64218	sema domain, immunoglobulin domain (Ig), transmembrane domain (TM) and short cytoplasmic domain, (semaphorin) 4A
SEMA4C	1.01906	2.0266	0	648.053	319.769	up	712	598	684	275	300	361	hsa:54910	sema domain, immunoglobulin domain (Ig), transmembrane domain (TM) and short cytoplasmic domain, (semaphorin) 4C
C1GALT1	-0.936077	0.522652	1.48881e-13	840.884	1608.89	down	794	1026	767	1676	1603	1424	hsa:56913	core 1 synthase, glycoprotein-N-acetylgalactosamine 3-beta-galactosyltransferase 1
IPCEF1	-0.842611	0.557633	0.0153206	1972.82	3537.85	down	2106	2116	1846	4303	2914	3122	hsa:26034	interaction protein for cytohesin exchange factors 1
LOC105376219	-2.54412	0.171452	0	14.5786	85.0781	down	9	13	23	78	76	95		uncharacterized LOC105376219
DPP4	0.820304	1.76578	0.0166334	1482.61	839.632	up	1217	1886	1461	742	888	826	hsa:1803	dipeptidyl-peptidase 4
C14orf159	-0.601167	0.65922	7.12014e-06	1514.72	2297.75	down	1503	1731	1426	2437	2281	1998	hsa:80017	chromosome 14 open reading frame 159
LTA4H	1.50221	2.83276	0.0137122	4460.29	1574.53	up	4180	3426	6140	973	2259	1373	hsa:4048	leukotriene A4 hydrolase
DUSP5	-1.26633	0.415716	1.35447e-14	518.032	1246.13	down	512	657	424	1315	1043	1287	hsa:1847	dual specificity phosphatase 5
CHST7	-0.876319	0.544756	4.09408e-09	224.116	411.415	down	184	277	229	367	388	449	hsa:56548	carbohydrate (N-acetylglucosamine 6-O) sulfotransferase 7
DUSP6	-1.61158	0.32724	1.18324e-05	637.798	1949.04	down	710	264	992	1745	1596	2366	hsa:1848	dual specificity phosphatase 6
DUSP7	0.763123	1.69716	0	971.713	572.548	up	962	979	1050	556	522	597	hsa:1849	dual specificity phosphatase 7
DPYD	0.650154	1.56934	1.07418e-05	1656.89	1055.79	up	1645	1489	1968	997	1053	1038	hsa:1806	dihydropyrimidine dehydrogenase
LOXHD1	2.41253	5.32408	0.0357827	9.10814	1.70262	up	8	14	6	1	1	3	hsa:125336	lipoxygenase homology domains 1
IKZF4	0.836449	1.78565	7.9592e-06	762.758	427.156	up	761	917	668	440	405	404	hsa:64375	IKAROS family zinc finger 4 (Eos)
GAREM1	-2.50116	0.176634	0.000154547	6.79919	38.5397	down	3	7	11	24	34	55
IFIT1B	-4.76887	0.0366799	0.000305109	0.327955	9.20365	down	1	0	0	5	8	14	hsa:439996	interferon-induced protein with tetratricopeptide repeats 1B
WDR64	-2.90768	0.13326	5.9097e-10	9.4398	70.9025	down	9	15	5	89	70	48	hsa:128025	WD repeat domain 64
BLOC1S2	-0.745331	0.596531	5.06922e-07	576.443	966.333	down	598	563	613	835	1092	899	hsa:282991	biogenesis of lysosomal organelles complex-1, subunit 2
BLOC1S3	-0.741007	0.598322	2.9546e-07	188.202	314.557	down	199	194	186	303	308	309	hsa:388552	biogenesis of lysosomal organelles complex-1, subunit 3
WDR54	0.801985	1.7435	0.000202518	197.387	113.209	up	201	239	167	112	115	104	hsa:84058	WD repeat domain 54
ADTRP	0.609239	1.52545	6.56538e-07	346.762	227.314	up	333	398	336	197	239	229	hsa:84830	androgen-dependent TFPI-regulating protein
WDR86-AS1	-0.938601	0.521739	0.0079446	38.383	73.5767	down	54	24	40	75	81	59	hsa:100131176	WDR86 antisense RNA 1
UVRAG	-0.616208	0.652384	0	776.169	1189.75	down	790	754	845	1080	1230	1170	hsa:7405	UV radiation resistance associated
IFITM3	-3.75917	0.0738548	0	902.572	12221	down	814	800	1167	10373	11152	14254	hsa:10410	interferon induced transmembrane protein 3
IFITM1	-1.94011	0.260597	0	6922.53	26564.2	down	7973	7499	5808	28129	22950	26611	hsa:8519	interferon induced transmembrane protein 1
IFITM2	-1.33409	0.396641	0	1177.41	2968.47	down	1297	1236	1088	2925	2823	2934	hsa:10581	interferon induced transmembrane protein 2
HLA-A	-0.68196	0.623318	2.10942e-15	9471.46	15195.2	down	10283	9457	9397	15901	13470	15068	hsa:3105	major histocompatibility complex, class I, A
PARP9	-1.47501	0.35973	9.48253e-12	5731.58	15933	down	6426	6682	4509	18421	14265	13878	hsa:83666	poly (ADP-ribose) polymerase family, member 9
PARP8	-0.638405	0.642423	0.00942426	2496.95	3886.78	down	2683	2746	2250	4454	3536	3369	hsa:79668	poly (ADP-ribose) polymerase family, member 8
LOC105372092	1.93033	3.81141	0.0496117	16.9287	4.4342	up	17	26	9	2	5	6		uncharacterized LOC105372092
MLKL	-0.97881	0.507398	0	982.537	1936.43	down	918	1024	1083	1888	1835	1941	hsa:197259	mixed lineage kinase domain-like
MFSD3	0.671047	1.59223	0.000877669	183.845	115.46	up	160	213	193	106	97	135	hsa:113655	major facilitator superfamily domain containing 3
MLPH	1.55765	2.94375	0.00380024	43.165	14.6567	up	42	33	58	3	19	21	hsa:79083	melanophilin
USP6NL	-1.29846	0.40656	0	273.562	672.885	down	260	211	372	617	701	650	hsa:9712	USP6 N-terminal like
LOC105372252	-2.35406	0.195595	4.32944e-10	10.0936	51.6456	down	13	11	7	63	37	51		uncharacterized LOC105372252
NSUN7	-4.15667	0.0560683	0	3.57961	64.0121	down	6	1	4	80	55	52	hsa:79730	NOP2/Sun domain family, member 7
CXCL13	-3.59949	0.0824986	0.0039777	26.3034	318.946	down	28	20	33	509	111	312	hsa:10563	chemokine (C-X-C motif) ligand 13
CXCL10	-3.75074	0.0742874	0	1089	14659.4	down	434	982	1950	12517	18159	12176	hsa:3627	chemokine (C-X-C motif) ligand 10
CXCL11	-6.48782	0.0111422	0	23.9192	2147.6	down	7	20	47	1809	3050	1414	hsa:6373	chemokine (C-X-C motif) ligand 11
CXCL12	-4.82555	0.0352668	0.00470929	1.29656	37.0379	down	1	1	2	69	17	22	hsa:6387	chemokine (C-X-C motif) ligand 12
NT5C3AP1	-1.9393	0.260743	0.0016643	4.54929	17.4758	down	5	4	5	21	20	10		5'-nucleotidase, cytosolic IIIA pseudogene 1
SLC52A1	-1.45979	0.363546	6.34398e-05	17.8994	49.2532	down	15	31	9	56	41	47	hsa:55065	solute carrier family 52 (riboflavin transporter), member 1
MMP7	1.90055	3.73355	3.36235e-07	860.778	230.545	up	729	1124	796	93	267	316	hsa:4316	matrix metallopeptidase 7 (matrilysin, uterine)
DYNLT1	-1.79589	0.287994	0	659.725	2290.79	down	670	695	665	2246	2190	2264	hsa:6993	dynein, light chain, Tctex-type 1
MMP1	4.97831	31.5224	0.0131457	11.1169	0.342983	up	24	8	2	0	1	0	hsa:4312	matrix metallopeptidase 1 (interstitial collagenase)
CDHR3	0.723939	1.65169	0.00874911	125.446	75.9467	up	147	99	140	79	76	67	hsa:222256	cadherin-related family member 3
EPS8L1	-1.75564	0.296142	0.00150341	12.3445	41.7082	down	10	16	12	27	57	38	hsa:54869	EPS8-like 1
CDK18	-1.58035	0.3344	0	154.411	461.774	down	159	170	146	446	493	411	hsa:5129	cyclin-dependent kinase 18
LOC105372343	-2.00477	0.249176	0	27.3297	109.711	down	26	40	18	102	103	116		uncharacterized LOC105372343
GCNT1	-0.950614	0.517412	1.01552e-05	140.292	271.15	down	118	162	152	304	213	276	hsa:2650	glucosaminyl (N-acetyl) transferase 1, core 2
GCNT2	-1.18106	0.441027	2.76411e-07	146.278	331.689	down	134	101	216	297	362	311	hsa:2651	glucosaminyl (N-acetyl) transferase 2, I-branching enzyme (I blood group)
TRMT5	-0.747961	0.595444	4.39581e-05	253.027	424.946	down	255	233	291	379	371	494	hsa:57570	tRNA methyltransferase 5
MNDA	-1.56673	0.337572	8.80841e-08	936.55	2774.39	down	687	812	1390	2081	2924	3117	hsa:4332	myeloid cell nuclear differentiation antigen
AMPD2	0.665623	1.58625	0	1362.46	858.915	up	1435	1378	1379	842	830	840	hsa:271	adenosine monophosphate deaminase 2
DTX1	1.24291	2.36675	0	200.601	84.7521	up	214	216	187	64	97	87	hsa:1840	deltex 1, E3 ubiquitin ligase
LOC100996740	0.71611	1.64275	2.42314e-08	176.773	107.604	up	187	168	189	100	89	126	hsa:100996740	uncharacterized LOC100996740
AIF1L	2.46097	5.50588	0.00981258	11.3986	2.06208	up	13	16	6	3	3	0	hsa:83543	allograft inflammatory factor 1-like
EXOC3L1	-2.64267	0.160131	1.12843e-12	6.8271	42.6869	down	8	6	7	40	32	53	hsa:283849	exocyst complex component 3-like 1
CDKL1	-0.915488	0.530164	1.91931e-10	93.6055	176.568	down	98	96	94	183	187	146	hsa:8814	cyclin-dependent kinase-like 1 (CDC2-related kinase)
TMPRSS13	-1.7493	0.297445	0	60.1114	202.116	down	46	86	53	204	196	191	hsa:84000	transmembrane protease, serine 13
PTGFRN	1.32873	2.51181	2.81454e-05	142.558	56.7489	up	142	125	172	30	86	50	hsa:5738	prostaglandin F2 receptor inhibitor
MORC3	-0.620356	0.650511	0	2194.06	3372.83	down	2018	2340	2397	3404	3150	3310	hsa:23515	MORC family CW-type zinc finger 3
VIMP	-0.682304	0.623169	2.86215e-13	449.555	721.408	down	447	429	508	637	703	771	hsa:55829	VCP-interacting membrane protein
DHRS4L2	0.670431	1.59155	0.00792	288.429	181.222	up	293	261	334	139	226	165	hsa:317749	dehydrogenase/reductase (SDR family) member 4 like 2
FNDC3B	-0.661866	0.63206	2.63179e-06	1440.21	2278.6	down	1439	1261	1735	2175	2431	2056	hsa:64778	fibronectin type III domain containing 3B
FLRT2	2.44667	5.45156	0	63.3052	11.6041	up	60	56	79	8	11	15	hsa:23768	fibronectin leucine rich transmembrane protein 2
STARD10	1.21363	2.31921	0.00181094	341.983	147.451	up	370	434	247	160	140	131	hsa:10809	StAR-related lipid transfer (START) domain containing 10
VSIG10	0.997515	1.99656	0.0063544	47.1182	23.5947	up	41	60	44	21	26	22	hsa:54621	V-set and immunoglobulin domain containing 10
AIFM2	-1.17975	0.441427	0	376.342	852.571	down	387	390	381	795	836	863	hsa:84883	apoptosis-inducing factor, mitochondrion-associated, 2
DHRS3	1.29601	2.45548	1.9538e-07	746.978	304.202	up	642	941	716	329	304	256	hsa:9249	dehydrogenase/reductase (SDR family) member 3
MB21D1	-0.826566	0.56387	0	494.328	876.679	down	503	525	493	824	890	850	hsa:115004	Mab-21 domain containing 1
POLR2L	0.692998	1.61664	3.15516e-09	559.332	345.981	up	568	510	644	350	310	352	hsa:5441	polymerase (RNA) II (DNA directed) polypeptide L, 7.6kDa
KLHDC7B	-1.42043	0.3736	0	254.087	680.121	down	284	296	201	686	565	739	hsa:113730	kelch domain containing 7B
TRPM4	-1.43949	0.368698	0.000176593	22.0326	59.7749	down	15	18	35	42	66	67	hsa:54795	transient receptor potential cation channel, subfamily M, member 4
PTGER2	-1.29795	0.406702	2.7601e-06	670.673	1649.06	down	576	598	893	1643	1254	1930	hsa:5732	prostaglandin E receptor 2 (subtype EP2), 53kDa
SEPN1	0.803241	1.74502	0.00596093	2521.45	1444.94	up	2185	3177	2398	1280	1493	1454	hsa:57190	selenoprotein N, 1
SEPT8	0.751939	1.68405	0.00996264	363.959	216.117	up	379	447	293	222	200	210	hsa:23176	septin 8
SEPT1	0.885404	1.84728	9.32865e-05	3518.83	1904.86	up	4176	3597	3044	2152	1618	1799	hsa:1731	septin 1
SEPT4	-2.55713	0.169913	8.59283e-11	18.8014	110.702	down	15	14	29	75	133	116	hsa:5414	septin 4
PFDN5	0.67473	1.5963	0	3197.26	2002.92	up	3328	3063	3449	1929	1815	2116	hsa:5204	prefoldin subunit 5
TMEM97	0.700376	1.62493	0.00587775	152.737	93.9925	up	137	190	143	79	100	96	hsa:27346	transmembrane protein 97
TMEM91	0.86401	1.82009	1.74787e-05	153.743	84.4654	up	144	189	140	88	77	82	hsa:641649	transmembrane protein 91
IDO2	-3.4298	0.0927955	0	34.8173	375.303	down	42	37	28	349	359	390	hsa:169355	indoleamine 2,3-dioxygenase 2
IDO1	-3.26881	0.10375	0	1163.92	11218.5	down	1259	1218	1103	11528	11332	9934	hsa:3620	indoleamine 2,3-dioxygenase 1
PSMG3	0.589569	1.5048	7.39296e-07	311.801	207.201	up	325	351	283	194	211	201	hsa:84262	proteasome (prosome, macropain) assembly chaperone 3
SNORD141A	1.35759	2.56257	0	184.96	72.1714	up	182	216	171	74	71	66
EFCAB8	1.78036	3.43512	0.000271916	45.903	13.3558	up	64	40	37	18	11	10	hsa:388795	EF-hand calcium binding domain 8
PSMA4	-0.608066	0.656075	0	1763.65	2688.19	down	1865	1891	1669	2520	2670	2673	hsa:5685	proteasome (prosome, macropain) subunit, alpha type, 4
TMEM62	-1.26277	0.416743	0	259.194	621.965	down	238	277	283	569	655	595	hsa:80021	transmembrane protein 62
TMEM60	-0.809108	0.570735	7.51646e-05	136.385	238.972	down	127	134	159	234	224	241	hsa:85025	transmembrane protein 60
TMEM26	-2.207	0.216584	0.00998878	4.50289	20.8267	down	0	0	14	20	14	27	hsa:219623	transmembrane protein 26
LOC107984063	1.02136	2.02983	0.00108901	67.2922	33.1466	up	62	87	58	33	27	37
RSAD2	-5.12697	0.0286172	0	840.333	29364.9	down	840	1233	509	30499	27648	27714	hsa:91543	radical S-adenosyl methionine domain containing 2
LARP1B	0.889151	1.85209	2.69007e-13	316.341	170.798	up	307	305	362	144	160	196	hsa:55132	La ribonucleoprotein domain family, member 1B
CHST12	-1.47277	0.360291	0	373.836	1037.61	down	370	437	343	1132	973	928	hsa:55501	carbohydrate (chondroitin 4) sulfotransferase 12
MRC2	1.72436	3.30435	2.09877e-09	282.91	85.6104	up	235	346	290	43	90	118	hsa:9902	mannose receptor, C type 2
MREG	0.886248	1.84836	0	784.378	424.359	up	716	839	860	379	465	397	hsa:55686	melanoregulin
DUSP10	-0.756832	0.591794	6.17737e-08	364.511	615.95	down	360	368	394	521	586	696	hsa:11221	dual specificity phosphatase 10
IFI6	-3.48796	0.0891292	0	1539.48	17272.6	down	1213	1964	1563	15475	17540	17515	hsa:2537	interferon, alpha-inducible protein 6
ARAP3	1.41414	2.66501	0	330.71	124.087	up	374	336	307	124	110	129	hsa:64411	ArfGAP with RhoGAP domain, ankyrin repeat and PH domain 3
UNC5B	1.53944	2.90681	0.0433928	56.5218	19.438	up	39	84	51	8	22	27	hsa:219699	unc-5 homolog B (C. elegans)
UNC5C	-4.24843	0.0526133	0.00871605	1.62714	31.1064	down	3	0	2	49	4	38	hsa:8633	unc-5 homolog C (C. elegans)
DDIT3	-1.16657	0.445481	0	288.434	647.479	down	351	250	286	605	637	652	hsa:1649	DNA-damage-inducible transcript 3
DDIT4	1.03405	2.04777	0.030506	773.524	377.736	up	888	915	574	393	464	246	hsa:54541	DNA-damage-inducible transcript 4
KCNQ1OT1	-1.7479	0.297736	1.13084e-09	60.7323	204.004	down	53	68	66	250	179	167	hsa:10984	KCNQ1 opposite strand/antisense transcript 1 (non-protein coding)
MOV10	-1.14776	0.451325	1.94289e-14	2951.65	6539.98	down	3070	3363	2645	7257	6103	5755	hsa:4343	Mov10 RISC complex RNA helicase
DYSF	-2.00326	0.249436	8.88178e-16	319.653	1281.53	down	232	198	557	1046	1364	1340	hsa:8291	dysferlin
MT2A	-1.55422	0.340513	0.000119153	1464.96	4302.23	down	2580	1045	867	4742	4467	3360	hsa:4502	metallothionein 2A
TNFSF10	-3.02282	0.123038	0	1470.37	11950.6	down	1512	1724	1286	13059	10975	10901	hsa:8743	tumor necrosis factor (ligand) superfamily, member 10
TNFSF18	-4.56147	0.0423507	3.98707e-06	1.62714	38.6467	down	3	0	2	55	17	41	hsa:8995	tumor necrosis factor (ligand) superfamily, member 18
MSR1	-2.44363	0.183821	6.7356e-06	388.346	2112.68	down	284	420	493	2413	1208	2563	hsa:4481	macrophage scavenger receptor 1
TNFSF15	1.80697	3.49907	0.0131056	283.896	81.1277	up	332	360	180	33	159	45	hsa:9966	tumor necrosis factor (ligand) superfamily, member 15
APOBEC3A	-4.03323	0.061077	1.22959e-10	100.453	1644.85	down	56	106	148	902	2113	1801	hsa:200315	apolipoprotein B mRNA editing enzyme, catalytic polypeptide-like 3A
APOBEC3B	-2.8826	0.135597	0.000291176	42.2527	311.669	down	31	66	33	149	321	444	hsa:9582	apolipoprotein B mRNA editing enzyme, catalytic polypeptide-like 3B
RAC2	0.606491	1.52255	0.0100742	9232.86	6064.07	up	10823	9418	8144	6435	5450	5847	hsa:5880	ras-related C3 botulinum toxin substrate 2 (rho family, small GTP binding protein Rac2)
IL36RN	-2.65077	0.159235	0.00772415	1.94615	12.2747	down	2	1	3	10	7	19	hsa:26525	interleukin 36 receptor antagonist
SCAMP1-AS1	-0.999826	0.50006	0	167.068	334.105	down	174	175	165	354	298	325	hsa:728769	SCAMP1 antisense RNA 1
RALB	-0.613876	0.653439	1.11022e-16	1169.71	1790.09	down	1100	1230	1271	1818	1598	1820	hsa:5899	v-ral simian leukemia viral oncogene homolog B
CDKN1A	-1.37315	0.386047	0	3081.38	7981.89	down	3636	2861	2979	6744	8086	8528	hsa:1026	cyclin-dependent kinase inhibitor 1A (p21, Cip1)
RARG	1.03364	2.04719	0.000170579	903.276	441.222	up	1051	1020	705	469	409	412	hsa:5916	retinoic acid receptor, gamma
SETD7	0.793701	1.73352	4.93528e-05	657.51	379.289	up	581	683	761	398	427	283	hsa:80854	SET domain containing (lysine methyltransferase) 7
LRRC75A-AS1	0.61875	1.53554	0	2625.68	1709.93	up	2560	2803	2718	1678	1569	1755	hsa:125144	LRRC75A antisense RNA 1
LOC105371692	-1.18444	0.439995	0.00154264	1027.63	2335.56	down	1043	1262	855	2891	2112	1819		uncharacterized LOC105371692
BMPR2	-0.604027	0.657915	3.39578e-07	1129.96	1717.49	down	1040	1107	1333	1694	1795	1532	hsa:659	bone morphogenetic protein receptor, type II (serine/threonine kinase)
RPS2P46	0.770915	1.70635	2.22045e-16	1116.67	654.419	up	1048	1241	1148	567	650	698		ribosomal protein S2 pseudogene 46
VNN1	1.81414	3.5165	0.00249298	28.9773	8.23323	up	34	37	18	11	10	3	hsa:8876	vanin 1
GOLGA6L9	0.799061	1.73997	0.00662792	152.603	87.7	up	135	157	178	69	69	119	hsa:440295	golgin A6 family-like 9
MUC1	-0.847155	0.55588	3.60156e-13	114.755	206.446	down	137	95	121	190	199	215	hsa:4582	mucin 1, cell surface associated
ZFYVE26	-0.858666	0.551462	0	1849.71	3354.21	down	1928	1746	2019	3324	3475	3007	hsa:23503	zinc finger, FYVE domain containing 26
UBASH3A	0.905998	1.87384	2.22045e-16	1614.53	861.61	up	1804	1591	1571	872	714	935	hsa:53347	ubiquitin associated and SH3 domain containing A
MUM1	0.69625	1.62029	0	842.104	519.721	up	832	856	904	462	489	570	hsa:84939	melanoma associated antigen (mutated) 1
SMCHD1	-1.36529	0.388157	2.77556e-15	10011.1	25791.5	down	9997	11935	8860	28834	24387	22154	hsa:23347	structural maintenance of chromosomes flexible hinge domain containing 1
LOC105371773	1.47074	2.77164	0.0174387	25.6688	9.25483	up	20	36	23	9	14	4		uncharacterized LOC105371773
LINC00324	0.709165	1.63486	1.95153e-05	176.189	107.767	up	173	208	161	115	105	95	hsa:284029	long intergenic non-protein coding RNA 324
PPP1R15A	-1.2483	0.420943	3.87307e-06	1178.99	2800.84	down	1543	807	1276	2893	2172	3131	hsa:23645	protein phosphatase 1, regulatory subunit 15A
FURIN	0.763934	1.69811	0.00443766	4800.26	2826.81	up	4963	5565	4235	2535	3437	2290	hsa:5045	furin (paired basic amino acid cleaving enzyme)
PPP1R14B	0.747762	1.67919	1.85395e-10	526.177	313.349	up	517	503	600	256	327	334	hsa:26472	protein phosphatase 1, regulatory (inhibitor) subunit 14B
DHX58	-2.16166	0.223499	0	956.162	4278.18	down	1036	1083	821	4755	3851	3900	hsa:79132	DEXH (Asp-Glu-X-His) box polypeptide 58
OXER1	1.62834	3.09156	0.000440146	38.9469	12.591	up	35	35	50	4	10	23	hsa:165140	oxoeicosanoid (OXE) receptor 1
TMEM187	-1.16624	0.445581	0	148.282	332.795	down	148	184	124	343	322	308	hsa:8269	transmembrane protein 187
TMEM173	0.64308	1.56166	1.15984e-07	1957.74	1253.62	up	2158	1949	1915	1389	1030	1247	hsa:340061	transmembrane protein 173
TMEM159	-0.738348	0.599425	4.53294e-09	110.124	183.723	down	104	117	118	185	195	157	hsa:57146	transmembrane protein 159
LINC00278	-1.52762	0.34685	0.000286374	24.3375	70.1861	down	10	41	24	77	77	51	hsa:100873962	long intergenic non-protein coding RNA 278
VIPR1	0.747692	1.6791	2.93686e-07	550.504	327.852	up	537	524	634	359	256	344	hsa:7433	vasoactive intestinal peptide receptor 1
DOPEY1	-0.844418	0.556935	3.69046e-05	985.841	1770.13	down	1053	991	989	1836	1946	1390	hsa:23033	dopey family member 1
LOC105371828	3.12303	8.71213	0.000380448	14.9625	1.70858	up	13	23	10	2	1	2		uncharacterized LOC105371828
TMEM140	-1.57508	0.335625	1.11022e-15	421.701	1256.48	down	387	566	344	1410	1185	1077	hsa:55281	transmembrane protein 140
TMEM143	0.621989	1.539	4.18269e-09	288.311	187.334	up	286	328	273	170	190	188	hsa:55260	transmembrane protein 143
TMEM144	-0.820248	0.566345	0.0211212	92.2297	162.858	down	95	77	112	127	148	202	hsa:55314	transmembrane protein 144
TMEM138	-1.04481	0.48471	0.000189881	1242.5	2563.39	down	1292	841	1695	2116	2472	2916	hsa:51524	transmembrane protein 138
TMEM123	-0.828935	0.562944	0	8288.19	14722.9	down	8462	7794	9257	15479	13309	14265	hsa:114908	transmembrane protein 123
TMEM110	-0.869654	0.547278	5.24942e-06	978.225	1787.44	down	947	1113	950	1846	1946	1431	hsa:375346	transmembrane protein 110
TMEM116	0.740765	1.67106	0.000285821	263.129	157.458	up	230	311	269	134	142	185	hsa:89894	transmembrane protein 116
TMEM117	1.69256	3.23231	3.45481e-07	52.0318	16.0905	up	51	67	42	18	17	12	hsa:84216	transmembrane protein 117
SLC22A18AS	-1.77644	0.291902	0.00599783	6.17535	21.1798	down	9	2	8	24	12	26	hsa:5003	solute carrier family 22 (organic cation transporter), member 18 antisense
C3AR1	-2.27146	0.20712	0	410.614	1982.53	down	393	341	531	1654	2379	1764	hsa:719	complement component 3a receptor 1
SAMD9	-2.09647	0.23383	3.44169e-15	2633.61	11262.9	down	2593	3323	2183	13328	10483	9094	hsa:54809	sterile alpha motif domain containing 9
SAMD1	1.09204	2.13176	0	1053.74	494.302	up	1187	1033	1021	438	438	571	hsa:90378	sterile alpha motif domain containing 1
TAGAP	-1.05537	0.481175	0	1778	3695.14	down	1690	1809	1975	3637	3395	3777	hsa:117289	T-cell activation RhoGTPase activating protein
KCTD14	-5.26326	0.0260376	0	1.3092	50.6553	down	3	1	0	58	49	41	hsa:65987	potassium channel tetramerization domain containing 14
KCTD15	1.41315	2.66318	2.46527e-10	71.0837	26.685	up	60	72	87	30	24	24	hsa:79047	potassium channel tetramerization domain containing 15
IL26	2.20196	4.60105	2.91572e-05	20.4992	4.4475	up	28	16	19	5	4	4	hsa:55801	interleukin 26
IL27	-3.65326	0.0794801	0	17.8518	224.723	down	18	13	24	225	228	204	hsa:246778	interleukin 27
IL10	-2.17534	0.22139	5.82139e-05	37.2542	168.309	down	31	19	65	166	105	222	hsa:3586	interleukin 10
IL15	-0.633625	0.644555	0.00606221	127.16	197.288	down	132	153	106	215	162	200	hsa:3600	interleukin 15
IL13	2.84816	7.20079	9.99201e-16	174.921	24.2833	up	166	225	147	36	9	26	hsa:3596	interleukin 13
IL16	0.684742	1.60741	0.00332795	7051.79	4387.04	up	8314	6646	6725	5029	3691	4105	hsa:3603	interleukin 16
IL1A	2.20267	4.6033	1.78703e-09	78.676	17.0834	up	99	58	85	15	16	19	hsa:3552	interleukin 1, alpha
PABPC1	0.808641	1.75156	0	34009.8	19416.8	up	34738	33618	36315	19953	16891	19952	hsa:26986	poly(A) binding protein, cytoplasmic 1
MGAT1	-0.704273	0.613752	0.0277321	3883.38	6327.29	down	3475	3442	5049	5379	5923	7220	hsa:4245	mannosyl (alpha-1,3-)-glycoprotein beta-1,2-N-acetylglucosaminyltransferase
IL4R	1.53261	2.89309	0	9057.2	3130.62	up	9686	9782	8389	3384	2976	2791	hsa:3566	interleukin 4 receptor
TMEM256	0.921226	1.89372	3.97682e-13	227.274	120.01	up	238	256	205	109	126	116	hsa:254863	transmembrane protein 256
MXD1	-1.00364	0.49874	0.00728025	867.516	1739.43	down	939	848	882	1857	1198	2036	hsa:4084	MAX dimerization protein 1
MXD4	0.823707	1.76995	0	1331.68	752.378	up	1425	1420	1251	796	682	722	hsa:10608	MAX dimerization protein 4
LOC105371082	-2.31245	0.201319	0	36.1547	179.629	down	36	61	14	184	189	152		uncharacterized LOC105371082
PLEKHO1	-0.89449	0.537937	0.00062865	2770.41	5150.08	down	2949	2485	3093	3903	5287	5888	hsa:51177	pleckstrin homology domain containing, family O member 1
VRK2	-0.605271	0.657348	0	763.155	1160.97	down	732	813	804	1088	1216	1091	hsa:7444	vaccinia related kinase 2
LOC101928034	1.4287	2.69203	0.00148224	27.5795	10.2386	up	24	24	37	6	11	13	hsa:101928034	uncharacterized LOC101928034
PLEKHM2	-0.586963	0.665743	0.000284003	2828.2	4248.2	down	2952	2538	3216	3737	3948	4749	hsa:23207	pleckstrin homology domain containing, family M (with RUN domain) member 2
PLEKHF1	0.919893	1.89198	0.0160746	447.545	236.544	up	557	480	338	241	202	249	hsa:79156	pleckstrin homology domain containing, family F (with FYVE domain) member 1
PLEKHG2	0.589551	1.50478	0.0035224	1427.67	948.756	up	1660	1493	1236	968	923	883	hsa:64857	pleckstrin homology domain containing, family G (with RhoGef domain) member 2
PLEKHG5	0.818844	1.76399	9.92629e-07	258.284	146.416	up	259	256	280	149	150	129	hsa:57449	pleckstrin homology domain containing, family G (with RhoGef domain) member 5
PLEKHH1	-1.10189	0.465905	0.0340721	14.3123	30.7307	down	16	16	12	19	35	36	hsa:57475	pleckstrin homology domain containing, family H (with MyTH4 domain) member 1
MYH9	0.606822	1.5229	1.92069e-13	31492.4	20679.2	up	34489	31885	30495	21625	19767	19066	hsa:4627	myosin, heavy chain 9, non-muscle
LOC105371376	2.92371	7.58796	0.00420605	13.0305	1.70858	up	15	19	6	2	1	2		uncharacterized LOC105371376
CXCR2P1	-4.42342	0.0466036	0	65.4685	1405	down	56	39	107	1368	1080	1665	hsa:3580	chemokine (C-X-C motif) receptor 2 pseudogene 1
CTNNBL1	-0.940815	0.520939	2.06191e-12	837.431	1607.55	down	928	733	916	1432	1480	1793	hsa:56259	catenin, beta like 1
NT5C3A	-2.99417	0.125506	0	590.625	4706.01	down	564	716	537	4841	4570	4348	hsa:51251	5'-nucleotidase, cytosolic IIIA
RGL4	0.906896	1.87501	5.49398e-06	161.634	86.1999	up	197	145	155	89	85	78	hsa:266747	ral guanine nucleotide dissociation stimulator-like 4
RGL1	-2.36745	0.193788	3.20501e-10	1321.34	6818.54	down	969	362	2754	6400	5376	8187	hsa:23179	ral guanine nucleotide dissociation stimulator-like 1
BRCA2	-1.57642	0.335313	1.77457e-10	352.14	1050.2	down	317	488	278	1026	1201	842	hsa:675	breast cancer 2, early onset
RGMB	-0.82829	0.563196	0.0129416	164.225	291.602	down	167	114	225	314	232	307	hsa:285704	repulsive guidance molecule family member b
MZB1	-1.10078	0.466266	0.0426874	23.1199	49.5967	down	25	34	12	40	63	42	hsa:51237	marginal zone B and B1 cell-specific protein
PLEKHA7	-2.18989	0.219169	2.20188e-11	85.5378	390.319	down	92	99	72	479	291	371	hsa:144100	pleckstrin homology domain containing, family A member 7
FHOD1	0.759763	1.69321	0	1389.6	820.687	up	1519	1355	1401	749	806	846	hsa:29109	formin homology 2 domain containing 1
POU5F1B	-1.30717	0.404113	0.00152344	13.6906	33.8928	down	20	15	7	37	37	25	hsa:5462	POU class 5 homeobox 1B
RHEB	-0.769911	0.586454	0.00160036	686.557	1170.7	down	715	655	743	998	1019	1411	hsa:6009	Ras homolog enriched in brain
EBF4	1.45453	2.74067	0.00356424	57.0725	20.8179	up	39	59	78	17	16	28	hsa:57593	early B-cell factor 4
INSR	0.823702	1.76994	0.000159941	186.314	105.261	up	160	185	229	86	113	109	hsa:3643	insulin receptor
RHOF	0.779875	1.71698	0.000815485	2257.69	1314.91	up	2607	2450	1883	1416	1151	1278	hsa:54509	ras homolog family member F (in filopodia)
CMPK1	0.585689	1.50076	0	2554.66	1702.24	up	2492	2760	2610	1792	1515	1671	hsa:51727	cytidine monophosphate (UMP-CMP) kinase 1, cytosolic
CMPK2	-4.13227	0.0570245	0	646.782	11342.3	down	592	894	503	11159	10763	11252	hsa:129607	cytidine monophosphate (UMP-CMP) kinase 2, mitochondrial
NT5DC2	0.993597	1.99114	0.00612906	168.499	84.6195	up	166	141	212	67	64	117	hsa:64943	5'-nucleotidase domain containing 2
ASPHD1	1.33105	2.51586	0.0187816	26.6173	10.5738	up	18	35	29	7	9	15	hsa:253982	aspartate beta-hydroxylase domain containing 1
SNX10	-1.01705	0.494126	0.00998171	1881.89	3808.53	down	1613	2113	2069	2959	4728	3451	hsa:29887	sorting nexin 10
SLC18B1	-1.14013	0.453717	6.23834e-13	330.835	729.177	down	268	377	374	805	629	698	hsa:116843	solute carrier family 18, subfamily B, member 1
ARL8A	-0.80271	0.573271	3.52568e-10	869.961	1517.55	down	862	771	1046	1382	1400	1659	hsa:127829	ADP-ribosylation factor-like 8A
NOXA1	1.17292	2.25468	9.79145e-08	147.79	65.5424	up	155	126	174	49	60	83	hsa:10811	NADPH oxidase activator 1
ECE1	-1.0543	0.48153	6.70043e-07	2346.36	4872.73	down	2404	2683	2130	5618	4568	4052	hsa:1889	endothelin converting enzyme 1
ARL5B	-0.647834	0.638238	1.71435e-09	569.462	892.246	down	572	546	635	946	879	783	hsa:221079	ADP-ribosylation factor-like 5B
TRIM54	5.96911	62.6442	0.000498132	43.5883	0.685966	up	13	110	11	0	2	0	hsa:57159	tripartite motif containing 54
TRIM56	-0.683371	0.622709	2.50706e-11	1476.31	2370.79	down	1572	1575	1394	2432	2422	2076	hsa:81844	tripartite motif containing 56
TRIM38	-1.12384	0.458871	0	2933.72	6393.34	down	3116	2958	2952	6398	6164	6134	hsa:10475	tripartite motif containing 38
TRIM34	-1.47289	0.360261	0	132.517	367.853	down	125	135	148	349	358	369	hsa:53840	tripartite motif containing 34
TRIM25	-1.50935	0.351269	0	2814.39	8012.09	down	2757	3051	2853	8803	7344	7274	hsa:7706	tripartite motif containing 25
TRIM21	-1.19449	0.436942	0	1367.77	3130.34	down	1423	1443	1342	3153	2697	3308	hsa:6737	tripartite motif containing 21
TRIM22	-1.64377	0.320019	0	8825.79	27579	down	8532	10929	7686	30944	23997	25684	hsa:10346	tripartite motif containing 22
ECH1	2.93164	7.6298	0	299.312	39.2207	up	308	308	305	27	31	57	hsa:1891	enoyl CoA hydratase 1, peroxisomal
TRIM14	-0.606175	0.656936	0.00454281	5461.69	8313.88	down	5862	5982	4953	9350	7652	7297	hsa:9830	tripartite motif containing 14
RIN2	-2.24922	0.210338	0	399.086	1897.39	down	280	287	665	1680	1857	2015	hsa:54453	Ras and Rab interactor 2
SYNGR2	-0.617589	0.651759	0.000223558	2305.39	3537.18	down	2363	2458	2272	3592	2878	3880	hsa:9144	synaptogyrin 2
HERPUD2	-0.7239	0.605459	2.38877e-09	1434.38	2369.08	down	1458	1564	1391	2597	2203	2125	hsa:64224	HERPUD family member 2
TNFAIP6	-3.20212	0.108659	0	62.1256	571.829	down	57	90	44	576	635	460	hsa:7130	tumor necrosis factor, alpha-induced protein 6
SARDH	1.39119	2.62294	0.00100486	508.797	193.973	up	687	470	406	222	168	177	hsa:1757	sarcosine dehydrogenase
LOC101928415	-1.17512	0.442848	0.0452762	11.0316	24.9232	down	7	14	13	16	27	30	hsa:101928415	uncharacterized LOC101928415
EVA1B	-1.05092	0.48266	0.000107315	97.7266	202.486	down	92	90	119	157	190	246	hsa:55194	eva-1 homolog B (C. elegans)
LOC101928429	3.67675	12.7883	1.21513e-07	43.7819	3.41437	up	39	31	65	2	4	4	hsa:101928429	uncharacterized LOC101928429
NUP210	0.688344	1.61143	0.0164639	9134.91	5668.81	up	9797	10429	7863	5995	6103	4465	hsa:23225	nucleoporin 210kDa
LOC101928433	1.19158	2.28403	0.00891292	190.778	83.5213	up	159	263	165	90	90	64	hsa:101928433	uncharacterized LOC101928433
LOC101928465	-0.881741	0.542712	0	150.895	278.047	down	159	176	129	288	262	263	hsa:101928465	uncharacterized LOC101928465
SLC17A5	-0.683166	0.622797	2.83573e-11	505.199	811.183	down	512	492	551	735	744	895	hsa:26503	solute carrier family 17 (acidic sugar transporter), member 5
IPO5	0.596687	1.51224	0	2434.38	1609.78	up	2486	2600	2404	1610	1662	1434	hsa:3843	importin 5
EDAR	0.852347	1.80544	8.26613e-08	311.04	172.275	up	345	285	327	190	127	187	hsa:10913	ectodysplasin A receptor
STXBP1	1.3519	2.55248	1.05431e-11	159.644	62.5384	up	164	185	142	43	77	63	hsa:6812	syntaxin binding protein 1
VWA8	0.728998	1.65749	0	756.915	456.66	up	797	754	778	462	464	409	hsa:23078	von Willebrand factor A domain containing 8
ERICH3	-4.91601	0.0331233	1.56395e-08	0.976006	29.7578	down	0	3	0	33	26	28	hsa:127254	glutamate-rich 3
P2RY14	1.19217	2.28496	0.00158741	40.5599	17.7452	up	34	38	53	14	14	24	hsa:9934	purinergic receptor P2Y, G-protein coupled, 14
LOC101928143	1.77702	3.42717	4.04313e-07	35.14	10.2463	up	41	39	28	5	14	11	hsa:101928143	uncharacterized LOC101928143
LOC101928150	0.662734	1.58308	0.00260697	423.619	267.588	up	391	469	444	334	209	239	hsa:101928150	uncharacterized LOC101928150
EEF2	0.886033	1.84809	0	40677.7	22010.7	up	41391	42885	40889	22562	19835	21978	hsa:1938	eukaryotic translation elongation factor 2
IRF2	-0.835713	0.560306	3.76144e-13	2205.23	3935.77	down	2379	2310	2094	4288	3513	3706	hsa:3660	interferon regulatory factor 2
IRF7	-2.61712	0.162993	8.63856e-07	107.198	657.736	down	61	95	175	876	603	441	hsa:3665	interferon regulatory factor 7
IRF8	-0.900574	0.535674	1.38324e-06	1270.85	2372.45	down	1217	1070	1628	2012	2591	2337	hsa:3394	interferon regulatory factor 8
IRF5	-0.977289	0.507933	0.000145507	1307.28	2573.74	down	1319	1006	1702	2219	2306	3010	hsa:3663	interferon regulatory factor 5
LOC107983998	0.728288	1.65667	0	638.876	385.634	up	672	620	674	389	346	393
IRF9	-0.606502	0.656787	8.42243e-07	3212.6	4891.39	down	3421	3313	3149	5210	4145	4951	hsa:10379	interferon regulatory factor 9
LOC101928212	-3.02197	0.123111	5.11533e-09	5.53686	45.0457	down	8	5	4	36	35	61	hsa:101928212	uncharacterized LOC101928212
LOC101928233	-4.49646	0.0443028	0	5.52114	124.838	down	2	11	4	148	95	122	hsa:101928233	uncharacterized LOC101928233
IRS1	-1.92912	0.26259	0	161.981	616.888	down	115	205	179	654	544	606	hsa:3667	insulin receptor substrate 1
SLC15A4	-0.841568	0.558037	1.56331e-12	550.447	986.408	down	624	447	623	883	979	1024	hsa:121260	solute carrier family 15 (oligopeptide transporter), member 4
CARMIL3	1.61035	3.05325	0.0102801	134.966	44.1974	up	123	192	100	38	69	22	hsa:90668	leucine rich repeat containing 16B
ARNT2	-5.08305	0.0295018	9.84319e-05	7.80202	264.788	down	9	7	8	554	50	168	hsa:9915	aryl-hydrocarbon receptor nuclear translocator 2
CMTR1	-1.03818	0.486942	4.49607e-12	2642.58	5426.91	down	2732	3165	2229	5916	5108	4839	hsa:23070	cap methyltransferase 1
LOC644090	-1.25792	0.418147	4.21704e-05	214.997	514.181	down	282	166	213	449	627	427	hsa:644090	uncharacterized LOC644090
SASH1	-1.78983	0.289206	8.00471e-14	210.85	729.09	down	171	104	376	690	760	682	hsa:23328	SAM and SH3 domain containing 1
CMTM1	0.697243	1.6214	0.00555347	86.0924	53.0936	up	85	87	93	62	59	34	hsa:113540	CKLF-like MARVEL transmembrane domain containing 1
NADK	-1.19283	0.437444	0	1729.34	3953.28	down	1688	1524	2114	3430	4020	4117	hsa:65220	NAD kinase
NAGK	-0.87037	0.547006	0.00571596	2122.4	3880.03	down	1959	1676	2906	3167	3810	4381	hsa:55577	N-acetylglucosamine kinase
LDLRAD4	0.935951	1.91315	1.93425e-08	1350.9	706.11	up	1489	1465	1200	799	699	565	hsa:753	low density lipoprotein receptor class A domain containing 4
CCDC102A	1.48745	2.80394	1.64263e-06	209.174	74.5936	up	221	261	161	86	67	65	hsa:92922	coiled-coil domain containing 102A
EGR1	0.912029	1.88169	0.000407732	239.638	127.348	up	240	204	294	154	118	100	hsa:1958	early growth response 1
EGR3	0.840296	1.79042	0.00294696	208.898	116.671	up	244	234	164	122	119	100	hsa:1960	early growth response 3
NAPA	-1.10243	0.465732	0	2557.24	5490.8	down	2625	2448	2798	5336	4886	5843	hsa:8775	N-ethylmaleimide-sensitive factor attachment protein, alpha
AKR7A2	0.676556	1.59832	1.94951e-07	498.519	311.898	up	491	548	495	239	328	346	hsa:8574	aldo-keto reductase family 7, member A2 (aflatoxin aldehyde reductase)
LOC101928716	-2.99478	0.125453	0	57.1842	455.891	down	59	55	62	408	440	486	hsa:101928716	uncharacterized LOC101928716
TBC1D16	0.747116	1.67843	0.0165532	158.552	94.4604	up	151	173	164	77	131	68	hsa:125058	TBC1 domain family, member 16
RND3	-4.92629	0.0328881	0.00170059	0.327955	10.2659	down	1	0	0	6	17	7	hsa:390	Rho family GTPase 3
ADARB1	0.883811	1.84524	0	1009.58	547.12	up	1078	931	1098	562	504	534	hsa:104	adenosine deaminase, RNA-specific, B1
ADARB2	1.36691	2.57917	8.47247e-07	147.775	57.2892	up	152	127	176	40	43	85	hsa:105	adenosine deaminase, RNA-specific, B2 (non-functional)
LOC101928895	1.04973	2.07014	0.00151982	70.76	34.1761	up	55	80	83	40	21	39	hsa:101928895	uncharacterized LOC101928895
EHD3	0.652309	1.57168	0.0359112	119.308	75.9075	up	114	148	105	64	87	71	hsa:30845	EH-domain containing 3
EHD4	-0.98026	0.506888	0	1268.99	2503.5	down	1220	1084	1605	2322	2503	2498	hsa:30844	EH-domain containing 4
SERF1A	0.607312	1.52342	0.00398321	325.548	213.692	up	351	371	279	228	180	217	hsa:8293	small EDRK-rich factor 1A (telomeric)
VENTX	-2.20968	0.216182	0.00302408	6.11738	28.3337	down	1	0	18	25	21	37	hsa:27287	VENT homeobox
CYP2J2	-3.53123	0.0864953	0	11.7113	135.503	down	11	17	8	155	124	117	hsa:1573	cytochrome P450, family 2, subfamily J, polypeptide 2
RPL18AP3	0.995562	1.99386	0	1683.24	844.21	up	1783	1596	1801	873	756	840		ribosomal protein L18a pseudogene 3
LOC101928554	2.40057	5.28012	1.11695e-08	150.076	28.4147	up	195	154	112	21	44	18	hsa:101928554	uncharacterized LOC101928554
KIAA0040	-0.913425	0.530923	6.28441e-07	885.436	1667.74	down	856	965	904	1882	1623	1368	hsa:9674	KIAA0040
NCF1	-1.8788	0.271911	0	1290.74	4746.95	down	1250	999	1728	4223	5151	4509	hsa:653361	neutrophil cytosolic factor 1
NCF4	-0.879521	0.543548	1.39918e-07	224.344	412.748	down	223	185	283	372	377	459	hsa:4689	neutrophil cytosolic factor 4, 40kDa
SPTLC2	-0.809359	0.570635	0	1380.33	2418.94	down	1324	1441	1484	2556	2280	2236	hsa:9517	serine palmitoyltransferase, long chain base subunit 2
NCS1	1.49868	2.82585	0.0275338	167.406	59.2344	up	207	210	97	58	75	40	hsa:23413	neuronal calcium sensor 1
CREG1	-1.08772	0.470506	1.79772e-05	3180.31	6759.36	down	2659	3017	4125	5403	6539	7848	hsa:8804	cellular repressor of E1A-stimulated genes 1
ANKRD36BP2	1.23316	2.35081	0.00011796	194.863	82.8862	up	238	189	172	120	60	62	hsa:645784	ankyrin repeat domain 36B pseudogene 2
ND4L	1.21785	2.326	0	16627.6	7148.55	up	18282	17012	15848	8402	6482	6004	hsa:4539	NADH dehydrogenase, subunit 4L (complex I)
DDX60	-2.0217	0.246268	0	2062.67	8375.74	down	2192	2433	1717	9404	7639	7438	hsa:55601	DEAD (Asp-Glu-Ala-Asp) box polypeptide 60
DDX58	-2.4214	0.186675	0	1594.28	8540.45	down	1698	1775	1430	9669	7642	7652	hsa:23586	DEAD (Asp-Glu-Ala-Asp) box polypeptide 58
RPL4	1.38792	2.61702	0	27292.6	10428.9	up	28438	26157	29401	10379	9173	10958	hsa:6124	ribosomal protein L4
RPL5	1.21455	2.32069	0	12036.9	5186.77	up	12609	11670	12763	5397	4184	5594	hsa:6125	ribosomal protein L5
RPL3	1.31256	2.48382	0	28284.9	11387.7	up	29330	28142	29569	11752	9389	12175	hsa:6122	ribosomal protein L3
RPL8	0.93891	1.91708	0	16236.5	8469.39	up	16058	16830	17084	8531	7572	8671	hsa:6132	ribosomal protein L8
RPL6	1.08322	2.11875	0	9306.82	4392.59	up	10010	8803	9825	4465	3641	4746	hsa:6128	ribosomal protein L6
RPL7	1.14508	2.21159	0	6451.27	2917.02	up	6401	6342	7116	3054	2356	3124	hsa:6129	ribosomal protein L7
BISPR	-1.32177	0.400045	2.55351e-15	647.379	1618.28	down	631	815	545	1799	1424	1508		BST2 interferon stimulated positive regulator (non-protein coding)
PTPMT1	0.717816	1.64469	0.0299779	578.475	351.718	up	490	688	603	257	428	344	hsa:114971	protein tyrosine phosphatase, mitochondrial 1
RPS3	0.904719	1.87218	0	17517.5	9356.75	up	18758	18376	16750	9825	7964	9579	hsa:6188	ribosomal protein S3
RPS2	0.773346	1.70923	0	28560.4	16709.5	up	29997	28525	29358	17482	13748	17652	hsa:6187	ribosomal protein S2
CLEC5A	3.18502	9.09467	0.000940254	1067.43	117.36	up	1616	522	1143	88	166	89	hsa:23601	C-type lectin domain family 5, member A
RPS7	1.03427	2.04808	0	4837.22	2361.82	up	5158	4704	5022	2359	2035	2516	hsa:6201	ribosomal protein S7
RPS8	1.12549	2.18176	0	13049.4	5981.12	up	13062	13330	13770	6040	4994	6466	hsa:6202	ribosomal protein S8
RPS5	1.09732	2.13956	0	6846.82	3200.1	up	6842	6790	7443	3159	2772	3432	hsa:6193	ribosomal protein S5
RPS6	1.0427	2.06009	0	22394.1	10870.5	up	22007	21078	25866	10968	9285	11550	hsa:6194	ribosomal protein S6
RPSA	0.727558	1.65583	0.00108725	11908.6	7191.89	up	13260	11003	12375	8187	5136	7715	hsa:3921	ribosomal protein SA
CLEC4C	-3.0271	0.122674	2.01762e-08	4.22874	34.5429	down	4	6	3	44	22	35	hsa:170482	C-type lectin domain family 4, member C
CLEC4G	3.34501	10.1613	0.0299671	13.9678	1.3656	up	20	3	20	2	0	2	hsa:339390	C-type lectin domain family 4, member G
CLEC2B	-0.706041	0.613	3.15993e-06	796.759	1299.78	down	826	781	845	1433	1075	1293	hsa:9976	C-type lectin domain family 2, member B
PTCHD4	-11.423	0.000364184	2.20445e-10	0	27.4486	down	0	0	0	17	60	3	hsa:442213	patched domain containing 4
GDF11	0.722222	1.64972	0.000271973	291.724	176.829	up	313	335	249	163	196	158	hsa:10220	growth differentiation factor 11
SERHL2	-1.29157	0.408506	0.0147684	11.0417	27.0438	down	8	15	11	25	35	19	hsa:253190	serine hydrolase-like 2
PHOSPHO1	4.79382	27.7385	8.58734e-08	38.0697	1.36281	up	36	57	24	0	2	2	hsa:162466	phosphatase, orphan 1
B4GALT5	-1.06219	0.478905	0	1870.82	3906.48	down	1807	1747	2207	3546	4068	3812	hsa:9334	UDP-Gal:betaGlcNAc beta 1,4- galactosyltransferase, polypeptide 5
NEFL	1.33881	2.52943	3.69969e-05	41.5295	16.4125	up	33	41	54	16	16	16	hsa:4747	neurofilament, light polypeptide
RPL3P4	1.34956	2.54834	0	1181.99	463.82	up	1237	1184	1216	460	404	493		ribosomal protein L3 pseudogene 4
KCNA6	1.86294	3.63747	0.0291604	29.9515	8.22689	up	46	19	27	13	6	5	hsa:3742	potassium voltage-gated channel, shaker-related subfamily, member 6
RASL11A	2.15934	4.4671	3.72702e-13	67.3038	15.0588	up	65	85	57	16	16	12	hsa:387496	RAS-like, family 11, member A
NEK3	-0.897998	0.536631	5.32395e-07	80.1317	149.332	down	62	80	105	138	136	163	hsa:4752	NIMA-related kinase 3
TNFRSF4	1.78739	3.45189	0.000628589	1619.29	469.095	up	1706	2176	1094	469	510	392	hsa:7293	tumor necrosis factor receptor superfamily, member 4
KCNH4	2.23509	4.70791	0.0104434	106.362	22.5844	up	89	169	69	18	31	17	hsa:23415	potassium voltage-gated channel, subfamily H (eag-related), member 4
NEK6	0.851559	1.80445	0.000166478	1861.08	1031.38	up	1602	2071	2058	723	1179	1117	hsa:10783	NIMA-related kinase 6
TNFRSF9	0.831689	1.77977	0.0464005	489.942	275.28	up	519	616	371	291	245	269	hsa:3604	tumor necrosis factor receptor superfamily, member 9
DRAP1	-1.09066	0.469546	0	2025.27	4313.26	down	2193	2147	1889	4393	3854	4369	hsa:10589	DR1-associated protein 1 (negative cofactor 2 alpha)
TNFSF13B	-1.19628	0.436398	0	1063.63	2437.31	down	853	1147	1277	2304	2334	2492	hsa:10673	tumor necrosis factor (ligand) superfamily, member 13b
DRAM1	-1.07395	0.475018	4.58744e-12	980.362	2063.85	down	929	852	1239	1866	2273	1896	hsa:55332	DNA-damage regulated autophagy modulator 1
KCNJ1	1.66808	3.17792	0.0202983	16.2353	5.10192	up	12	21	17	2	3	10	hsa:3758	potassium inwardly-rectifying channel, subfamily J, member 1
NEXN	-3.38287	0.095864	0	76.7833	801.055	down	92	80	64	781	912	648	hsa:91624	nexilin (F actin binding protein)
CARD17	-1.5168	0.34946	0.0021817	34.8202	99.6587	down	29	60	18	122	99	70	hsa:440068	caspase recruitment domain family, member 17
ZMYND19	0.588351	1.50353	1.39549e-06	373.788	248.604	up	366	431	353	258	227	242	hsa:116225	zinc finger, MYND-type containing 19
ELF1	-0.8588	0.551411	0	3160.65	5731.94	down	3494	3230	2997	6014	5672	5069	hsa:1997	E74-like factor 1 (ets domain transcription factor)
ZMYND12	-2.43187	0.185325	0.0163952	1.95093	10.571	down	1	4	1	5	11	15	hsa:84217	zinc finger, MYND-type containing 12
ELK3	0.813315	1.75724	5.48691e-09	1277.81	727.163	up	1468	1305	1156	761	690	675	hsa:2004	ELK3, ETS-domain protein (SRF accessory protein 2)
ST3GAL5	-0.94123	0.520789	0	1098.79	2109.87	down	1018	1066	1300	1901	2151	2120	hsa:8869	ST3 beta-galactoside alpha-2,3-sialyltransferase 5
RPL4P4	1.4409	2.7149	0	502.027	184.909	up	515	499	531	179	166	196		ribosomal protein L4 pseudogene 4
RPL4P5	1.4927	2.81415	2.14171e-06	53.984	19.1766	up	68	44	54	24	18	14		ribosomal protein L4 pseudogene 5
FAM49A	-1.49222	0.355466	3.16371e-07	210.891	593.3	down	198	156	296	640	436	660	hsa:81553	family with sequence similarity 49, member A
OR52K3P	-3.65767	0.0792375	0	7.49041	94.6473	down	10	8	5	73	103	101		olfactory receptor, family 52, subfamily K, member 3 pseudogene
CEBPD	-0.955604	0.515626	3.79696e-14	121.094	234.858	down	100	133	140	206	249	232	hsa:1052	CCAAT/enhancer binding protein (C/EBP), delta
HDAC7	0.802074	1.74361	0	2860.58	1640.61	up	2736	3138	2930	1587	1476	1737	hsa:51564	histone deacetylase 7
XIRP1	1.58322	2.99637	6.82094e-05	90.1839	30.091	up	117	95	65	26	34	28	hsa:165904	xin actin-binding repeat containing 1
C6orf62	-0.633626	0.644555	7.77156e-16	5884.61	9129.74	down	6046	6443	5614	9548	8637	8508	hsa:81688	chromosome 6 open reading frame 62
FAM46A	-2.4224	0.186545	0	353.651	1895.84	down	293	242	556	1686	1657	2207	hsa:55603	family with sequence similarity 46, member A
LOC105377766	-2.84407	0.139267	0.00206701	3.5591	25.6178	down	1	4	6	32	10	33		uncharacterized LOC105377766
ATP13A2	-0.877081	0.544468	1.24463e-07	1182.23	2171.35	down	1152	1221	1266	2194	1745	2415	hsa:23400	ATPase type 13A2
ATP13A3	0.670513	1.59164	2.15383e-14	4082.4	2564.9	up	4415	3815	4332	2408	2718	2374	hsa:79572	ATPase type 13A3
EML2	0.587825	1.50298	0.0102911	1231.92	819.647	up	1309	1430	1049	752	871	774	hsa:24139	echinoderm microtubule associated protein like 2
EML5	0.800156	1.74129	0.00306797	222.142	127.569	up	211	219	254	132	121	120	hsa:161436	echinoderm microtubule associated protein like 5
RBCK1	-0.799744	0.574451	9.99201e-15	3077.48	5357.26	down	3153	3501	2812	5692	4970	5001	hsa:10616	RanBP-type and C3HC4-type zinc finger containing 1
FAHD2B	1.1556	2.22777	2.45807e-06	143.03	64.1975	up	157	140	143	52	58	78	hsa:151313	fumarylacetoacetate hydrolase domain containing 2B
SOCS7	0.785372	1.72354	0.00446721	100.324	58.2041	up	90	100	119	57	73	40	hsa:30837	suppressor of cytokine signaling 7
SOCS5	0.595177	1.51066	3.77481e-06	250.067	165.532	up	272	273	224	162	169	153	hsa:9655	suppressor of cytokine signaling 5
MYD88	-0.866146	0.54861	0	3019.24	5503.44	down	3007	2614	3677	5127	5629	5340	hsa:4615	myeloid differentiation primary response 88
ST6GALNAC2	-1.30832	0.40379	1.82868e-08	48.2877	119.601	down	26	54	69	111	108	131	hsa:10610	ST6 (alpha-N-acetyl-neuraminyl-2,3-beta-galactosyl-1,3)-N-acetylgalactosaminide alpha-2,6-sialyltransferase 2
SLFN12L	-1.28808	0.409496	0.0122534	2116.79	5169.28	down	1918	2926	1666	6264	5228	3602	hsa:100506736	schlafen family member 12-like
RTCB	-1.20776	0.432942	0	1096.16	2531.89	down	1106	1160	1107	2217	2706	2483	hsa:51493	RNA 2',3'-cyclic phosphate and 5'-OH ligase
UBE2L6	-1.09101	0.469434	0	3596.34	7661.03	down	3691	3990	3382	7608	7468	7327	hsa:9246	ubiquitin-conjugating enzyme E2L 6
ENTPD1	1.4323	2.69876	1.9118e-13	954.755	353.769	up	855	1012	1073	269	491	274	hsa:953	ectonucleoside triphosphate diphosphohydrolase 1
LOC100420061	-1.35105	0.392006	0.00352789	27.6555	70.5641	down	29	36	20	89	70	47		adenylosuccinate synthase pseudogene
RTN1	1.70601	3.26258	0	431.617	132.286	up	423	403	503	104	153	130	hsa:6252	reticulon 1
RTP4	-2.18458	0.219976	0	293.022	1332.1	down	303	355	243	1363	1204	1329	hsa:64108	receptor (chemosensory) transporter protein 4
LOC105377872	-2.47173	0.180274	0.0130345	2.27149	12.6456	down	2	2	3	17	5	15		uncharacterized LOC105377872
DPY19L2P2	0.910483	1.87967	0.0195531	127.269	67.7035	up	164	128	99	74	56	68	hsa:349152	DPY19L2 pseudogene 2
ABAT	0.671433	1.59265	4.4777e-06	518.93	325.823	up	584	516	496	358	332	262	hsa:18	4-aminobutyrate aminotransferase
ENO2	0.65781	1.57769	0.000117473	1529.71	969.584	up	1481	1819	1406	871	1016	949	hsa:2026	enolase 2 (gamma, neuronal)
ENO3	0.613372	1.52983	7.30872e-09	278.553	182.077	up	295	283	279	165	157	211	hsa:2027	enolase 3 (beta, muscle)
PKI55	0.847484	1.79936	4.28786e-10	268.164	149.028	up	306	238	281	143	137	156	hsa:150967	DKFZp434H1419
AAED1	-0.642859	0.640442	1.36871e-08	185.84	290.18	down	202	159	211	259	289	301	hsa:195827	AhpC/TSA antioxidant enzyme domain containing 1
ABI1	-0.720443	0.606911	1.18872e-12	2053.18	3383	down	2001	2020	2300	3413	2920	3564	hsa:10006	abl-interactor 1
FAM26E	-4.26482	0.052019	0.0113041	0.327955	6.48677	down	1	0	0	8	2	9	hsa:254228	family with sequence similarity 26, member E
FAM26F	-3.09561	0.116985	0	240.459	2055.54	down	285	175	280	2419	1584	2007	hsa:441168	family with sequence similarity 26, member F
DNMT3A	0.652654	1.57206	0	2039.02	1297.04	up	2204	2020	2049	1298	1318	1176	hsa:1788	DNA (cytosine-5-)-methyltransferase 3 alpha
KCNAB3	0.62584	1.54311	0.0127743	131.901	85.4739	up	144	110	152	93	69	88	hsa:9196	potassium voltage-gated channel, shaker-related subfamily, beta member 3
TSHZ1	0.588233	1.5034	2.22045e-16	1102.98	733.65	up	1158	1176	1059	766	696	683	hsa:10194	teashirt zinc finger homeobox 1
FAM21A	-0.695268	0.617594	0	1822.66	2951.23	down	2012	1680	1916	2829	2805	2999	hsa:387680	family with sequence similarity 21, member A
RPL7P9	1.30009	2.46244	0	1398.04	567.742	up	1419	1373	1511	586	468	607		ribosomal protein L7 pseudogene 9
RPL7P1	1.22843	2.34311	0	885.484	377.903	up	966	877	881	387	286	433		ribosomal protein L7 pseudogene 1
DMXL1	-1.0176	0.493937	2.71251e-05	1974.12	3996.71	down	1937	1712	2431	3290	4672	3727	hsa:1657	Dmx-like 1
DMXL2	-1.02447	0.491592	0.0351453	3849.56	7830.82	down	3502	2252	6120	6763	8327	7818	hsa:23312	Dmx-like 2
ACO1	1.65561	3.15056	0.0158529	685.659	217.624	up	520	1006	584	185	282	169	hsa:48	aconitase 1, soluble
ACP6	0.709239	1.63494	4.61298e-08	225.95	138.197	up	232	256	207	135	147	122	hsa:51205	acid phosphatase 6, lysophosphatidic
ACP2	-1.05335	0.481849	5.30283e-10	1477.72	3066.77	down	1359	1450	1742	2509	3400	3063	hsa:53	acid phosphatase 2, lysosomal
EIF4B	0.877176	1.83678	0	13213.4	7193.79	up	13404	13784	13472	7548	6313	7178	hsa:1975	eukaryotic translation initiation factor 4B
NTRK2	2.14123	4.41138	4.84122e-07	104.404	23.6592	up	102	139	80	28	31	10	hsa:4915	neurotrophic tyrosine kinase, receptor, type 2
TTC39A	-1.61892	0.32558	0.000329216	9.13281	28.0716	down	16	7	5	34	26	22	hsa:22996	tetratricopeptide repeat domain 39A
EIF3L	1.38631	2.6141	0	4650.28	1778.92	up	4861	4672	4776	1767	1664	1772	hsa:51386	eukaryotic translation initiation factor 3, subunit L
EIF3F	0.731145	1.65996	0	3015.92	1816.86	up	3174	3257	2846	1866	1618	1830	hsa:8665	eukaryotic translation initiation factor 3, subunit F
PRKCQ-AS1	0.59007	1.50532	7.89434e-07	853.589	567.045	up	861	955	810	621	492	545	hsa:439949	PRKCQ antisense RNA 1
ACTB	0.728896	1.65737	1.37255e-10	129388	78068.2	up	131229	120236	146855	67870	81836	78680	hsa:60	actin, beta
EIF2D	0.687002	1.60993	0	916.581	569.324	up	951	962	907	560	552	553	hsa:1939	eukaryotic translation initiation factor 2D
RAB27B	1.04844	2.0683	0.00372276	206.79	99.9757	up	196	268	172	123	93	76	hsa:5874	RAB27B, member RAS oncogene family
LOC101926963	-1.37172	0.386429	2.3194e-09	118.022	305.434	down	151	85	127	296	246	352	hsa:101926963	uncharacterized LOC101926963
ADAR	-0.950357	0.517504	0	15470.4	29894.2	down	16360	17275	13944	31706	28892	26789	hsa:103	adenosine deaminase, RNA-specific
ANAPC15	0.67233	1.59364	2.85173e-08	335.575	210.567	up	350	301	382	207	190	219	hsa:25906	anaphase promoting complex subunit 15
RPL10A	0.960215	1.9456	0	9416.87	4840.08	up	9631	9116	10237	5054	3784	5324	hsa:4736	ribosomal protein L10a
TTC21A	-2.85351	0.138359	0	87.3475	631.373	down	73	99	97	669	658	518	hsa:199223	tetratricopeptide repeat domain 21A
RPL13A	0.864171	1.82029	0	31671.2	17398.9	up	32242	32317	32905	17854	14385	18665	hsa:23521	ribosomal protein L13a
RPL18A	0.999493	1.9993	0	5227.24	2614.53	up	5857	4953	5270	2728	2275	2644	hsa:6142	ribosomal protein L18a
RPS27AP16	1.26771	2.40779	0	3871.93	1608.08	up	3910	4212	3791	1808	1179	1717		ribosomal protein S27a pseudogene 16
LOC100131294	-1.28291	0.410966	0.0275289	20.7818	50.5826	down	23	14	27	32	67	49		RAB13, member RAS oncogene family pseudogene
PGAP1	-2.16615	0.222804	0	557.532	2502.38	down	534	690	491	2895	2325	2092	hsa:80055	post-GPI attachment to proteins 1
ANO7P1	-3.37381	0.0964676	0	13.0351	135.218	down	21	10	9	157	133	105	hsa:101927546	anoctamin 7 pseudogene 1
LRRC32	0.922987	1.89604	0.00633839	376.874	198.764	up	474	385	299	221	181	179	hsa:2615	leucine rich repeat containing 32
VAMP5	-1.01698	0.494151	3.28055e-11	395.805	800.991	down	361	479	378	779	678	887	hsa:10791	vesicle-associated membrane protein 5
FCGR3A	-1.44052	0.368435	3.5798e-05	806.774	2189.75	down	781	522	1184	1804	1909	2700	hsa:2214	Fc fragment of IgG, low affinity IIIa, receptor (CD16a)
EREG	-1.70968	0.305729	0.0369606	31.4892	103.02	down	29	29	39	76	154	71	hsa:2069	epiregulin
RPL27A	0.698916	1.62329	0	13843	8527.76	up	14364	14535	13691	9339	7295	8302	hsa:6157	ribosomal protein L27a
AFF3	0.593108	1.50849	0.0275346	141.902	94.0656	up	143	120	174	102	86	87	hsa:3899	AF4/FMR2 family, member 3
AFF1	-0.764239	0.588764	2.26751e-07	3464.06	5883.62	down	3436	3619	3606	6555	5575	5065	hsa:4299	AF4/FMR2 family, member 1
AFF2	1.23842	2.35939	0.0280329	38.7287	16.4089	up	42	51	26	20	10	18	hsa:2334	AF4/FMR2 family, member 2
SSTR2	-4.52238	0.0435138	0	8.48122	195.129	down	10	15	1	244	170	156	hsa:6752	somatostatin receptor 2
SSTR3	-2.11623	0.230649	0	347.153	1505.15	down	354	381	333	1711	1369	1319	hsa:6753	somatostatin receptor 3
PLA2G2D	-5.31436	0.0251316	0.00149723	0.971225	39.0335	down	1	0	2	21	72	21	hsa:26279	phospholipase A2, group IID
C17orf49	0.928648	1.90349	7.38637e-06	809.888	425.471	up	877	939	674	458	383	403	hsa:124944	chromosome 17 open reading frame 49
C17orf67	-0.685686	0.62171	5.9687e-06	188.593	303.352	down	207	199	174	335	258	294	hsa:339210	chromosome 17 open reading frame 67
RASAL2	1.14035	2.20434	4.66294e-15	721.718	327.402	up	678	746	798	230	400	328	hsa:9462	RAS protein activator like 2
RASAL3	0.790504	1.72968	4.68785e-08	5224.23	3020.34	up	5957	5361	4746	3271	2763	2796	hsa:64926	RAS protein activator like 3
WFS1	1.13007	2.1887	7.27882e-06	174.96	79.9323	up	137	198	204	74	66	94	hsa:7466	Wolfram syndrome 1 (wolframin)
RTN4RL1	1.88796	3.70113	0.00610346	24.1095	6.50679	up	33	27	14	6	9	4	hsa:146760	reticulon 4 receptor-like 1
RPL37A	0.751802	1.68389	0	5845.59	3471.47	up	5937	6167	5883	3600	3077	3476	hsa:6168	ribosomal protein L37a
UNC93B1	-1.9667	0.255838	0	1196.54	4677	down	1057	906	1726	3879	4732	5077	hsa:81622	unc-93 homolog B1 (C. elegans)
RPL35A	0.648978	1.56806	2.82137e-11	5105.54	3255.96	up	5315	5065	5331	3409	2600	3517	hsa:6165	ribosomal protein L35a
RYR1	0.924036	1.89742	0.00312364	129.704	68.3537	up	124	159	116	45	88	67	hsa:6261	ryanodine receptor 1 (skeletal)
NME1	0.814799	1.75905	0.00598609	379.686	215.842	up	355	479	334	196	248	187	hsa:4830	NME/NM23 nucleoside diphosphate kinase 1
ESPN	0.946128	1.92669	0.0154933	59.2395	30.7419	up	73	65	44	27	27	36	hsa:83715	espin
LOC105377548	-1.06993	0.476341	0.0320285	151.027	317.068	down	160	210	94	389	301	236		uncharacterized LOC105377548
CSF2RB	-1.14156	0.453268	1.11022e-16	2988.71	6593.7	down	2912	2522	3772	6570	6906	5799	hsa:1439	colony stimulating factor 2 receptor, beta, low-affinity (granulocyte-macrophage)
PTGIR	-0.715126	0.609152	3.36434e-07	483.817	794.254	down	486	408	596	703	784	837	hsa:5739	prostaglandin I2 (prostacyclin) receptor (IP)
FMNL3	0.923027	1.89609	1.47109e-09	4187.96	2208.73	up	4944	3885	4050	2259	2064	2136	hsa:91010	formin-like 3
FMNL2	-1.69709	0.308408	2.10465e-08	538.022	1744.53	down	466	488	704	1370	2137	1595	hsa:114793	formin-like 2
LOC105377524	-1.7575	0.29576	1.88095e-06	21.4638	72.5954	down	18	33	15	83	78	51		uncharacterized LOC105377524
PPP2R4	-0.680101	0.624122	0.0139068	1390.42	2227.81	down	1335	1455	1490	1724	2567	2227	hsa:5524	protein phosphatase 2A activator, regulatory subunit 4
JAK2	-1.13616	0.454969	0	1410.63	3100.51	down	1205	1577	1562	3020	3083	2964	hsa:3717	Janus kinase 2
LGALS9DP	-1.48162	0.358087	0.0239459	15.5757	43.5148	down	10	20	18	47	56	24		lectin, galactoside-binding, soluble, 9D, pseudogene
LINC00996	-1.78152	0.290877	1.22864e-06	150.842	518.601	down	156	80	229	432	431	656	hsa:285972	long intergenic non-protein coding RNA 996
AGRN	-1.54159	0.343506	0	916.471	2668.01	down	850	931	1041	2626	2410	2769	hsa:375790	agrin
JAML	0.992274	1.98932	0	1596.65	802.609	up	1686	1482	1746	811	694	843	hsa:120425	adhesion molecule, interacts with CXADR antigen 1
LOC107987337	-3.06163	0.119773	0.00428124	1.29764	10.9077	down	0	3	1	7	8	17
SEPT11	1.30697	2.47421	0.000137932	1009.73	408.094	up	880	1309	918	325	531	337	hsa:55752	septin 11
ARHGEF3	-0.840001	0.558643	2.22045e-16	2554.36	4572.44	down	2601	2840	2417	4868	4037	4466	hsa:50650	Rho guanine nucleotide exchange factor (GEF) 3
CELSR1	1.55278	2.93382	5.9619e-14	208.199	70.9587	up	209	192	240	37	76	95	hsa:9620	cadherin, EGF LAG seven-pass G-type receptor 1
CELSR2	1.08615	2.12306	5.26051e-07	232.578	109.543	up	281	225	209	123	113	84	hsa:1952	cadherin, EGF LAG seven-pass G-type receptor 2
ETS2	-0.739462	0.598963	9.26034e-08	1079.2	1801.79	down	1257	927	1136	1921	1581	1767	hsa:2114	v-ets avian erythroblastosis virus E26 oncogene homolog 2
SLFN12	-1.09343	0.468647	0	235.763	503.082	down	217	239	270	547	440	484	hsa:55106	schlafen family member 12
SLFN13	-1.20215	0.434628	1.48438e-05	960.191	2209.24	down	978	1141	834	2671	1860	1925	hsa:146857	schlafen family member 13
LINC00926	0.713782	1.6401	5.18274e-06	136.246	83.0678	up	157	132	130	86	70	87	hsa:283663	long intergenic non-protein coding RNA 926
ETV7	-2.111	0.231486	4.88981e-11	221.926	958.732	down	306	172	204	1120	686	998	hsa:51513	ets variant 7
ERCC2	0.690278	1.61359	9.12594e-11	312.209	193.483	up	286	354	321	175	196	195	hsa:2068	excision repair cross-complementation group 2
LOC105373488	2.06839	4.19418	6.30607e-14	111.777	26.6429	up	97	141	106	26	20	32		uncharacterized LOC105373488
LOC107987269	-0.808013	0.571168	0.00380887	231.877	405.978	down	272	225	216	477	388	321
LINC00847	-0.590997	0.663884	6.70698e-07	496.7	748.178	down	498	566	464	643	777	769	hsa:729678	long intergenic non-protein coding RNA 847
LOC105373404	-3.5969	0.0826466	0	12.0362	145.745	down	8	23	6	137	167	122		uncharacterized LOC105373404
NOD1	-0.827443	0.563527	0	707.155	1254.88	down	699	686	792	1275	1158	1237	hsa:10392	nucleotide-binding oligomerization domain containing 1
ARRDC4	1.17143	2.25235	3.66258e-06	675.972	300.113	up	678	552	852	272	298	308	hsa:91947	arrestin domain containing 4
ARRDC3	-1.47157	0.36059	0	401.155	1112.51	down	412	360	463	1001	1020	1235	hsa:57561	arrestin domain containing 3
AIDA	-0.630611	0.645903	0	598.837	927.138	down	545	621	678	928	910	873	hsa:64853	axin interactor, dorsalization associated
NOL3	-0.983878	0.505619	0.000100644	83.7653	165.679	down	90	58	110	149	144	192	hsa:8996	nucleolar protein 3 (apoptosis repressor with CARD domain)
ARHGDIB	0.622736	1.53979	0	12246.3	7953.23	up	12935	11481	13273	7477	7598	8192	hsa:397	Rho GDP dissociation inhibitor (GDI) beta
AIM2	-1.46153	0.363109	2.53131e-14	233.559	643.237	down	225	325	168	660	674	546	hsa:9447	absent in melanoma 2
AKT1S1	-1.01239	0.495725	2.55351e-14	784.605	1582.75	down	759	653	1005	1408	1565	1658	hsa:84335	AKT1 substrate 1 (proline-rich)
SAMD10	1.96643	3.90801	0	587.989	150.45	up	612	704	492	146	148	146	hsa:140700	sterile alpha motif domain containing 10
EIF3FP3	0.72828	1.65666	5.48483e-12	334.543	201.934	up	306	358	366	178	190	223		eukaryotic translation initiation factor 3, subunit F pseudogene 3
LOC105373582	-1.06682	0.47737	0.0499332	100.551	210.646	down	106	134	69	258	215	142		uncharacterized LOC105373582
SAMD4A	-2.53443	0.172607	3.33067e-16	177.118	1026.18	down	148	154	244	933	804	1268	hsa:23034	sterile alpha motif domain containing 4A
LYRM7	0.653386	1.57286	0	668.128	424.783	up	674	699	683	437	408	397	hsa:90624	LYR motif containing 7
DEFB1	-10.8519	0.000541085	0.0168023	0	18.4714	down	0	0	0	20	17	17	hsa:1672	defensin, beta 1
NPC1	-0.660649	0.632594	0.000633868	2230.83	3526.49	down	2218	2114	2536	3025	4019	3269	hsa:4864	Niemann-Pick disease, type C1
RBM11	-1.17934	0.441554	1.54654e-13	102.348	231.803	down	102	105	108	252	187	239	hsa:54033	RNA binding motif protein 11
C20orf27	0.739774	1.66991	0.000476555	350.278	209.754	up	305	353	421	165	215	234	hsa:54976	chromosome 20 open reading frame 27
SAMD9L	-2.01941	0.246658	1.11022e-16	7580.01	30730.8	down	7200	9878	6234	35951	28183	25660	hsa:219285	sterile alpha motif domain containing 9-like
IFI44L	-3.2519	0.104973	0	3490.13	33247.8	down	2916	5816	1995	36725	31063	29391	hsa:10964	interferon-induced protein 44-like
ADPRHL2	-0.612412	0.654102	0	498.298	761.81	down	473	519	542	715	778	735	hsa:54936	ADP-ribosylhydrolase like 2
LOXL1-AS1	0.72242	1.64995	0.000229853	109.551	66.3927	up	108	129	100	72	68	54	hsa:100287616	LOXL1 antisense RNA 1
RBM43	-1.30992	0.403343	5.22311e-09	304.328	754.527	down	323	334	279	895	653	657	hsa:375287	RNA binding motif protein 43
RPL7AP30	0.991968	1.9889	0.00303054	53.6695	26.9796	up	58	63	44	28	17	34		ribosomal protein L7a pseudogene 30
CEMIP	-5.11089	0.028938	0.000786395	3.56959	123.688	down	5	0	6	308	5	47	hsa:57214	cell migration inducing protein, hyaluronan binding
CYP4F22	1.92314	3.79248	0.00221416	26.0545	6.86269	up	36	26	18	12	5	3	hsa:126410	cytochrome P450, family 4, subfamily F, polypeptide 22
KCNJ10	-2.0546	0.240715	5.99656e-07	9.38275	39.0102	down	7	3	19	37	46	31	hsa:3766	potassium inwardly-rectifying channel, subfamily J, member 10
RAB39A	-1.2084	0.432747	8.62742e-05	164.761	380.746	down	170	80	258	376	330	408	hsa:54734	RAB39A, member RAS oncogene family
PARP14	-1.39519	0.380194	0	8789.51	23118.5	down	8562	9680	8806	24996	21740	20844	hsa:54625	poly (ADP-ribose) polymerase family, member 14
PARP12	-1.38453	0.383015	0	4368.3	11405.1	down	4209	5374	3854	11964	10478	10907	hsa:64761	poly (ADP-ribose) polymerase family, member 12
PARP10	-1.37997	0.384227	0	5059.3	13167.5	down	5256	5708	4597	13241	12138	13133	hsa:84875	poly (ADP-ribose) polymerase family, member 10
PARP11	-0.848267	0.555451	0.000504845	955.151	1719.6	down	1038	1154	744	1931	1652	1442	hsa:57097	poly (ADP-ribose) polymerase family, member 11
RAB33A	0.928155	1.90284	0.000335297	135.231	71.0631	up	128	168	120	53	78	77	hsa:9363	RAB33A, member RAS oncogene family
DISC1	-1.09088	0.469476	5.43075e-06	160.074	340.975	down	176	107	210	381	285	331	hsa:27185	disrupted in schizophrenia 1
RPL39P41	-2.54898	0.170876	8.60904e-07	8.11842	47.559	down	7	9	9	48	51	40		ribosomal protein L39 pseudogene 41
CD300E	-2.19773	0.21798	3.33067e-16	116.822	535.965	down	126	64	170	463	636	468	hsa:342510	CD300e molecule
KLRB1	1.80175	3.48644	2.83033e-05	362.823	104.06	up	387	474	254	110	115	79	hsa:3820	killer cell lectin-like receptor subfamily B, member 1
NCF1B	-2.41463	0.187553	1.34496e-05	365.72	1950	down	363	255	509	1528	2683	1488	hsa:654816	neutrophil cytosolic factor 1B pseudogene
NCF1C	-2.22233	0.214295	7.16053e-05	539.521	2517.69	down	584	431	646	1863	3467	2030	hsa:654817	neutrophil cytosolic factor 1C pseudogene
CRABP2	3.67984	12.8157	0.0245178	634.693	49.5156	up	249	1429	274	44	40	61	hsa:1382	cellular retinoic acid binding protein 2
ARHGAP4	0.639962	1.55829	1.26759e-09	6164.64	3956.03	up	6437	5743	6794	3739	3476	4362	hsa:393	Rho GTPase activating protein 4
PPARG	1.7143	3.28138	0.00120031	276.98	84.4028	up	200	368	285	30	139	78	hsa:5468	peroxisome proliferator-activated receptor gamma
NREP	-0.940795	0.520946	2.59004e-05	67.4833	129.549	down	63	50	95	112	136	131	hsa:9315	neuronal regeneration related protein
NRGN	2.62348	6.16235	2.91296e-07	107.377	17.4162	up	98	80	153	11	20	20	hsa:4900	neurogranin (protein kinase C substrate, RC3)
NRIR	-3.87158	0.0683184	0	100.855	1476.39	down	88	160	62	1239	1689	1390		negative regulator of interferon response (non-protein coding)
MYO10	-2.14397	0.226256	7.60196e-11	19.459	86.0388	down	12	23	25	65	81	106	hsa:4651	myosin X
MYO1D	0.604191	1.52013	0.0469955	205.541	135.21	up	223	232	177	138	156	101	hsa:4642	myosin ID
CSRNP1	-1.32334	0.399609	0	614.172	1536.95	down	752	587	549	1525	1609	1359	hsa:64651	cysteine-serine-rich nuclear protein 1
ADGRG1	0.925685	1.89959	0.0217075	183.526	96.6087	up	230	181	153	119	102	61	hsa:9289	G protein-coupled receptor 56
ASAP2	1.5705	2.97009	0	214.274	72.1373	up	240	216	203	56	87	68	hsa:8853	ArfGAP with SH3 domain, ankyrin repeat and PH domain 2
ADGRD1	2.66593	6.34636	8.25493e-05	39.0289	6.14139	up	55	23	42	3	7	8	hsa:283383	G protein-coupled receptor 133
FGFRL1	0.797052	1.73755	0.000278564	436.856	251.417	up	523	431	389	202	249	285	hsa:53834	fibroblast growth factor receptor-like 1
CEP78	0.612993	1.52943	0.00112498	788.235	515.375	up	753	949	723	495	532	480	hsa:84131	centrosomal protein 78kDa
ASCL2	-1.76582	0.29406	1.68439e-05	113.903	387.369	down	104	95	152	304	318	513	hsa:430	achaete-scute family bHLH transcription factor 2
VASH1	1.45155	2.73501	7.1646e-06	2142.16	783.23	up	2036	1844	2719	428	1026	839	hsa:22846	vasohibin 1
LINC00487	-3.53656	0.0861764	0	38.4037	445.747	down	28	74	16	405	520	378	hsa:400941	long intergenic non-protein coding RNA 487
CCDC77	-0.699223	0.615904	4.5143e-11	185.554	301.278	down	210	155	206	291	306	284	hsa:84318	coiled-coil domain containing 77
CCDC57	0.822623	1.76862	0	1832.23	1035.96	up	1981	1799	1857	987	1098	944	hsa:284001	coiled-coil domain containing 57
RPL9P7	0.931007	1.90661	2.52886e-05	216.405	113.498	up	245	175	246	119	95	118		ribosomal protein L9 pseudogene 7
RPL9P8	0.928094	1.90276	0.000600047	179.631	94.4004	up	170	187	196	106	80	90		ribosomal protein L9 pseudogene 8
CABP4	0.959935	1.94522	0.0293409	55.242	28.394	up	67	38	65	29	29	25	hsa:57010	calcium binding protein 4
VAT1L	3.45824	10.9909	2.22045e-16	37.7077	3.42172	up	46	29	41	4	3	3	hsa:57687	vesicle amine transport 1-like
COL24A1	-1.26061	0.417366	0.00808769	11.7154	28.0839	down	14	13	9	33	30	19	hsa:255631	collagen, type XXIV, alpha 1
MRPL48	0.626405	1.54371	4.66748e-09	243.717	157.874	up	246	253	251	124	172	166	hsa:51642	mitochondrial ribosomal protein L48
MRPL44	-0.62976	0.646284	0	533.272	825.141	down	524	583	534	736	835	843	hsa:65080	mitochondrial ribosomal protein L44
RPLP1P4	0.860396	1.81554	2.09482e-10	172.491	95.0041	up	177	158	196	96	77	105		ribosomal protein, large, P1 pseudogene 4
SAT1	-1.92013	0.26423	0	4078.12	15434	down	3803	3879	4878	14465	15164	15518	hsa:6303	spermidine/spermine N1-acetyltransferase 1
SAV1	-1.05119	0.48257	1.46938e-06	348.862	722.937	down	336	352	386	563	838	714	hsa:60485	salvador family WW domain containing protein 1
TFPI2	1.06918	2.09824	0.0254805	49.4073	23.5418	up	61	36	55	19	17	33	hsa:7980	tissue factor pathway inhibitor 2
PTPN7	1.02338	2.03267	0.00164134	2692.28	1324.5	up	2677	3391	2211	1214	1513	1145	hsa:5778	protein tyrosine phosphatase, non-receptor type 7
KIAA1211L	-1.44002	0.368562	0.0287948	16.2273	44.0457	down	16	12	22	47	24	58	hsa:343990	KIAA1211-like
MIR3142HG	1.49647	2.82151	0.000144208	450.685	159.726	up	490	574	321	147	177	143
ANKH	0.619164	1.53599	0	1498.14	975.355	up	1557	1589	1463	1038	876	938	hsa:56172	ANKH inorganic pyrophosphate transport regulator
IFITM10	-0.857813	0.551788	0.000779844	38.313	69.4424	down	40	29	49	65	78	60	hsa:402778	interferon induced transmembrane protein 10
ANO8	0.726196	1.65427	3.9968e-15	738.424	446.37	up	810	689	773	392	451	463	hsa:57719	anoctamin 8
GIMAP4	-0.904511	0.534214	0	5192.16	9719.26	down	5529	5160	5286	10155	8510	9761	hsa:55303	GTPase, IMAP family member 4
GIMAP5	-0.808534	0.570962	2.44457e-05	3097.59	5425.22	down	3262	3012	3258	5969	4297	5602	hsa:55340	GTPase, IMAP family member 5
GIMAP6	-0.882869	0.542288	6.76587e-06	3850.72	7100.89	down	4017	4120	3709	8191	6028	6538	hsa:474344	GTPase, IMAP family member 6
GIMAP7	-0.664991	0.630693	0.00540078	5880.2	9323.41	down	6223	5993	5875	10456	7399	9411	hsa:168537	GTPase, IMAP family member 7
GIMAP8	-0.954349	0.516075	2.65898e-13	1890.68	3663.58	down	2106	1821	1889	3921	3080	3714	hsa:155038	GTPase, IMAP family member 8
LOC105373077	1.06764	2.096	0.00290048	45.8932	21.8903	up	56	51	34	22	22	20		uncharacterized LOC105373077
LOC105373098	-2.25897	0.208921	0	29.8991	143.15	down	26	39	27	138	116	165		uncharacterized LOC105373098
RPL17P6	0.784493	1.72249	0.00056219	165.387	96.0124	up	186	135	188	91	82	108		ribosomal protein L17 pseudogene 6
RPL17P7	1.06358	2.09011	0	1770.89	847.268	up	1918	1758	1772	892	734	852		ribosomal protein L17 pseudogene 7
RPLP0P9	0.945931	1.92643	4.07119e-13	158.672	82.3608	up	174	166	148	84	66	91		ribosomal protein, large, P0 pseudogene
RPLP0P6	0.843294	1.79414	0	882.953	492.126	up	862	979	876	472	436	532		ribosomal protein, large, P0 pseudogene 6
NUB1	-1.17499	0.442888	1.76226e-12	3914.77	8839.19	down	4181	4459	3398	9934	7722	8184	hsa:51667	negative regulator of ubiquitin-like proteins 1
XXYLT1	0.741838	1.67231	0.00190716	169.15	101.144	up	139	189	193	78	111	107	hsa:152002	xyloside xylosyltransferase 1
ANXA4	-1.29388	0.407853	0.000465498	787.942	1931.94	down	657	599	1174	1571	1709	2378	hsa:307	annexin A4
FLJ21408	3.94211	15.3707	7.85354e-06	401.168	26.0901	up	298	645	291	43	25	8	hsa:400512	uncharacterized LOC400512
VSIG4	3.91893	15.1257	6.78015e-09	201.937	13.3412	up	140	182	301	1	30	8	hsa:11326	V-set and immunoglobulin domain containing 4
SP110	-1.30894	0.403617	0	4294.78	10640.8	down	4438	4847	3925	11087	10183	9840	hsa:3431	SP110 nuclear body protein
SP140	-1.09518	0.468079	6.85816e-05	1286.45	2748.38	down	1205	1743	1008	2785	3055	2191	hsa:11262	SP140 nuclear body protein
TRIM6-TRIM34	-1.49984	0.353592	0	111.068	314.131	down	100	118	124	286	311	322	hsa:445372	TRIM6-TRIM34 readthrough
SP100	-1.31776	0.401158	7.10731e-12	4883.8	12174.3	down	5249	5663	4104	13811	11401	10365	hsa:6672	SP100 nuclear antigen
SCIN	-2.32647	0.199371	2.19824e-14	28.5462	143.222	down	12	45	31	157	107	155	hsa:85477	scinderin
USP35	0.647946	1.56694	4.15426e-05	511.268	326.282	up	599	506	467	342	305	307	hsa:57558	ubiquitin specific peptidase 35
LOC105373148	-3.02313	0.123012	0	28.3203	230.295	down	33	35	19	227	260	186		uncharacterized LOC105373148
USP41	-3.54427	0.0857174	0.00131441	1.95879	22.9584	down	4	1	1	37	14	16	hsa:373856	ubiquitin specific peptidase 41
CAMK1G	-2.2595	0.208845	0	38.421	184.007	down	60	24	34	188	179	171	hsa:57172	calcium/calmodulin-dependent protein kinase IG
USP15	-0.772645	0.585343	0	3657.15	6247.88	down	3763	3873	3616	6657	5616	5996	hsa:9958	ubiquitin specific peptidase 15
CAMK2D	1.01054	2.01467	1.7529e-05	1119.21	555.526	up	914	1373	1159	549	509	567	hsa:817	calcium/calmodulin-dependent protein kinase II delta
USP18	-4.14561	0.0564997	0	278.157	4923.33	down	230	461	164	4909	5086	4398	hsa:11274	ubiquitin specific peptidase 18
LOC105373175	2.27875	4.85258	3.10123e-06	31.5536	6.4945	up	31	43	23	7	5	7		uncharacterized LOC105373175
USP25	-0.664639	0.630847	0	1621.9	2570.99	down	1556	1746	1690	2615	2522	2380	hsa:29761	ubiquitin specific peptidase 25
NEURL3	-4.96866	0.0319364	0	30.5802	957.84	down	32	39	23	992	880	929	hsa:93082	neuralized E3 ubiquitin protein ligase 3
SCLY	0.718396	1.64535	2.5611e-08	298.369	181.337	up	291	343	284	192	182	156	hsa:51540	selenocysteine lyase
EPSTI1	-1.92641	0.263082	0	2934.75	11155.3	down	2979	3471	2576	11433	10126	11066	hsa:94240	epithelial stromal interaction 1 (breast)
SIGIRR	0.633999	1.55186	6.86518e-09	1603.56	1033.31	up	1644	1507	1785	986	888	1150	hsa:59307	single immunoglobulin and toll-interleukin 1 receptor (TIR) domain
SCO2	-1.20354	0.43421	0	483.076	1112.55	down	450	443	595	955	1163	1137	hsa:9997	SCO2 cytochrome c oxidase assembly protein
LGALS17A	-1.97124	0.255035	1.05753e-06	123.364	483.745	down	127	92	161	615	341	458	hsa:400696	Charcot-Leyden crystal protein pseudogene
SFXN2	0.727897	1.65622	3.78516e-05	258.425	156.029	up	252	306	237	172	150	134	hsa:118980	sideroflexin 2
RAPGEF2	-1.15774	0.448214	0	1092.02	2436.39	down	1141	1025	1195	2499	2249	2377	hsa:9693	Rap guanine nucleotide exchange factor (GEF) 2
CERS4	1.05701	2.08062	6.37435e-05	318.566	153.106	up	377	352	250	145	138	165	hsa:79603	ceramide synthase 4
LOC105372803	-3.11059	0.115776	0.0144201	1.29918	11.2979	down	2	0	2	18	5	10		uncharacterized LOC105372803
LOC105372801	3.44971	10.9262	0.03714	7.49457	0.676844	up	13	4	6	0	0	2		uncharacterized LOC105372801
LOC105372807	-2.42369	0.186378	0.00145321	2.60946	14.0445	down	4	3	1	20	11	10		uncharacterized LOC105372807
SDC2	1.94542	3.8515	4.51056e-09	1282.52	332.985	up	1045	1649	1254	199	329	448	hsa:6383	syndecan 2
SDC1	4.38094	20.835	0.0229749	14.3004	0.676844	up	3	35	6	0	0	2	hsa:6382	syndecan 1
MRPS15	0.869289	1.82676	0	599.195	328.005	up	584	651	609	292	377	290	hsa:64960	mitochondrial ribosomal protein S15
MRPS34	0.625905	1.54318	2.17673e-11	857.107	555.413	up	852	965	820	527	513	585	hsa:65993	mitochondrial ribosomal protein S34
SORT1	1.83121	3.55835	2.1429e-05	1673.76	470.368	up	1274	1641	2245	229	583	566	hsa:6272	sortilin 1
SDHB	-0.656065	0.634607	0.00132049	1043.23	1643.9	down	1033	1062	1116	1559	1345	1908	hsa:6390	succinate dehydrogenase complex, subunit B, iron sulfur (Ip)
EEF2K	0.966614	1.95425	1.20521e-09	913.525	467.451	up	846	924	1043	372	573	422	hsa:29904	eukaryotic elongation factor-2 kinase
EEF1G	1.35237	2.55332	0	14898.4	5834.92	up	15786	14926	15127	6020	4946	6103	hsa:1937	eukaryotic translation elongation factor 1 gamma
AFAP1	1.06907	2.09808	3.30934e-09	413.434	197.049	up	487	421	363	217	181	178	hsa:60312	actin filament associated protein 1
SDSL	-0.856091	0.552448	0.0453323	149.695	270.975	down	147	133	181	188	326	279	hsa:113675	serine dehydratase-like
LINC01358	-2.26495	0.208057	6.34593e-05	8.4638	40.7183	down	9	12	5	55	26	38	hsa:101926925	long intergenic non-protein coding RNA 1358
LOC105372935	-5.2654	0.025999	0	3.9034	150.511	down	4	5	3	144	164	132		uncharacterized LOC105372935
RTEL1	0.656898	1.57669	1.49888e-06	500.928	317.705	up	575	447	519	324	303	302	hsa:51750	regulator of telomere elongation helicase 1
LINC01269	-3.25938	0.104431	3.22143e-05	2.60052	24.9875	down	2	4	2	36	15	22		long intergenic non-protein coding RNA 1269
LINC01260	-2.28234	0.205565	1.83274e-09	60.7846	295.735	down	32	118	37	291	352	221	hsa:79015	long intergenic non-protein coding RNA 1260
LINC01281	1.72022	3.29486	0.00644758	36.0582	10.9368	up	26	52	33	5	17	10	hsa:286442	long intergenic non-protein coding RNA 1281
SELL	-0.590685	0.664028	1.60608e-08	8577.58	12917.5	down	8758	9265	8367	13937	11772	12057	hsa:6402	selectin L
SELM	0.68561	1.60838	5.55507e-06	184.659	114.806	up	194	201	173	116	89	131	hsa:140606	selenoprotein M
CRYL1	0.956812	1.94102	2.40028e-08	185.06	95.3371	up	171	175	224	79	98	102	hsa:51084	crystallin, lambda 1
ADAMDEC1	-1.45621	0.36445	1.78753e-08	1506.29	4133.06	down	1564	1085	1991	3332	4831	3926	hsa:27299	ADAM-like, decysin 1
SETX	-0.590311	0.6642	0.000569809	6293.77	9475.72	down	6688	6573	6100	10201	9590	7900	hsa:23064	senataxin
STAT2	-1.59259	0.331575	0	7935.17	23931.8	down	8027	9094	7288	26982	20858	22120	hsa:6773	signal transducer and activator of transcription 2, 113kDa
RAP1GAP	2.67393	6.38167	1.40701e-10	30.596	4.78592	up	38	33	23	5	4	5	hsa:5909	RAP1 GTPase activating protein
BCL2L13	-0.602289	0.658708	0.00167529	1022.16	1551.77	down	1002	1071	1073	1324	1782	1432	hsa:23786	BCL2-like 13 (apoptosis facilitator)
BCL2L14	-2.65868	0.158365	1.07739e-05	3.57175	22.6071	down	3	4	4	31	19	16	hsa:79370	BCL2-like 14 (apoptosis facilitator)
COX4I1	0.613906	1.5304	0	3783.59	2472.29	up	3536	4096	4015	2399	2310	2523	hsa:1327	cytochrome c oxidase subunit IV isoform 1
ARSG	-1.04985	0.483017	2.97201e-05	309.537	640.852	down	305	295	353	770	527	576	hsa:22901	arylsulfatase G
NCOA7	-0.90011	0.535846	8.05243e-06	1070.67	1998.11	down	1053	1230	1011	1990	2239	1610	hsa:135112	nuclear receptor coactivator 7
CRELD2	0.607477	1.52359	2.27618e-05	714.209	468.763	up	816	654	727	496	402	473	hsa:79174	cysteine-rich with EGF-like domains 2
KLHL33	-2.14793	0.225637	0.0167852	2.9274	13.0082	down	4	2	3	18	9	11	hsa:123103	kelch-like family member 33
LGALS3BP	-1.82874	0.28151	0	2994.98	10639	down	3047	3639	2524	9659	12261	9182	hsa:3959	lectin, galactoside-binding, soluble, 3 binding protein
TBC1D2	-1.13902	0.454067	0.00654898	1429.33	3147.85	down	1425	952	2028	2281	3445	3489	hsa:55357	TBC1 domain family, member 2
LINC01504	-1.42914	0.371352	1.87466e-05	34.6502	93.3252	down	22	26	59	76	106	91	hsa:100507540	long intergenic non-protein coding RNA 1504
UBA52	0.684469	1.60711	0	7701.61	4792.21	up	8082	7596	8021	4867	3994	5160	hsa:7311	ubiquitin A-52 residue ribosomal protein fusion product 1
ERP44	-0.752425	0.593605	1.40832e-11	1405.03	2366.94	down	1355	1283	1689	2145	2250	2531	hsa:23071	endoplasmic reticulum protein 44
ZNFX1	-1.38074	0.384022	0	5205.39	13554.9	down	5418	5624	4971	14527	13491	11598	hsa:57169	zinc finger, NFX1-type containing 1
SLCO4C1	1.46385	2.75844	2.86261e-05	209.358	75.8908	up	153	253	239	52	99	71	hsa:353189	solute carrier organic anion transporter family, member 4C1
ANKRD29	-1.54209	0.343387	0.000390365	27.5849	80.3507	down	19	34	32	79	77	79	hsa:147463	ankyrin repeat domain 29
ANKRD22	-1.95751	0.257473	8.44232e-07	310.528	1206.09	down	346	145	466	1227	837	1467	hsa:118932	ankyrin repeat domain 22
GRASP	1.17994	2.26567	0.00120083	175.901	77.6317	up	163	234	144	87	64	76	hsa:160622	GRP1 (general receptor for phosphoinositides 1)-associated scaffold protein
NLGN2	0.832269	1.78048	0	449.258	252.319	up	435	456	492	223	271	244	hsa:57555	neuroligin 2
RHEBL1	-1.58288	0.333814	1.77636e-15	39.7155	118.995	down	56	33	33	129	100	119	hsa:121268	Ras homolog enriched in brain like 1
ITGB2-AS1	1.81062	3.50794	5.32907e-15	628.729	179.223	up	639	542	755	99	211	215	hsa:100505746	ITGB2 antisense RNA 1
LOC107986976	-1.34193	0.394493	0.0328912	24.0977	61.1006	down	37	17	20	35	69	75
MAP4K1	0.69917	1.62357	6.01664e-09	225.321	138.777	up	236	253	204	128	135	143	hsa:11184	mitogen-activated protein kinase kinase kinase kinase 1
STAC3	-2.00488	0.249155	6.94622e-12	101.093	405.774	down	69	83	160	317	478	392	hsa:246329	SH3 and cysteine rich domain 3
TOMM7	1.00377	2.00524	2.84217e-14	1961.75	978.306	up	1758	2238	2043	1002	828	1032	hsa:54543	translocase of outer mitochondrial membrane 7 homolog (yeast)
DNAJC18	0.837446	1.78688	5.66574e-08	201.646	112.843	up	222	224	174	112	109	109	hsa:202052	DnaJ (Hsp40) homolog, subfamily C, member 18
IMPDH1P10	-1.36479	0.388291	0.0151648	11.0343	28.4332	down	8	13	13	31	35	17		IMP (inosine monophosphate) dehydrogenase 1 pseudogene 10
FAR2	-0.720085	0.607062	9.06741e-10	262.629	432.631	down	230	263	316	411	456	398	hsa:55711	fatty acyl CoA reductase 2
ATF5	-1.33052	0.397625	0	1011.38	2543.57	down	973	728	1416	2285	2505	2652	hsa:22809	activating transcription factor 5
ATF3	-1.50252	0.352937	0.00241278	485.45	1375.48	down	437	672	384	1632	866	1526	hsa:467	activating transcription factor 3
RPL10AP6	2.05888	4.16664	2.42559e-06	29.8741	7.16222	up	32	22	38	7	3	11		ribosomal protein L10a pseudogene 6
ATP8	1.35691	2.56136	0	9055.74	3535.52	up	9446	9885	8525	4003	3238	3092	hsa:4509	ATP synthase F0 subunit 8
ATP6	1.26662	2.40596	0	76207.5	31674.4	up	83355	79948	71077	34628	28800	29169	hsa:4508	ATP synthase F0 subunit 6
IL27RA	0.718105	1.64502	0.000368186	3704.63	2252.03	up	4263	3943	3183	2357	2228	1998	hsa:9466	interleukin 27 receptor, alpha
RPS3AP26	1.17611	2.25966	0	217	96.0267	up	214	215	239	98	76	107		ribosomal protein S3a pseudogene 26
NUDT8	1.32554	2.50626	0.000491055	47.1777	18.8179	up	51	59	35	16	24	15	hsa:254552	nudix (nucleoside diphosphate linked moiety X)-type motif 8
UBE2F	-0.791594	0.577706	0.000353008	492.016	851.681	down	463	490	562	651	903	939	hsa:140739	ubiquitin-conjugating enzyme E2F (putative)
UBE2S	-1.22053	0.429124	8.16623e-06	725.966	1691.75	down	706	977	549	1339	1958	1652	hsa:27338	ubiquitin-conjugating enzyme E2S
BHLHE40	0.748467	1.68001	4.68621e-11	3804.81	2264.75	up	4010	4240	3452	2087	2254	2284	hsa:8553	basic helix-loop-helix family, member e40
RASGEF1B	-1.84229	0.278878	0	512.319	1837.1	down	532	383	663	1534	2036	1804	hsa:153020	RasGEF domain family, member 1B
DACT1	2.85692	7.24465	0	419.191	57.8534	up	342	486	463	81	39	49	hsa:51339	dishevelled-binding antagonist of beta-catenin 1
TAF5LP1	-2.12406	0.229401	1.78561e-09	10.7253	46.7869	down	10	13	10	32	51	54		TAF5-like RNA polymerase II, p300/CBP-associated factor (PCAF)-associated factor, 65kDa pseudogene 1
FBP1	2.65802	6.31166	0	5853.92	927.469	up	5113	6958	5949	423	1345	947	hsa:2203	fructose-1,6-bisphosphatase 1
BARD1	-0.613481	0.653618	0.000135575	190.534	291.511	down	197	219	170	299	306	247	hsa:580	BRCA1 associated RING domain 1
HSPA8P5	-2.29621	0.203598	3.49407e-07	11.7091	57.5503	down	13	13	10	67	65	36		heat shock 70kDa protein 8 pseudogene 5
LOC105372589	-0.704591	0.613616	0.000309562	72.1799	117.637	down	72	87	63	129	99	116		uncharacterized LOC105372589
RPL10P9	1.15358	2.22466	0	341.452	153.48	up	327	364	360	164	121	164		ribosomal protein L10 pseudogene 9
TOP2B	0.613906	1.5304	0	5242.89	3425.83	up	5579	5399	5151	3537	3245	3235	hsa:7155	topoisomerase (DNA) II beta 180kDa
SIT1	0.815454	1.75985	5.08827e-07	661.284	375.757	up	761	700	572	360	370	369	hsa:27240	signaling threshold regulating transmembrane adaptor 1
POU2F2	0.930502	1.90594	0	2113.17	1108.72	up	2250	2249	2001	1211	1028	1002	hsa:5452	POU class 2 homeobox 2
FRMD3	-2.50482	0.176187	6.66134e-16	49.994	283.802	down	38	60	56	297	325	207	hsa:257019	FERM domain containing 3
OLFM2	0.91646	1.88748	0.00603735	176.782	93.6559	up	209	133	202	100	73	101	hsa:93145	olfactomedin 2
LINC01215	1.39077	2.62218	0	795.796	303.48	up	818	795	836	365	247	275	hsa:101929623	long intergenic non-protein coding RNA 1215
EEF1A1P13	1.33743	2.527	0	247.725	98.025	up	253	281	228	88	82	117		eukaryotic translation elongation factor 1 alpha 1 pseudogene 13
FIRRE	-1.40263	0.378239	2.00391e-07	20.8151	55.048	down	23	23	18	63	41	57	hsa:286467	firre intergenic repeating RNA element
PPM1M	0.638601	1.55682	0.000663913	1721.8	1105.97	up	1854	1464	1982	982	1094	1160	hsa:132160	protein phosphatase, Mg2+/Mn2+ dependent, 1M
PPM1K	-1.49063	0.355856	1.9762e-14	1876.3	5272.65	down	1806	2272	1694	6046	4804	4559	hsa:152926	protein phosphatase, Mg2+/Mn2+ dependent, 1K
LOC105372639	-3.81346	0.071127	0.00101002	1.93613	27.3513	down	1	0	5	29	23	28		uncharacterized LOC105372639
MCOLN2	-1.05784	0.480351	0.000502306	760.754	1583.76	down	679	950	712	1786	1663	1177	hsa:255231	mucolipin 2
RASSF2	1.19724	2.293	5.55112e-16	3404.06	1484.54	up	3942	3055	3474	1584	1393	1363	hsa:9770	Ras association (RalGDS/AF-6) domain family member 2
INTS12	-0.616712	0.652156	1.33617e-08	284.822	436.745	down	323	278	275	380	434	464	hsa:57117	integrator complex subunit 12
SECTM1	-2.47027	0.180457	4.35504e-10	453.191	2511.4	down	421	239	738	2439	1780	3135	hsa:6398	secreted and transmembrane 1
LINC01176	-0.944872	0.519476	7.28928e-05	57.8775	111.425	down	64	60	54	121	83	122	hsa:100506516	long intergenic non-protein coding RNA 1176
CALD1	-2.46698	0.180869	7.27609e-05	5.19888	28.7891	down	6	4	6	37	31	16	hsa:800	caldesmon 1
FDXR	-0.759048	0.590886	0.000230661	161.338	273.052	down	180	181	135	218	297	284	hsa:2232	ferredoxin reductase
H3F3B	-0.776008	0.58398	0	4701.09	8050.09	down	4911	4844	4709	7771	7303	8478	hsa:3021	H3 histone, family 3B (H3.3B)
UNC119	0.791267	1.73059	0.00025478	1044.46	603.523	up	1149	1197	865	547	573	646	hsa:9094	unc-119 homolog (C. elegans)
BATF2	-2.13753	0.227268	0	181.559	798.91	down	164	110	286	710	757	871	hsa:116071	basic leucine zipper transcription factor, ATF-like 2
LINC01125	1.2313	2.34779	0.0323133	85.957	36.6061	up	101	110	53	38	37	32	hsa:728537	long intergenic non-protein coding RNA 1125
TOR1B	-1.34714	0.393071	1.08802e-14	652.325	1659.58	down	679	679	649	1554	1894	1403	hsa:27348	torsin family 1, member B (torsin B)
C6orf223	-1.54134	0.343565	0.000274987	29.2282	85.0923	down	31	23	36	98	53	98	hsa:221416	chromosome 6 open reading frame 223
STEAP4	4.01189	16.1324	0.00267348	99.2876	6.14518	up	122	26	158	9	0	9	hsa:79689	STEAP family member 4
BASP1	-1.30842	0.403762	3.75838e-05	460.941	1141.63	down	437	394	589	1152	826	1364	hsa:10409	brain abundant, membrane attached signal protein 1
DPYSL4	-1.51247	0.35051	3.435e-05	11.987	34.2172	down	9	8	20	40	30	30	hsa:10570	dihydropyrimidinase-like 4
LOC101927027	-1.4074	0.376992	0	183.109	485.727	down	150	205	209	465	526	429	hsa:101927027	uncharacterized LOC101927027
MAP3K7CL	-0.907689	0.533038	3.62473e-08	72.171	135.404	down	70	88	64	146	114	136	hsa:56911	MAP3K7 C-terminal like
TNFRSF14	-1.04066	0.486106	0.000191018	173.605	357.146	down	183	188	163	298	303	445	hsa:8764	tumor necrosis factor receptor superfamily, member 14
TNFRSF25	0.758147	1.69132	0.0093967	5217.71	3084.99	up	5800	5866	4375	3596	2564	2858	hsa:8718	tumor necrosis factor receptor superfamily, member 25
FITM2	0.877267	1.83689	0.000353056	84.1302	45.7957	up	91	68	100	46	38	50	hsa:128486	fat storage-inducing transmembrane protein 2
GRIN1	2.43213	5.39691	1.71707e-08	55.2417	10.2277	up	57	55	58	8	6	16	hsa:2902	glutamate receptor, ionotropic, N-methyl D-aspartate 1
GRINA	-0.86221	0.550109	0.00579012	3918.32	7122.81	down	3698	3028	5349	5779	7379	7688	hsa:2907	glutamate receptor, ionotropic, N-methyl D-aspartate-associated protein 1 (glutamate binding)
TTC23	-1.17955	0.441491	7.74591e-05	41.9472	95.0254	down	40	55	34	72	113	93	hsa:64927	tetratricopeptide repeat domain 23
OLIG1	-3.81826	0.0708908	3.78189e-07	1.29656	18.4206	down	1	1	2	13	15	26	hsa:116448	oligodendrocyte transcription factor 1
OLIG2	-3.33044	0.0994115	5.91561e-08	5.5216	55.6334	down	5	6	6	53	34	76	hsa:10215	oligodendrocyte lineage transcription factor 2
TTC38	-0.624535	0.648629	3.33067e-15	256.017	394.71	down	243	279	266	414	374	366	hsa:55020	tetratricopeptide repeat domain 38
SLC3A2	-0.764127	0.58881	3.10517e-06	2736.82	4648.05	down	3112	2340	2969	4493	3966	5143	hsa:6520	solute carrier family 3 (amino acid transporter heavy chain), member 2
TTC16	1.01877	2.02619	0.0266498	88.0614	43.4565	up	107	60	104	51	38	38	hsa:158248	tetratricopeptide repeat domain 16
RPL10P16	0.954617	1.93807	0	2424.72	1251.1	up	2334	2510	2620	1278	1067	1315		ribosomal protein L10 pseudogene 16
LOC728488	-3.1495	0.112695	0.00300753	6.79441	60.3688	down	4	4	13	61	23	93		POM121 membrane glycoprotein (rat) pseudogene
FGD2	-1.34331	0.394115	0.0126177	820.45	2081.77	down	600	442	1492	1632	2054	2409	hsa:221472	FYVE, RhoGEF and PH domain containing 2
PCGF5	-0.684039	0.62242	2.54551e-06	1971.34	3167.22	down	1874	2286	1906	3427	3080	2750	hsa:84333	polycomb group ring finger 5
LOC101927181	-1.52253	0.348075	4.11828e-05	154.434	443.699	down	151	190	134	567	379	350	hsa:101927181	uncharacterized LOC101927181
CTDSPL	1.38271	2.60758	4.57245e-07	52.596	20.1643	up	42	61	59	14	25	20	hsa:10217	CTD (carboxy-terminal domain, RNA polymerase II, polypeptide A) small phosphatase-like
PDCD1LG2	-1.18246	0.440599	0.0100944	201.259	456.798	down	165	217	238	425	320	593	hsa:80380	programmed cell death 1 ligand 2
AZI2	-1.19738	0.436067	0	660.191	1513.98	down	670	647	715	1509	1491	1427	hsa:64343	5-azacytidine induced 2
OASL	-3.99246	0.0628274	0	330.933	5267.48	down	363	415	239	5747	5024	4625	hsa:8638	2'-5'-oligoadenylate synthetase-like
OAS1	-3.92539	0.0658173	0	1118.96	17001.2	down	873	1637	933	16936	15043	17757	hsa:4938	2'-5'-oligoadenylate synthetase 1, 40/46kDa
OAS2	-2.60546	0.164315	0	4606.47	28034.4	down	4600	5619	3948	29706	26183	26074	hsa:4939	2'-5'-oligoadenylate synthetase 2, 69/71kDa
OAS3	-3.0293	0.122487	0	6066.79	49530.3	down	6428	7739	4480	56817	45791	42132	hsa:4940	2'-5'-oligoadenylate synthetase 3, 100kDa
ELOVL3	-4.55306	0.0425983	0.0262147	0.968605	22.9629	down	0	1	2	14	45	8	hsa:83401	ELOVL fatty acid elongase 3
STK39	0.80831	1.75116	1.16797e-07	448.739	256.248	up	478	503	399	250	281	218	hsa:27347	serine threonine kinase 39
FHL1	0.70242	1.62723	0.0099076	275.305	169.182	up	290	283	274	202	101	192	hsa:2273	four and a half LIM domains 1
CAPN3	-0.661027	0.632428	0.00319075	481.326	761.083	down	513	471	497	887	691	646	hsa:825	calpain 3, (p94)
SOBP	-3.0745	0.118709	0.00675285	4.22396	35.6566	down	5	3	5	59	24	21	hsa:55084	sine oculis binding protein homolog (Drosophila)
DNPH1	0.954423	1.9378	0	696.208	359.272	up	659	751	733	292	406	353	hsa:10591	2'-deoxynucleoside 5'-phosphate N-hydrolase 1
SLC6A8	-1.62749	0.32365	0.00720847	53.3403	164.829	down	65	49	50	153	101	229	hsa:6535	solute carrier family 6 (neurotransmitter transporter), member 8
GIPC3	1.44983	2.73177	0.00113448	170.66	62.4661	up	113	207	206	50	52	81	hsa:126326	GIPC PDZ domain containing family, member 3
PLCB2	0.815075	1.75939	3.75699e-08	4037.73	2294.96	up	4089	3600	4743	2030	2273	2412	hsa:5330	phospholipase C, beta 2
CARD6	-0.68569	0.621708	6.8423e-13	286.144	460.261	down	283	269	329	440	466	440	hsa:84674	caspase recruitment domain family, member 6
YEATS2	-0.999869	0.500045	0	1405.87	2811.49	down	1444	1619	1261	2965	2781	2472	hsa:55689	YEATS domain containing 2
LOC105377182	-4.26328	0.0520744	0	8.13368	156.376	down	10	8	7	165	161	131		uncharacterized LOC105377182
DDX60L	-2.34749	0.196487	0	2439.38	12415	down	2398	2884	2222	13761	11854	10668	hsa:91351	DEAD (Asp-Glu-Ala-Asp) box polypeptide 60-like
CREBRF	-0.632035	0.645266	0.00794349	1805.97	2798.81	down	1743	2062	1752	3221	2412	2548	hsa:153222	CREB3 regulatory factor
TOMM40	0.691589	1.61506	6.51767e-07	1409.98	873.013	up	1408	1574	1356	697	994	863	hsa:10452	translocase of outer mitochondrial membrane 40 homolog (yeast)
APOBEC3B-AS1	-4.82022	0.0353972	0.00263355	0.327955	9.53751	down	1	0	0	5	7	16	hsa:100874530	APOBEC3B antisense RNA 1
RPL13AP25	0.719394	1.64649	0.0137871	258.411	156.943	up	278	258	259	165	137	157		ribosomal protein L13a pseudogene 25
LOC283278	-2.53938	0.172017	0.0168778	7.46405	43.4396	down	7	6	10	65	16	46	hsa:283278	uncharacterized LOC283278
LOC101927482	1.79951	3.48102	0.0012598	63.0923	18.1175	up	69	70	55	22	11	20	hsa:101927482	uncharacterized LOC101927482
BAZ1A	-0.707777	0.612263	1.02457e-05	3551.7	5800.95	down	3746	3828	3351	6509	5095	5354	hsa:11177	bromodomain adjacent to zinc finger domain, 1A
ZSWIM5	-0.675526	0.626104	9.03213e-06	136.007	217.234	down	121	129	169	223	221	191	hsa:57643	zinc finger, SWIM-type containing 5
OSBPL1A	-1.27466	0.413323	0.000828846	289.495	700.421	down	227	227	439	508	722	821	hsa:114876	oxysterol binding protein-like 1A
ZNRF2	-0.999432	0.500197	0	878.22	1755.76	down	976	809	917	1768	1556	1812	hsa:223082	zinc and ring finger 2, E3 ubiquitin protein ligase
MIR34AHG	-1.53892	0.344144	2.53131e-14	161.111	468.171	down	188	106	202	379	499	492
PWARSN	0.659465	1.5795	0.000244931	121.61	76.9895	up	132	131	111	89	69	67	hsa:347746	Prader Willi/Angelman region RNA, SNRPN neighbor
TBC1D10C	0.649279	1.56838	5.61666e-08	3022.91	1927.4	up	3297	2937	3066	2078	1536	2024	hsa:374403	TBC1 domain family, member 10C
MAGED1	0.731927	1.66086	7.77156e-16	627.617	377.883	up	619	710	602	380	365	360	hsa:9500	melanoma antigen family D, 1
SLC22A17	1.28249	2.43259	0	226.098	92.9392	up	232	209	255	91	76	105	hsa:51310	solute carrier family 22, member 17
SLC22A18	-0.825083	0.56445	0.00842669	79.2167	140.351	down	74	73	97	125	113	173	hsa:5002	solute carrier family 22, member 18
ST3GAL5-AS1	-1.82499	0.282244	5.0419e-05	14.6333	51.8716	down	20	9	16	38	45	69	hsa:101928113	ST3GAL5 antisense RNA 1 (head to head)
CASS4	1.41401	2.66477	2.0548e-12	592.973	222.517	up	574	725	525	207	213	231	hsa:57091	Cas scaffolding protein family member 4
LOC101927522	-5.50408	0.0220347	0	1.29286	59.1176	down	1	0	3	56	52	65	hsa:101927522	uncharacterized LOC101927522
CASP5	-2.00641	0.248892	1.76518e-11	11.0589	44.4627	down	16	6	12	51	36	43	hsa:838	caspase 5, apoptosis-related cysteine peptidase
CASP3	-0.848347	0.555421	3.80155e-07	750.356	1350.98	down	750	887	671	1512	1216	1221	hsa:836	caspase 3, apoptosis-related cysteine peptidase
CASP4	-0.770276	0.586305	0	1784.13	3043.01	down	1771	1848	1872	3192	2642	3066	hsa:837	caspase 4, apoptosis-related cysteine peptidase
CASP1	-1.01787	0.493844	0	1664.62	3370.75	down	1746	1493	1885	3337	3375	3144	hsa:834	caspase 1, apoptosis-related cysteine peptidase
KDM6B	0.785104	1.72322	1.12596e-09	3436.01	1993.95	up	3964	3394	3208	2054	1911	1865	hsa:23135	lysine (K)-specific demethylase 6B
LOC101927550	0.632974	1.55076	6.59629e-09	252.338	162.715	up	281	263	232	156	153	167	hsa:101927550	uncharacterized LOC101927550
ABCB5	-4.06121	0.0599037	0.000217094	0.971225	16.37	down	1	0	2	15	8	25	hsa:340273	ATP-binding cassette, sub-family B (MDR/TAP), member 5
ABCA1	-0.818799	0.566914	0.0418699	1436.3	2533.56	down	1405	1306	1712	2331	3070	2003	hsa:19	ATP-binding cassette, sub-family A (ABC1), member 1
ABCA2	0.753867	1.68631	1.23276e-08	1794.07	1063.9	up	1820	2018	1681	998	1199	913	hsa:20	ATP-binding cassette, sub-family A (ABC1), member 2
ABCA3	0.809266	1.75232	0.011645	210.925	120.365	up	208	235	206	121	114	117	hsa:21	ATP-binding cassette, sub-family A (ABC1), member 3
FLNA	0.769506	1.70469	9.88098e-14	46037.8	27006.6	up	49149	42145	50392	24680	28664	25637	hsa:2316	filamin A, alpha
FABP3	2.28087	4.85972	0.000173444	106.38	21.8821	up	66	126	136	3	45	16	hsa:2170	fatty acid binding protein 3, muscle and heart (mammary-derived growth inhibitor)
FABP4	4.2177	18.6061	0.0368237	6.47278	0.338422	up	4	4	12	0	0	1	hsa:2167	fatty acid binding protein 4, adipocyte
FLT1	1.72499	3.30578	9.04223e-07	323.624	97.8893	up	335	313	348	37	193	56	hsa:2321	fms-related tyrosine kinase 1
FLT4	0.8656	1.8221	0.00250352	61.7458	33.8827	up	56	76	58	33	40	26	hsa:2324	fms-related tyrosine kinase 4
A2M	3.39729	10.5362	2.50643e-09	3663.44	347.69	up	2250	4767	4274	194	369	456	hsa:2	alpha-2-macroglobulin
ST8SIA1	1.62172	3.07741	0.038508	575.09	186.868	up	520	852	396	187	214	145	hsa:6489	ST8 alpha-N-acetyl-neuraminide alpha-2,8-sialyltransferase 1
OGFR	-0.666	0.630252	0	2442.74	3875.82	down	2593	2504	2418	3826	3660	3850	hsa:11054	opioid growth factor receptor
ADK	0.632251	1.54998	3.16396e-09	395.271	255.013	up	387	377	453	223	268	255	hsa:132	adenosine kinase
ADM	-2.28767	0.204807	0	77.9012	380.404	down	70	72	98	393	307	413	hsa:133	adrenomedullin
AEN	-0.895458	0.537577	0	553.62	1029.85	down	648	568	486	939	1082	991	hsa:64782	apoptosis enhancing nuclease
SCARNA17	0.679656	1.60176	6.09579e-07	362.629	226.391	up	364	374	378	247	194	221	hsa:677769	small Cajal body-specific RNA 17
LMAN1	0.642796	1.56135	9.07627e-08	2604.61	1668.17	up	2417	3001	2598	1692	1669	1516	hsa:3998	lectin, mannose-binding, 1
FMR1	-0.630176	0.646098	9.53382e-10	1433.48	2218.68	down	1420	1561	1430	2399	2060	2027	hsa:2332	fragile X mental retardation 1
GPATCH11	1.17884	2.26394	0	496.772	219.422	up	534	524	470	218	188	236	hsa:253635	G patch domain containing 11
ARMCX1	-2.65748	0.158497	0	23.0001	145.167	down	16	17	38	119	138	168	hsa:51309	armadillo repeat containing, X-linked 1
RPS10P19	0.985544	1.98006	0	954.084	481.841	up	964	992	980	452	433	525		ribosomal protein S10 pseudogene 19
RPS10P13	0.921501	1.89408	1.08912e-07	327.772	173.045	up	339	384	285	185	154	167		ribosomal protein S10 pseudogene 13
BAG1	-0.811982	0.569599	0	748.549	1314.18	down	728	784	792	1268	1257	1319	hsa:573	BCL2-associated athanogene
XAF1	-2.25291	0.209801	0	7775.78	37062.7	down	7986	10506	5406	42152	32619	33564	hsa:54739	XIAP associated factor 1
FNIP2	-1.67803	0.312508	0	1502.53	4807.99	down	1495	1057	2078	4553	4228	5289	hsa:57600	folliculin interacting protein 2
SPARC	3.55533	11.756	2.51044e-12	704.121	59.8853	up	555	981	631	23	115	37	hsa:6678	secreted protein, acidic, cysteine-rich (osteonectin)
INPP4B	0.730548	1.65927	2.27085e-07	2357.67	1420.9	up	2474	2577	2201	1637	1322	1193	hsa:8821	inositol polyphosphate-4-phosphatase, type II, 105kDa
INPP5E	0.602506	1.51835	0	1137.8	749.362	up	1158	1199	1144	728	703	761	hsa:56623	inositol polyphosphate-5-phosphatase, 72 kDa
STAC	2.46525	5.52223	0.00437287	230.214	41.6805	up	216	132	362	30	47	45	hsa:6769	SH3 and cysteine rich domain
SPATS2L	-2.55024	0.170726	0	470.775	2757.53	down	438	529	482	2780	2544	2741	hsa:26010	spermatogenesis associated, serine-rich 2-like
HINT1	0.638096	1.55627	3.86749e-05	2417.02	1553.07	up	2557	2741	2135	1607	1402	1533	hsa:3094	histidine triad nucleotide binding protein 1
BATF	0.707163	1.63259	1.3634e-11	707.396	433.293	up	723	797	656	417	445	405	hsa:10538	basic leucine zipper transcription factor, ATF-like
AXL	-4.53078	0.0432613	0	36.6161	846.614	down	16	46	51	647	1133	695	hsa:558	AXL receptor tyrosine kinase
ABCG1	1.15793	2.23138	0.0374986	1028.51	460.927	up	911	1379	874	364	637	346	hsa:9619	ATP-binding cassette, sub-family G (WHITE), member 1
STK3	-0.747078	0.595809	0.00789127	162.622	272.95	down	162	124	215	243	242	314	hsa:6788	serine/threonine kinase 3
ABCD2	0.820216	1.76567	0.00848673	581.563	329.368	up	454	715	622	358	293	312	hsa:225	ATP-binding cassette, sub-family D (ALD), member 2
HEBP1	-0.74874	0.595123	0.0269382	400.401	672.811	down	377	303	554	550	698	721	hsa:50865	heme binding protein 1
ABCD1	-1.22627	0.427422	0	810.14	1895.43	down	814	767	913	1672	1956	1917	hsa:215	ATP-binding cassette, sub-family D (ALD), member 1
ABCC3	1.54518	2.9184	3.20499e-12	1268.99	434.817	up	1044	1384	1481	299	488	486	hsa:8714	ATP-binding cassette, sub-family C (CFTR/MRP), member 3
ABCC4	0.738522	1.66847	2.42023e-05	347.352	208.182	up	293	365	412	199	197	213	hsa:10257	ATP-binding cassette, sub-family C (CFTR/MRP), member 4
STOM	-0.966873	0.511614	5.12236e-06	2102.52	4109.59	down	2098	2325	2046	3801	4788	3423	hsa:2040	stomatin
BAX	-0.602172	0.658761	4.27098e-06	1220.5	1852.72	down	1342	1243	1169	1557	1870	1995	hsa:581	BCL2-associated X protein
BBC3	-0.849451	0.554996	0.000481522	213.976	385.553	down	235	231	192	298	447	383	hsa:27113	BCL2 binding component 3
STX3	-0.715384	0.609043	9.09154e-05	601.528	987.668	down	662	453	737	884	957	1049	hsa:6809	syntaxin 3
GATSL3	1.0556	2.07858	2.78598e-05	98.7151	47.4865	up	101	81	122	45	39	55	hsa:652968	GATS protein-like 3
STX7	-0.668055	0.629354	3.41614e-05	835.861	1328.13	down	761	768	1046	1144	1362	1380	hsa:8417	syntaxin 7
TSPOAP1	1.32211	2.50031	3.89234e-09	515.881	206.321	up	559	604	423	232	191	180
LGALS2	-0.684634	0.622163	1.06293e-05	453.795	729.389	down	482	472	442	670	629	836	hsa:3957	lectin, galactoside-binding, soluble, 2
LGALS1	0.898056	1.86355	3.3456e-05	2505.76	1344.61	up	2072	2779	2867	1074	1356	1506	hsa:3956	lectin, galactoside-binding, soluble, 1
LGALS9	-1.36444	0.388384	0	3246.11	8357.99	down	2971	3054	3974	8089	7467	8898	hsa:3965	lectin, galactoside-binding, soluble, 9
LOC102724965	-1.45479	0.364808	0.00260351	18.8326	51.6406	down	17	19	22	66	32	53	hsa:102724965	collagen alpha-2(I) chain-like
ENPP2	-2.20142	0.217423	0.000298019	228.563	1051.27	down	153	141	412	1421	697	954	hsa:5168	ectonucleotide pyrophosphatase/phosphodiesterase 2
DAPP1	-0.936764	0.522403	0	932.027	1784.12	down	906	1041	921	1856	1650	1711	hsa:27071	dual adaptor of phosphotyrosine and 3-phosphoinositides
CA2	2.37928	5.20277	0	526.979	101.28	up	511	643	467	64	85	148	hsa:760	carbonic anhydrase II
ATP6AP2	0.864946	1.82127	0.0023378	2474.57	1358.7	up	2369	2101	3153	1270	1296	1409	hsa:10159	ATPase, H+ transporting, lysosomal accessory protein 2
CAT	0.623781	1.54091	0.000743961	906.37	588.202	up	772	1029	990	500	614	607	hsa:847	catalase
CDA	2.48127	5.58389	0	223.435	40.006	up	233	183	272	23	60	34	hsa:978	cytidine deaminase
LOC100421401	-0.631381	0.645558	1.34651e-10	664.569	1029.45	down	776	693	574	1001	988	1022		guanylate binding protein family, member 6 pseudogene
TMEM110-MUSTN1	-1.00624	0.497842	8.56128e-10	169.968	341.42	down	162	197	164	323	384	291	hsa:100526772	TMEM110-MUSTN1 readthrough
HIPK2	0.956054	1.94	0	3171.45	1634.77	up	3402	3091	3265	1736	1708	1333	hsa:28996	homeodomain interacting protein kinase 2
CNP	-1.7074	0.306211	0	1369.99	4474.03	down	1330	1593	1292	4513	4443	4125	hsa:1267	2',3'-cyclic nucleotide 3' phosphodiesterase
CR1	2.18282	4.54039	0.000885935	630.429	138.841	up	437	564	944	115	166	125	hsa:1378	complement component (3b/4b) receptor 1 (Knops blood group)
SLC35D1	0.60601	1.52204	4.35485e-12	710.616	466.879	up	734	779	673	457	485	423	hsa:23169	solute carrier family 35 (UDP-GlcA/UDP-GalNAc transporter), member D1
XCR1	-5.03824	0.0304326	6.52939e-05	6.1237	201.54	down	2	0	17	213	58	320	hsa:2829	chemokine (C motif) receptor 1
SLC35E1	0.735451	1.66492	0	1058.49	635.756	up	1120	1126	1010	611	656	592	hsa:79939	solute carrier family 35, member E1
SLC35F6	-0.667838	0.629449	0.0352117	720.245	1144.25	down	652	566	1002	1080	1049	1219	hsa:54978	solute carrier family 35, member F6
GLTSCR2	0.782065	1.71959	5.85856e-11	11471.3	6670.95	up	12449	11387	11454	7017	5156	7346	hsa:29997	glioma tumor suppressor candidate region gene 2
TCEAL9	-0.83748	0.55962	0.00781589	47.9917	85.7655	down	40	37	71	79	77	95	hsa:51186	WW domain binding protein 5
GATSL2	0.938438	1.91645	5.91358e-09	227.508	118.709	up	230	246	224	127	114	106	hsa:729438	GATS protein-like 2
NUPR1	-5.07219	0.0297248	1.63368e-10	62.2559	2094.74	down	32	81	79	1266	3075	1785	hsa:26471	nuclear protein, transcriptional regulator, 1
DBH	2.61482	6.12547	0.0131143	18.91	3.07873	up	31	16	11	4	2	3	hsa:1621	dopamine beta-hydroxylase (dopamine beta-monooxygenase)
DCK	-0.61482	0.653011	2.38698e-14	1344.83	2059.44	down	1341	1555	1241	2038	2045	1939	hsa:1633	deoxycytidine kinase
CLEC12B	-1.5276	0.346854	2.23739e-08	18.5029	53.3638	down	21	10	26	49	61	46	hsa:387837	C-type lectin domain family 12, member B
DDO	-1.21596	0.430487	0.0360545	28.8466	67.0224	down	18	29	42	48	89	59	hsa:8528	D-aspartate oxidase
FPR1	2.28463	4.87239	0.000119903	434.391	89.1456	up	415	297	627	40	127	94	hsa:2357	formyl peptide receptor 1
FPR3	-2.06855	0.238399	1.39333e-13	1183.11	4962.77	down	1178	546	1925	4303	4358	5869	hsa:2359	formyl peptide receptor 3
RPLP1	0.844705	1.7959	0	19068.4	10617.8	up	18695	20385	19604	10158	9394	11517	hsa:6176	ribosomal protein, large, P1
RPLP0	0.761988	1.69583	0	17393.6	10256.7	up	17528	18980	17008	10042	9041	10926	hsa:6175	ribosomal protein, large, P0
RPLP2	0.885505	1.84741	0	16685.3	9031.7	up	16230	18383	16733	9356	7574	9491	hsa:6181	ribosomal protein, large, P2
CDC42EP2	-1.71447	0.304714	2.03171e-14	25.619	84.0982	down	25	14	40	87	72	87	hsa:10435	CDC42 effector protein (Rho GTPase binding) 2
CDC42EP1	-1.31431	0.402118	0	186.461	463.713	down	178	194	202	383	481	493	hsa:11135	CDC42 effector protein (Rho GTPase binding) 1
DSE	-0.888419	0.540206	0.00433899	854.071	1581.02	down	848	673	1110	1607	1222	1798	hsa:29940	dermatan sulfate epimerase
SPG20	-0.653601	0.635691	0	1241.96	1953.73	down	1307	1193	1322	1811	1869	2036	hsa:23111	spastic paraplegia 20 (Troyer syndrome)
PCSK5	1.22059	2.33042	7.77156e-16	279.57	119.96	up	277	328	255	116	106	129	hsa:5125	proprotein convertase subtilisin/kexin type 5
LBX2-AS1	-0.889925	0.539642	2.26178e-06	117.242	217.267	down	110	118	133	204	179	253	hsa:151534	LBX2 antisense RNA 1
CASP1P3	-1.39379	0.380565	0.0131043	25.0244	65.7723	down	21	34	22	70	83	39		caspase 1, apoptosis-related cysteine peptidase pseudogene 3
SWT1	-0.698218	0.616333	4.65171e-09	216.238	350.852	down	249	210	206	374	308	344	hsa:54823	SWT1 RNA endoribonuclease homolog (S. cerevisiae)
INAFM1	-0.938936	0.521618	4.26236e-08	113.421	217.451	down	115	120	114	195	231	210	hsa:255783	InaF-motif containing 1
RPL30	0.63709	1.55519	6.73905e-14	12535.3	8060.29	up	12933	12647	12994	8342	6569	8671	hsa:6156	ribosomal protein L30
RPL32	0.684773	1.60745	0	11389.5	7085.47	up	11585	11365	12103	7237	5823	7671	hsa:6161	ribosomal protein L32
TMEM200A	1.71996	3.29427	7.56433e-08	112.755	34.2207	up	95	148	104	36	36	28	hsa:114801	transmembrane protein 200A
RPL31	0.632576	1.55033	1.31538e-10	7542.83	4865.3	up	7436	8033	7744	5208	3919	5105	hsa:6160	ribosomal protein L31
RPL34	0.782393	1.71998	2.08167e-13	4180.75	2430.69	up	4212	4144	4512	2623	1876	2612	hsa:6164	ribosomal protein L34
RPL35	0.7287	1.65715	0	6242.14	3766.8	up	6476	6108	6626	3710	3206	4106	hsa:11224	ribosomal protein L35
RPL38	0.642311	1.56083	0.000737954	4901.39	3140.25	up	4839	5033	5214	3375	2205	3610	hsa:6169	ribosomal protein L38
RPL37	0.845315	1.79666	0	10385.9	5780.7	up	10395	10764	10804	6102	4674	6135	hsa:6167	ribosomal protein L37
RPL39	0.7351	1.66451	9.14824e-14	333.618	200.426	up	313	357	357	222	173	191	hsa:6170	ribosomal protein L39
RPL23	0.900885	1.86721	0	6831.59	3658.71	up	7058	6912	7052	3869	3044	3789	hsa:9349	ribosomal protein L23
RPL22	0.895611	1.8604	0	5442.06	2925.21	up	5591	5400	5757	3069	2425	3063	hsa:6146	ribosomal protein L22
RPL27	1.14553	2.21227	0	12212.5	5520.35	up	11928	12500	13164	5849	4610	5688	hsa:6155	ribosomal protein L27
RPL26	0.61962	1.53647	4.80282e-13	11208.3	7294.85	up	11402	11380	11711	7461	5953	7930	hsa:6154	ribosomal protein L26
RPL29	0.749387	1.68108	0	4744.62	2822.36	up	4894	4990	4714	2804	2482	2971	hsa:6159	ribosomal protein L29
OCSTAMP	4.81922	28.2312	5.72479e-08	298.755	10.5728	up	359	418	140	3	14	14	hsa:128506	osteoclast stimulatory transmembrane protein
GPR137	0.724576	1.65241	2.03948e-05	863.933	522.827	up	1002	902	752	532	485	512	hsa:56834	G protein-coupled receptor 137
PCYOX1	0.733496	1.66266	0	864.568	519.986	up	844	909	908	479	525	517	hsa:51449	prenylcysteine oxidase 1
RPL10	0.96294	1.94928	0	19591.1	10050.4	up	20542	19320	20423	10214	8474	10716	hsa:6134	ribosomal protein L10
RPL11	0.701414	1.6261	1.23324e-07	13328.1	8196.34	up	13973	12854	14189	8656	6233	9094	hsa:6135	ribosomal protein L11
RPL13	1.26804	2.40835	0	32252.6	13392	up	33958	29264	36051	13524	10312	15359	hsa:6137	ribosomal protein L13
RPL15	0.648086	1.56709	0	8950.73	5711.69	up	9392	9239	8907	5701	4907	6103	hsa:6138	ribosomal protein L15
RPL18	0.863461	1.8194	0	8635.34	4746.26	up	8998	8732	8841	4738	3957	5193	hsa:6141	ribosomal protein L18
RPL17	0.893334	1.85746	0	3015.73	1623.57	up	3081	3017	3183	1662	1427	1660	hsa:6139	ribosomal protein L17
GPR155	-1.20887	0.432608	1.2491e-06	2023.77	4678.08	down	1989	2438	1798	5283	4769	3614	hsa:151556	G protein-coupled receptor 155
RPL19	0.731247	1.66007	0	19029.7	11463.2	up	19807	19147	19602	11282	9713	12548	hsa:6143	ribosomal protein L19
GPR146	0.909574	1.87849	0.0145488	94.4711	50.2863	up	70	117	104	59	41	47	hsa:115330	G protein-coupled receptor 146
ABHD2	1.37286	2.58984	1.34635e-06	4979.8	1922.82	up	4701	4206	6435	1749	1999	1876	hsa:11057	abhydrolase domain containing 2
RPL7A	0.765325	1.69975	0	2482.7	1460.62	up	2494	2695	2450	1530	1266	1476	hsa:6130	ribosomal protein L7a
ADRA2B	4.66923	25.4436	0.0034907	26.344	1.02578	up	11	60	10	1	1	1	hsa:151	adrenoceptor alpha 2B
LOC102724814	0.773584	1.70951	0	627.954	367.326	up	669	629	634	338	331	406	hsa:102724814	uncharacterized LOC102724814
GLIPR1	1.23716	2.35734	0	2100.85	891.19	up	1939	2145	2385	775	945	887	hsa:11010	GLI pathogenesis-related 1
ANKRD1	-4.01437	0.0618807	0.000193053	32.3708	523.268	down	79	8	12	776	189	565	hsa:27063	ankyrin repeat domain 1 (cardiac muscle)
TNFAIP8L1	0.856348	1.81045	3.09527e-07	261.381	144.369	up	260	309	235	157	136	129	hsa:126282	tumor necrosis factor, alpha-induced protein 8-like 1
AKAP2	-1.07905	0.473341	0	1032.47	2181.25	down	940	1269	968	2171	2239	1967	hsa:11217	A kinase (PRKA) anchor protein 2
FAP	-3.05294	0.120496	0.000619976	1.31182	10.9599	down	4	0	0	15	9	8	hsa:2191	fibroblast activation protein, alpha
RGS16	2.16615	4.48823	1.24536e-10	368.628	82.1244	up	400	456	277	95	74	71	hsa:6004	regulator of G-protein signaling 16
RPL21P16	0.989602	1.98564	0	521.12	262.44	up	534	498	572	259	217	292		ribosomal protein L21 pseudogene 16
SPHK1	-0.660032	0.632864	1.97096e-08	597.872	944.713	down	687	639	512	846	938	980	hsa:8877	sphingosine kinase 1
FRY	0.632049	1.54976	0.00215505	523.986	338.104	up	602	548	461	372	335	281	hsa:10129	furry homolog (Drosophila)
RPL21P75	1.18554	2.27449	0	2172.64	955.213	up	2193	2076	2419	983	761	1051		ribosomal protein L21 pseudogene 75
RPL21P97	1.80154	3.48591	0.0374505	14.328	4.10312	up	22	10	12	4	4	4		ribosomal protein L21 pseudogene 97
FXN	0.713921	1.64026	0.0094868	264.208	161.073	up	265	282	266	159	160	152	hsa:2395	frataxin
SMIM10L2A	1.6194	3.07247	0.0173289	68.2038	22.1916	up	60	76	74	15	23	27	hsa:399668	long intergenic non-protein coding RNA 86
GAL	4.71654	26.2918	0.00368861	45.2213	1.71035	up	14	115	10	0	4	1	hsa:51083	galanin/GMAP prepropeptide
RPS18P5	1.08844	2.12645	0	8456.05	3976.61	up	8326	8711	8990	4184	3252	4197		ribosomal protein S18 pseudogene 5
MANBAL	-0.745358	0.59652	4.43456e-12	228.804	383.571	down	222	262	220	372	361	389	hsa:63905	mannosidase, beta A, lysosomal-like
RPS18P2	1.07621	2.10849	5.96396e-06	66.9581	31.7512	up	77	58	71	26	27	40		ribosomal protein S18 pseudogene 2
TGIF1	-0.65895	0.633339	1.46066e-09	570.674	901.062	down	596	572	588	971	776	888	hsa:7050	TGFB-induced factor homeobox 1
GK5	0.615695	1.5323	0	529.971	345.864	up	551	514	566	302	347	363	hsa:256356	glycerol kinase 5 (putative)
GPI	0.673668	1.59512	0	2448.96	1535.27	up	2403	2683	2450	1395	1560	1536	hsa:2821	glucose-6-phosphate isomerase
SGMS2	2.04441	4.12504	0	146.801	35.5801	up	150	128	174	27	49	28	hsa:166929	sphingomyelin synthase 2
GSN	1.54064	2.90924	0.00025979	7404.5	2545.16	up	6436	9734	6613	1659	3597	2187	hsa:2934	gelsolin
ANKRD13B	1.12145	2.17565	2.71908e-05	72.1952	33.1779	up	75	86	61	26	43	28	hsa:124930	ankyrin repeat domain 13B
SLC39A8	0.734395	1.6637	4.44089e-16	1117.88	671.918	up	1196	1139	1104	649	744	571	hsa:64116	solute carrier family 39 (zinc transporter), member 8
CSPG4	12.5088	5827.95	0	58.2695	0	up	40	120	19	0	0	0	hsa:1464	chondroitin sulfate proteoglycan 4
HDX	-2.06095	0.239658	5.32907e-15	20.8129	86.8761	down	25	19	20	82	94	78	hsa:139324	highly divergent homeobox
LOC105378647	-4.08476	0.0589339	0.00311995	1.95463	33.3262	down	1	5	0	67	22	8		uncharacterized LOC105378647
TRAPPC2B	-0.818904	0.566873	0.00226537	45.8821	80.9466	down	56	48	37	70	71	96	hsa:10597	trafficking protein particle complex 2B
HK2	-1.22515	0.427753	3.08642e-14	2390.43	5588.37	down	2562	1981	2816	4596	5726	6033	hsa:3099	hexokinase 2
LOC105378604	-3.08158	0.118128	2.95345e-08	9.0827	76.9632	down	11	2	15	57	105	63		uncharacterized LOC105378604
HLF	1.32762	2.50989	0.0129844	143.564	57.1932	up	166	182	93	70	57	40	hsa:3131	hepatic leukemia factor
HLX	-1.08638	0.470941	1.24255e-08	272.689	579.041	down	309	239	291	542	480	673	hsa:3142	H2.0-like homeobox
SLC38A5	-1.5047	0.352403	0	386.091	1095.61	down	391	497	299	1212	1046	944	hsa:92745	solute carrier family 38, member 5
PPP1R3F	0.596278	1.51181	5.77776e-08	659.209	436.036	up	717	649	662	485	364	426	hsa:89801	protein phosphatase 1, regulatory subunit 3F
STX1A	0.916263	1.88722	2.40215e-10	167.699	88.8559	up	188	148	180	75	92	93	hsa:6804	syntaxin 1A (brain)
STX12	-0.608939	0.655679	0	741.559	1130.98	down	724	727	832	1060	1060	1189	hsa:23673	syntaxin 12
STX11	-0.857197	0.552024	0	1101.7	1995.74	down	1058	1174	1159	1830	1856	2154	hsa:8676	syntaxin 11
FUT4	-1.23158	0.42585	0	260.013	610.587	down	243	229	329	533	656	597	hsa:2526	fucosyltransferase 4 (alpha (1,3) fucosyltransferase, myeloid-specific)
PHF11	-1.21022	0.432203	0	893.1	2066.4	down	894	1059	794	2221	1849	1972	hsa:51131	PHD finger protein 11
IL5	4.09461	17.0844	1.00107e-07	29.5543	1.72048	up	20	43	28	4	1	0	hsa:3567	interleukin 5
LOC102724297	-0.810764	0.57008	0.0294542	107.543	188.653	down	129	72	130	145	215	192	hsa:102724297	uncharacterized LOC102724297
RPL6P10	0.97311	1.96307	0	340.328	173.361	up	375	326	346	188	145	174		ribosomal protein L6 pseudogene 10
RPL6P19	1.49433	2.81733	3.91465e-08	145.428	51.6126	up	182	137	128	59	35	57		ribosomal protein L6 pseudogene 19
RPL6P27	1.00481	2.00668	0	943.51	470.178	up	1040	873	990	478	439	458		ribosomal protein L6 pseudogene 27
RPS15P4	0.667038	1.58781	0.00703194	321.384	202.403	up	383	321	284	223	160	209		ribosomal protein S15 pseudogene 4
LOC102724428	-0.968094	0.511181	0.0332279	28.3333	55.4366	down	45	18	24	63	52	47	hsa:102724428	serine/threonine-protein kinase SIK1-like
CDC42BPG	0.747164	1.67849	0.0102483	200.985	119.738	up	207	245	166	137	104	109	hsa:55561	CDC42 binding protein kinase gamma (DMPK-like)
BOLA3	0.668456	1.58937	0.00465937	177.197	111.485	up	174	218	153	109	112	105	hsa:388962	bolA family member 3
PLPP3	-1.33094	0.39751	0.0101101	587.651	1478.35	down	554	451	806	987	1854	1485
PLPP1	1.04629	2.06522	0.000894563	154.844	74.9721	up	165	190	121	82	81	56
HILPDA	1.13047	2.18931	0.044303	31.4693	14.3687	up	20	39	38	13	17	12	hsa:29923	hypoxia inducible lipid droplet-associated
CEACAM8	1.95125	3.8671	0.00196902	17.1869	4.43698	up	14	14	25	4	3	6	hsa:1088	carcinoembryonic antigen-related cell adhesion molecule 8
CASKIN2	-1.41812	0.3742	1.49226e-05	21.4558	57.3544	down	22	24	20	41	56	71	hsa:57513	CASK interacting protein 2
C10orf128	1.02803	2.03923	6.34937e-13	603.398	295.89	up	694	556	606	333	257	275	hsa:170371	chromosome 10 open reading frame 128
SGPP2	1.18146	2.26807	0.0381414	488.077	215.189	up	507	654	339	200	248	181	hsa:130367	sphingosine-1-phosphate phosphatase 2
ANKFY1	-0.801022	0.573942	0	3199.35	5574.34	down	3345	3251	3248	5891	5485	4918	hsa:51479	ankyrin repeat and FYVE domain containing 1
HEMK1	0.66501	1.58558	1.93149e-06	1147.34	723.606	up	1015	1240	1278	784	622	710	hsa:51409	HemK methyltransferase family member 1
LOC107986073	1.12697	2.18399	0.00187315	55.2746	25.3036	up	54	69	47	33	14	27
JUP	-2.03591	0.243854	0.00228727	337.701	1384.88	down	209	421	411	799	1863	1391	hsa:3728	junction plakoglobin
EIF2AK2	-2.55941	0.169644	0	2810.9	16569.4	down	2593	3778	2274	17201	16490	14745	hsa:5610	eukaryotic translation initiation factor 2-alpha kinase 2
BLOC1S5-TXNDC5	0.830785	1.77865	1.7043e-11	499.398	280.769	up	450	508	580	266	294	261	hsa:100526836	BLOC1S5-TXNDC5 readthrough (NMD candidate)
EFEMP2	0.660596	1.58074	0.0240552	86.3789	54.6411	up	73	98	95	40	56	64	hsa:30008	EGF containing fibulin-like extracellular matrix protein 2
KCP	-2.09651	0.233824	0.00368861	92.8378	397.074	down	107	47	132	337	251	576	hsa:375616	kielin/chordin-like protein
BRI3BP	0.837488	1.78694	1.0946e-06	142.941	79.9878	up	126	169	145	68	86	80	hsa:140707	BRI3 binding protein
KHK	0.720885	1.64819	0.0159608	86.1569	52.2696	up	87	101	77	48	45	60	hsa:3795	ketohexokinase (fructokinase)
LMNB2	0.636849	1.55493	5.80355e-05	1495.34	961.672	up	1540	1731	1328	920	998	894	hsa:84823	lamin B2
LMNB1	-0.697929	0.616456	2.50879e-09	1513	2454.35	down	1540	1810	1303	2492	2412	2272	hsa:4001	lamin B1
LOC102724081	1.18101	2.26735	0.0133575	61.3198	27.0391	up	43	70	76	38	17	24	hsa:102724081	uncharacterized LOC102724081
DBH-AS1	1.50002	2.82848	3.5153e-09	502.73	177.732	up	618	513	414	178	152	190	hsa:138948	DBH antisense RNA 1
N6AMT1	-0.795372	0.576194	8.48617e-06	193.811	336.371	down	209	215	172	379	317	287	hsa:29104	N-6 adenine-specific DNA methyltransferase 1 (putative)
OSBPL5	-1.32164	0.400081	7.04683e-07	186.231	465.498	down	172	142	260	400	405	558	hsa:114879	oxysterol binding protein-like 5
PHACTR4	-0.718365	0.607786	0	1079.95	1776.87	down	1113	1115	1095	1683	1844	1669	hsa:65979	phosphatase and actin regulator 4
DNAJC3	0.679816	1.60194	1.14204e-10	1918.72	1197.74	up	1803	1919	2186	1125	1292	1085	hsa:5611	DnaJ (Hsp40) homolog, subfamily C, member 3
DNAJA1	-0.611013	0.654737	0	4054.32	6192.3	down	4480	4113	3877	5925	5960	6228	hsa:3301	DnaJ (Hsp40) homolog, subfamily A, member 1
RPS14	0.701512	1.62621	1.22125e-15	9895.88	6085.25	up	9829	9934	10697	6205	4977	6623	hsa:6208	ribosomal protein S14
RPS17	0.990211	1.98648	4.25737e-12	188.075	94.673	up	193	170	216	98	76	103	hsa:6218	ribosomal protein S17
RPS16	0.874699	1.83362	0	10583.2	5771.75	up	10589	10468	11519	5749	4731	6410	hsa:6217	ribosomal protein S16
YBX1P10	0.655329	1.57498	0.000448783	333.676	211.857	up	342	323	362	191	197	232		Y box binding protein 1 pseudogene 10
RPS19	0.792521	1.7321	0	6800.43	3926.12	up	7329	7068	6521	3857	3517	4112	hsa:6223	ribosomal protein S19
RPS11	0.85833	1.81294	0	19029.5	10496.5	up	19184	20335	19035	10711	9093	10901	hsa:6205	ribosomal protein S11
RPS10	0.876743	1.83623	0	4036.77	2198.4	up	3975	4405	4042	2240	1902	2289	hsa:6204	ribosomal protein S10
RPS13	0.837894	1.78744	0	4629.17	2589.83	up	4698	4806	4741	2660	2067	2851	hsa:6207	ribosomal protein S13
RPS12	0.622569	1.53961	2.85477e-05	11602.1	7535.69	up	12026	11718	11957	8172	5592	8284	hsa:6206	ribosomal protein S12
P3H3	1.23293	2.35044	0.0370002	59.3434	25.242	up	45	54	84	15	24	35	hsa:10536	leprecan-like 2
HELZ2	-2.7337	0.15034	0	3168.24	21073.9	down	3388	3984	2366	22434	20795	18367	hsa:85441	helicase with zinc finger 2, transcriptional coactivator
RPS25	0.680391	1.60257	0.0044594	363.264	226.672	up	317	452	349	222	214	227	hsa:6230	ribosomal protein S25
RPS27	0.646288	1.56514	6.53392e-09	15725	10047	up	15421	15628	17359	10739	8087	10564	hsa:6232	ribosomal protein S27
RPS29	0.660839	1.581	1.80966e-14	5164	3266.28	up	5360	5314	5215	3332	2662	3563	hsa:6235	ribosomal protein S29
RPS20	0.68974	1.61299	4.66294e-15	12853.4	7968.69	up	13244	12481	13834	8297	6577	8438	hsa:6224	ribosomal protein S20
RPS21	0.779186	1.71616	0	3135.76	1827.19	up	3139	3282	3229	1838	1470	2039	hsa:6227	ribosomal protein S21
RPS23	0.753298	1.68564	0	13213.1	7838.63	up	13136	13736	13793	8058	6421	8455	hsa:6228	ribosomal protein S23
SETDB2-PHF11	-1.10101	0.466191	0	954.1	2046.6	down	969	988	979	2063	1868	2055
AP5B1	-0.942968	0.520162	5.0817e-07	2361.62	4540.17	down	2448	2385	2434	3679	5193	4409	hsa:91056	adaptor-related protein complex 5, beta 1 subunit
LPL	3.09522	8.5458	0.0439593	1437.68	168.224	up	744	2460	1223	28	118	349	hsa:4023	lipoprotein lipase
RPS4X	1.21592	2.32289	0	14145	6089.41	up	15679	12903	14940	6386	4838	6592	hsa:6191	ribosomal protein S4, X-linked
BLNK	-1.9622	0.256636	2.95985e-13	141.785	552.505	down	97	80	261	458	559	600	hsa:29760	B-cell linker
RPS3A	1.26317	2.40022	0	10712.2	4463.01	up	10667	10684	11622	4481	3553	5027	hsa:6189	ribosomal protein S3A
LSS	-0.886338	0.540986	0.000515149	282.139	521.537	down	315	262	291	394	605	527	hsa:4047	lanosterol synthase (2,3-oxidosqualene-lanosterol cyclase)
COL6A1	1.02576	2.03604	0.00560573	343.399	168.656	up	352	413	291	120	241	132	hsa:1291	collagen, type VI, alpha 1
LTA	1.24196	2.36519	0.000196252	160.436	67.8265	up	197	169	127	87	66	45	hsa:4049	lymphotoxin alpha
COL6A3	2.34537	5.08192	0	296.862	58.4072	up	249	355	310	45	59	67	hsa:1293	collagen, type VI, alpha 3
MTND4P12	1.20224	2.30097	0.0063677	33.1448	14.3991	up	33	35	34	25	8	9		MT-ND4 pseudogene 12
GABARAPL1	-0.63088	0.645783	4.38884e-10	511.549	792.144	down	565	553	455	778	817	721	hsa:23710	GABA(A) receptor-associated protein like 1
HACD2	0.610232	1.5265	2.65247e-07	886.19	580.532	up	842	845	1042	546	579	573	hsa:201562	protein tyrosine phosphatase-like (proline instead of catalytic arginine), member b
LYN	-1.98827	0.252042	0	1587.67	6299.27	down	1700	856	2337	5636	5677	7125	hsa:4067	LYN proto-oncogene, Src family tyrosine kinase
FAM225A	-2.63062	0.161475	4.50476e-09	7.49565	46.4718	down	12	6	5	52	30	54	hsa:286333	family with sequence similarity 225, member A (non-protein coding)
LOC107986267	-1.35674	0.390465	3.33067e-16	41.9497	107.451	down	48	42	39	115	110	89
MAL	1.56013	2.94881	4.79616e-13	2342.54	794.395	up	2306	2860	2039	811	674	839	hsa:4118	mal, T-cell differentiation protein
LOC107986242	-3.12754	0.114424	0.017366	0.972305	8.57482	down	0	2	1	10	12	3
LOC107986247	1.51807	2.86407	0.0265009	26.2962	9.17489	up	21	30	30	4	3	20
MDK	-3.73761	0.0749664	0	34.4593	459.787	down	14	75	17	391	426	529	hsa:4192	midkine (neurite growth-promoting factor 2)
NSMCE1	0.769345	1.7045	2.78865e-05	574.472	337.029	up	513	697	558	306	334	346	hsa:197370	non-SMC element 1 homolog (S. cerevisiae)
FKBP15	-0.8582	0.551641	2.13478e-06	2772.6	5026.11	down	2975	2249	3312	4168	5140	5401	hsa:23307	FK506 binding protein 15, 133kDa
MMD	0.616914	1.53359	0.000876167	199.781	130.267	up	175	235	205	138	111	132	hsa:23531	monocyte to macrophage differentiation-associated
MX2	-3.17063	0.111057	0	2214.91	19944.1	down	2224	2757	1830	21913	18999	17379	hsa:4600	MX dynamin-like GTPase 2
MX1	-3.92498	0.0658361	0	2888.53	43874.7	down	2239	3978	2674	42374	42695	43255	hsa:4599	MX dynamin-like GTPase 1
FZD1	-0.954256	0.516108	0.00600951	81.6844	158.279	down	62	65	125	169	128	166	hsa:8321	frizzled class receptor 1
DNAH12	-2.53935	0.17202	0.0268776	6.18861	36.0242	down	7	9	3	57	33	15	hsa:201625	dynein, axonemal, heavy chain 12
WNT10A	2.13504	4.3925	0.00052764	333.761	75.9766	up	387	443	195	71	93	58	hsa:80326	wingless-type MMTV integration site family, member 10A
FZD2	-1.92227	0.263839	0.000408362	64.1909	243.323	down	58	38	102	212	168	333	hsa:2535	frizzled class receptor 2
FZD5	-0.824566	0.564652	0.00455382	44.7605	79.2787	down	40	33	65	71	75	86	hsa:7855	frizzled class receptor 5
FAM234B	-0.830126	0.56248	3.31386e-11	138.448	246.146	down	158	117	151	217	261	242	hsa:57613	KIAA1467
TANK	-0.596887	0.661179	2.65106e-08	1794.35	2713.87	down	1897	2048	1573	2660	2774	2501	hsa:10010	TRAF family member-associated NFKB activator
LOC102724009	-0.614535	0.653141	0.0200849	66.3426	101.58	down	65	86	53	96	109	92	hsa:102724009	uncharacterized LOC102724009
NBN	-0.743906	0.597121	0	1608.77	2694.21	down	1696	1609	1645	2621	2745	2512	hsa:4683	nibrin
LZTS1	2.0701	4.19915	2.50034e-07	127.917	30.4549	up	150	153	90	41	20	28	hsa:11178	leucine zipper, putative tumor suppressor 1
ND1	0.695045	1.61893	0.0485187	70445.8	43513.7	up	82591	70674	63323	50881	36803	39503	hsa:4535	NADH dehydrogenase, subunit 1 (complex I)
ND3	0.998702	1.9982	9.03263e-09	12754.7	6383.1	up	14642	12969	11608	7452	5288	5919	hsa:4537	NADH dehydrogenase, subunit 3 (complex I)
ND2	0.881368	1.84212	0.00522025	49451.5	26844.9	up	59772	49007	43233	31359	23369	23729	hsa:4536	MTND2
ND5	1.19603	2.29108	0	102854	44893	up	111487	96413	108584	49061	39240	42961	hsa:4540	NADH dehydrogenase, subunit 5 (complex I)
ND4	1.24244	2.36598	0	131842	55724.2	up	146575	134531	124379	61871	50863	50151	hsa:4538	NADH dehydrogenase, subunit 4 (complex I)
ND6	0.747203	1.67854	3.26127e-11	2420.34	1441.93	up	2499	2696	2250	1434	1523	1258	hsa:4541	NADH dehydrogenase, subunit 6 (complex I)
NDP	3.75171	13.4703	0.00147723	13.9849	1.02895	up	11	23	9	0	3	0	hsa:4693	Norrie disease (pseudoglioma)
NHS	2.24082	4.72664	3.11225e-11	71.2203	15.06	up	74	85	60	7	28	9	hsa:4810	Nance-Horan syndrome (congenital cataracts and dental anomalies)
EEF1B2P3	1.13168	2.19114	0	402.232	183.566	up	404	404	430	200	141	196		eukaryotic translation elongation factor 1 beta 2 pseudogene 3
OTOF	-5.03342	0.0305344	0	42.9128	1405.71	down	36	62	34	1382	1217	1514	hsa:9381	otoferlin
NMI	-1.63453	0.322076	0	1051.36	3264.36	down	983	1173	1080	3112	3122	3315	hsa:9111	N-myc (and STAT) interactor
NOG	1.20624	2.30735	0.00116117	687.342	297.886	up	693	557	867	344	161	367	hsa:9241	noggin
KREMEN1	2.14242	4.41502	5.15588e-13	108.615	24.5935	up	136	89	109	19	25	28	hsa:83999	kringle containing transmembrane protein 1
TBCD	0.710693	1.63659	9.99201e-16	1381.19	843.941	up	1499	1463	1286	858	791	819	hsa:6904	tubulin folding cofactor D
DOCK3	2.16759	4.49273	0	374.74	83.4026	up	347	460	346	67	94	83	hsa:1795	dedicator of cytokinesis 3
RUBCN	-0.812224	0.569503	5.0403e-12	2095.3	3679.18	down	2297	2120	2028	3988	3518	3248
TBK1	-0.714285	0.609507	5.81858e-07	799.743	1312.12	down	795	945	720	1185	1434	1218	hsa:29110	TANK-binding kinase 1
TXNDC5	0.965458	1.95268	7.92699e-14	561.74	287.671	up	509	566	655	280	305	256	hsa:81567	thioredoxin domain containing 5 (endoplasmic reticulum)
RPS10P3	1.04228	2.05948	2.22045e-16	393.278	190.955	up	401	423	386	235	157	166		ribosomal protein S10 pseudogene 3
EPHA1-AS1	1.33003	2.51408	0.000105336	62.6677	24.9207	up	65	49	79	24	16	33	hsa:285965	EPHA1 antisense RNA 1
MGC16275	-1.35298	0.391482	1.12437e-05	27.542	70.3686	down	21	19	45	60	65	81	hsa:85001	uncharacterized protein MGC16275
HERC5	-3.6285	0.080856	0	756.737	9359.18	down	623	1177	527	9900	9364	8091	hsa:51191	HECT and RLD domain containing E3 ubiquitin protein ligase 5
HERC6	-2.76426	0.147189	0	1058.82	7193.65	down	1080	1457	717	8634	6199	6188	hsa:55008	HECT and RLD domain containing E3 ubiquitin protein ligase family member 6
LOC105374166	-2.25947	0.208848	0.0250195	3.56543	17.1097	down	2	4	5	11	27	12		uncharacterized LOC105374166
EEF1A1	1.06847	2.09721	0	84863.4	40464.9	up	87123	87178	86834	40847	34483	43056	hsa:1915	eukaryotic translation elongation factor 1 alpha 1
ODF3B	-1.72747	0.301981	1.93567e-11	444.422	1471.71	down	387	361	622	1436	1149	1723	hsa:440836	outer dense fiber of sperm tails 3B
ODF2L	-1.00185	0.49936	0.000335589	1409.76	2823.14	down	1333	1730	1274	3329	2634	2285	hsa:57489	outer dense fiber of sperm tails 2-like
TCF4	-1.37349	0.385958	1.53211e-14	233.348	604.61	down	149	224	347	602	591	575	hsa:6925	transcription factor 4
AMOTL2	-3.54267	0.0858126	0	5.22046	60.9422	down	10	3	3	66	68	44	hsa:51421	angiomotin like 2
CHI3L2	-0.905844	0.53372	0.0116256	129.192	242.068	down	157	138	102	284	244	179	hsa:1117	chitinase 3-like 2
TCN2	-2.51023	0.175527	0	428.921	2443.66	down	410	218	695	1977	2372	2805	hsa:6948	transcobalamin II
HADHA	0.59792	1.51353	0	3511.61	2320.14	up	3486	3521	3802	2039	2366	2383	hsa:3030	hydroxyacyl-CoA dehydrogenase/3-ketoacyl-CoA thiolase/enoyl-CoA hydratase (trifunctional protein), alpha subunit
NR1H3	-1.17779	0.442029	2.6253e-06	811.368	1835.57	down	540	1219	739	1585	1930	1855	hsa:10062	nuclear receptor subfamily 1, group H, member 3
LOC107986331	-3.03321	0.122156	3.34799e-08	3.25535	26.7211	down	5	2	3	33	28	17
BPGM	-0.685375	0.621844	0	259.916	417.983	down	264	254	282	394	383	446	hsa:669	2,3-bisphosphoglycerate mutase
PML	-1.73848	0.299685	0	2468.05	8235.49	down	2491	2737	2365	8307	8447	7321	hsa:5371	promyelocytic leukemia
SLC31A2	-1.68507	0.310988	4.44089e-16	502.184	1614.82	down	490	497	559	1696	1246	1783	hsa:1318	solute carrier family 31 (copper transporter), member 2
RUFY4	-2.89917	0.134049	0	107.912	805.083	down	85	160	87	816	859	678	hsa:285180	RUN and FYVE domain containing 4
TTYH2	-1.10597	0.464589	0	384.187	826.951	down	377	354	452	854	781	783	hsa:94015	tweety family member 2
AGAP1	1.39721	2.63392	0.00799579	66.7453	25.3345	up	79	84	42	29	26	19	hsa:116987	ArfGAP with GTPase domain, ankyrin repeat and PH domain 1
HESX1	-5.76814	0.0183492	0	5.49739	300.134	down	0	8	9	251	330	297	hsa:8820	HESX homeobox 1
ABTB2	-1.24481	0.421962	0.0273395	158.128	374.759	down	174	193	119	498	268	329	hsa:25841	ankyrin repeat and BTB (POZ) domain containing 2
MZT2B	0.588492	1.50367	6.92681e-11	980.893	652.327	up	962	1113	943	632	626	650	hsa:80097	mitotic spindle organizing protein 2B
PLXDC1	4.09331	17.0691	1.11022e-16	718.898	42.1077	up	788	926	495	61	26	36	hsa:57125	plexin domain containing 1
SPSB1	-0.664134	0.631067	0.00687723	322.279	510.694	down	328	396	267	470	577	446	hsa:80176	splA/ryanodine receptor domain and SOCS box containing 1
SCMH1	0.635735	1.55373	1.27786e-09	382.628	246.261	up	393	427	357	260	230	230	hsa:22955	sex comb on midleg homolog 1 (Drosophila)
TRABD2A	0.931198	1.90686	0	1739.43	912.192	up	1628	1921	1805	884	807	978	hsa:129293	TraB domain containing 2A
SLC30A3	5.56654	47.3909	0.00185317	32.8223	0.682798	up	3	86	12	1	0	1	hsa:7781	solute carrier family 30 (zinc transporter), member 3
LMTK3	0.588463	1.50364	7.00857e-10	300.748	200.009	up	276	316	334	182	208	195	hsa:114783	lemur tyrosine kinase 3
INHBA	-0.90551	0.533844	0.000107194	905.666	1696.51	down	1245	813	724	1838	1533	1589	hsa:3624	inhibin, beta A
CLUAP1	-0.594606	0.662225	4.34242e-05	536.155	809.632	down	569	590	490	863	682	823	hsa:23059	clusterin associated protein 1
RB1	-0.616536	0.652235	1.14691e-06	1096.88	1681.74	down	1046	1024	1308	1464	1676	1781	hsa:5925	retinoblastoma 1
LOC105374584	0.623752	1.54088	0.0202294	139.737	90.683	up	132	162	136	113	72	80		uncharacterized LOC105374584
RAD51AP1	-1.14267	0.452921	2.56852e-07	74.7072	164.958	down	63	90	77	137	150	196	hsa:10635	RAD51 associated protein 1
KLC2	1.09713	2.13929	3.63157e-06	854.674	399.508	up	973	970	684	395	412	361	hsa:64837	kinesin light chain 2
C4orf33	-0.912397	0.531302	4.38249e-05	125.38	235.995	down	116	134	136	202	281	207	hsa:132321	chromosome 4 open reading frame 33
RP2	-0.591957	0.663442	1.82129e-08	468.151	705.644	down	437	430	575	680	678	706	hsa:6102	retinitis pigmentosa 2 (X-linked recessive)
AMBRA1	-0.657419	0.634011	6.09331e-08	993.633	1567.22	down	1048	1106	902	1659	1542	1380	hsa:55626	autophagy/beclin-1 regulator 1
KLF6	-1.35958	0.389695	0	4500.62	11549.1	down	4855	4394	4598	11995	9667	12123	hsa:1316	Kruppel-like factor 6
KLF5	-1.87277	0.273048	6.69464e-14	49.7018	182.052	down	45	56	52	174	214	144	hsa:688	Kruppel-like factor 5 (intestinal)
GBP1P1	-1.98585	0.252463	0	180.466	714.851	down	146	280	129	695	748	647	hsa:400759	guanylate binding protein 1, interferon-inducible pseudogene 1
XRN1	-1.19631	0.436389	5.64881e-07	5157.2	11817.9	down	5078	6045	4742	13764	11166	9598	hsa:54464	5'-3' exoribonuclease 1
FFAR2	-4.21606	0.0538069	0	39.3112	730.774	down	40	38	43	673	632	834	hsa:2867	free fatty acid receptor 2
TFEC	-1.15111	0.450278	5.2941e-07	1478.45	3283.43	down	1307	1216	2034	2713	3669	3223	hsa:22797	transcription factor EC
COL4A2	-2.16225	0.223408	3.91573e-08	18.1486	81.2701	down	17	8	31	56	86	96	hsa:1284	collagen, type IV, alpha 2
SUCNR1	1.57442	2.97816	0.00052784	355.532	119.373	up	277	343	476	111	58	181	hsa:56670	succinate receptor 1
C5AR1	-1.215	0.430772	0.0018931	1371.11	3182.92	down	1465	795	1965	2946	2550	3823	hsa:728	complement component 5a receptor 1
RPL29P4	0.81951	1.76481	0	2602.32	1474.56	up	2613	2570	2827	1604	1183	1526		ribosomal protein L29 pseudogene 4
SLFN5	-1.12188	0.459496	2.95319e-14	8690.54	18913.2	down	8906	9985	7839	19961	19386	15927	hsa:162394	schlafen family member 5
HAGHL	0.788447	1.72721	0.0147642	194.801	112.779	up	161	217	222	76	142	112	hsa:84264	hydroxyacylglutathione hydrolase-like
SCLT1	-1.20838	0.432754	0	246.768	570.24	down	252	285	222	591	564	512	hsa:132320	sodium channel and clathrin linker 1
SPRY2	0.91302	1.88298	1.34726e-05	96.4838	51.2352	up	96	95	106	31	63	56	hsa:10253	sprouty homolog 2 (Drosophila)
PGLYRP2	3.33889	10.1182	0.00114753	10.4241	1.02122	up	15	10	7	1	0	2	hsa:114770	peptidoglycan recognition protein 2
SDS	-3.51019	0.0877663	7.91589e-14	45.2008	515.116	down	19	14	107	455	379	675	hsa:10993	serine dehydratase
ADAMTS10	1.51568	2.85934	4.1579e-07	544.371	190.377	up	699	502	472	204	145	208	hsa:81794	ADAM metallopeptidase with thrombospondin type 1 motif, 10
ADAMTS14	-1.98255	0.253043	0	167.416	661.64	down	187	73	256	649	568	719	hsa:140766	ADAM metallopeptidase with thrombospondin type 1 motif, 14
MMP12	4.28051	19.434	0.00274646	239.567	12.3177	up	372	307	55	18	6	12	hsa:4321	matrix metallopeptidase 12 (macrophage elastase)
MMP14	-1.20038	0.435162	0.00492563	4983.86	11452.9	down	5217	4075	6054	8635	14258	10605	hsa:4323	matrix metallopeptidase 14 (membrane-inserted)
MMP17	-1.97632	0.254137	0.000130783	16.5526	65.1619	down	16	13	22	45	56	90	hsa:4326	matrix metallopeptidase 17 (membrane-inserted)
SKI	0.593472	1.50887	0	3079.31	2040.8	up	3381	2999	3093	2026	1981	1961	hsa:6497	SKI proto-oncogene
SPN	0.726352	1.65445	0	2561.84	1548.45	up	2699	2523	2661	1559	1564	1404	hsa:6693	sialophorin
PRADC1	0.804878	1.747	0.000128948	121.742	69.682	up	106	124	145	53	72	79	hsa:84279	protease-associated domain containing 1
SRC	-0.949288	0.517888	1.27961e-06	1901	3670.68	down	2115	1291	2448	3271	3629	3840	hsa:6714	SRC proto-oncogene, non-receptor tyrosine kinase
SSB	-0.668524	0.62915	1.69725e-10	1618.85	2573.09	down	1676	1588	1718	2197	2563	2770	hsa:6741	Sjogren syndrome antigen B (autoantigen La)
LOC107985575	-2.46337	0.181322	0.0034416	8.76847	48.4037	down	11	4	12	27	41	74
BST2	-1.48511	0.357222	0	1762.24	4933.21	down	1654	2044	1725	4920	4640	4868	hsa:684	bone marrow stromal cell antigen 2
CNKSR2	1.06868	2.09752	0	230.119	109.705	up	243	234	231	121	77	123	hsa:22866	connector enhancer of kinase suppressor of Ras 2
TGM1	-1.0316	0.489166	9.78676e-07	85.1213	174.024	down	77	99	86	165	172	172	hsa:7051	transglutaminase 1
MVB12B	-1.42969	0.371209	2.26034e-08	310.116	835.438	down	310	356	288	640	992	812	hsa:89853	multivesicular body subunit 12B
TEC	-1.19683	0.436233	0.00288502	76.4511	175.266	down	57	50	129	170	141	202	hsa:7006	tec protein tyrosine kinase
GAMT	0.646991	1.5659	0.000709017	120.917	77.2155	up	120	138	114	77	60	89	hsa:2593	guanidinoacetate N-methyltransferase
DNAAF1	-1.78835	0.289502	0.00106404	6.83558	23.636	down	7	10	4	31	22	16	hsa:123872	dynein, axonemal, assembly factor 1
BTG3	-0.702691	0.614425	1.81526e-11	155.068	252.385	down	160	172	145	234	271	233	hsa:10950	BTG family, member 3
ADAMTSL2	2.43632	5.41259	0.000534593	44.6244	8.2364	up	67	37	33	10	12	2	hsa:9719	ADAMTS-like 2
TNC	7.47435	177.829	3.60341e-06	123.753	0.685966	up	72	291	17	0	2	0	hsa:3371	tenascin C
BTLA	0.854018	1.80753	8.3395e-10	563.936	311.989	up	643	583	508	321	315	276	hsa:151888	B and T lymphocyte associated
TTN	0.771661	1.70723	0	1277.31	748.171	up	1407	1274	1248	787	736	664	hsa:7273	titin
C12orf57	1.20601	2.30698	0	803.77	348.402	up	828	760	886	308	302	410	hsa:113246	chromosome 12 open reading frame 57
LOC107985449	-4.5781	0.0418654	0.00329599	0.64959	15.745	down	1	0	1	26	5	15
C12orf75	1.37688	2.59705	0.0494377	205.255	79.0275	up	194	291	146	55	115	61	hsa:387882	chromosome 12 open reading frame 75
HIST1H2AC	-1.777	0.291789	5.55229e-09	52.3052	179.281	down	34	83	44	164	213	147	hsa:8334	histone cluster 1, H2ac
HIST1H2BD	-2.01855	0.246806	0.0163353	29.3096	118.786	down	31	45	14	91	178	78	hsa:3017	histone cluster 1, H2bd
HIST1H2BC	-2.85399	0.138313	1.24696e-06	7.14565	51.7251	down	4	12	6	71	44	36	hsa:8347	histone cluster 1, H2bc
UBC	-0.6309	0.645773	0	9660.86	14960.1	down	9991	9943	9792	14453	14493	14810	hsa:7316	ubiquitin C
ZCCHC2	-1.55531	0.340256	0	1807.56	5312.36	down	1760	1940	1863	5384	5471	4674	hsa:54877	zinc finger, CCHC domain containing 2
HIST1H2BK	-1.50751	0.351719	7.77156e-16	267.613	760.891	down	268	328	227	660	871	694	hsa:85236	histone cluster 1, H2bk
GBP1	-0.962863	0.513038	0	12049.7	23486.9	down	12454	13132	11482	24462	21587	22631	hsa:2633	guanylate binding protein 1, interferon-inducible
PTRHD1	1.06546	2.09284	3.33067e-16	244.792	116.961	up	264	252	237	117	115	110	hsa:391356	peptidyl-tRNA hydrolase domain containing 1
MIEF2	0.620897	1.53783	0.00135682	131.974	85.8146	up	128	157	121	75	93	83	hsa:125170	mitochondrial elongation factor 2
TUBA4A	0.734368	1.66367	1.42385e-07	2588.98	1556.18	up	2955	2640	2366	1654	1503	1392	hsa:7277	tubulin, alpha 4a
TIE1	5.89976	59.7041	8.06911e-05	407.58	6.81684	up	125	1022	106	2	8	10	hsa:7075	tyrosine kinase with immunoglobulin-like and EGF-like domains 1
TCL1A	-1.57878	0.334765	0.000115247	14.3177	42.7892	down	11	26	7	48	44	33	hsa:8115	T-cell leukemia/lymphoma 1A
MTCO1P12	0.831314	1.7793	0	1256.88	706.384	up	1281	1270	1317	735	620	711
GCH1	-1.34283	0.394247	0	1188.98	3015.84	down	1218	1194	1247	3204	2605	3011	hsa:2643	GTP cyclohydrolase 1
TPRA1	-0.906139	0.533611	9.42528e-05	525.408	984.635	down	583	443	591	807	912	1164	hsa:131601	transmembrane protein, adipocyte asscociated 1
LOC107985733	4.13635	17.586	0.0231132	6.19755	0.342983	up	9	8	2	0	1	0
NDRG3	0.645358	1.56413	4.32347e-09	808.091	516.637	up	805	924	757	481	530	500	hsa:57446	NDRG family member 3
MMRN2	-1.2864	0.409972	1.64675e-05	41.6096	101.508	down	48	37	43	113	71	113	hsa:79812	multimerin 2
WHAMMP3	0.897338	1.86263	0.000555744	164.012	88.0495	up	162	152	191	77	61	120	hsa:339005	WAS protein homolog associated with actin, golgi membranes and microtubules pseudogene 3
ESRP2	-1.34645	0.393257	0.00168225	11.705	29.7796	down	10	17	9	29	36	22	hsa:80004	epithelial splicing regulatory protein 2
NECAB3	1.14418	2.21021	5.04397e-06	184.375	83.4141	up	183	230	154	72	90	82	hsa:63941	N-terminal EF-hand calcium binding protein 3
KPTN	-0.79403	0.576731	2.39653e-10	121.304	210.337	down	132	135	106	226	189	200	hsa:11133	kaptin (actin binding protein)
TJP2	-0.648693	0.637858	0.00722843	613.833	962.341	down	661	564	664	998	746	1072	hsa:9414	tight junction protein 2
SEL1L3	0.716893	1.64364	0.000140282	1254.73	763.384	up	1204	1517	1139	759	769	704	hsa:23231	sel-1 suppressor of lin-12-like 3 (C. elegans)
ATP6V1H	-1.0062	0.497857	0	821.973	1651.03	down	809	931	789	1524	1544	1763	hsa:51606	ATPase, H+ transporting, lysosomal 50/57kDa, V1 subunit H
DBF4B	-1.05674	0.480715	0	281.835	586.293	down	282	323	262	608	574	532	hsa:80174	DBF4 zinc finger B
MCEMP1	3.10306	8.59241	0	179.27	20.8549	up	151	209	192	1	45	15	hsa:199675	mast cell-expressed membrane protein 1
LOC105373780	-1.07458	0.474809	0.00190918	23.6828	49.8897	down	24	14	35	50	40	56		proline-rich protein 18-like
TSPAN13	-1.42801	0.371644	0.000150408	36.1391	97.2582	down	47	38	26	119	96	69	hsa:27075	tetraspanin 13
TSPAN18	1.13816	2.20101	3.48313e-09	222.169	100.934	up	231	192	261	92	121	82	hsa:90139	tetraspanin 18
RPL17-C18orf32	0.887958	1.85055	0	2228.6	1204.28	up	2284	2180	2395	1246	1009	1268	hsa:100526842	RPL17-C18orf32 readthrough
KITLG	-3.70052	0.0769188	0.00827497	9.37905	122.055	down	7	2	20	188	26	143	hsa:4254	KIT ligand
CACNA1A	-1.79021	0.28913	5.15977e-10	27.6496	95.6549	down	31	31	23	97	70	113	hsa:773	calcium channel, voltage-dependent, P/Q type, alpha 1A subunit
NAMPTP1	-1.2889	0.409264	0	227.227	555.224	down	261	204	234	552	513	559		nicotinamide phosphoribosyltransferase pseudogene 1
ZNF804A	1.02913	2.04079	8.0796e-08	130.512	63.9467	up	122	120	160	56	72	59	hsa:91752	zinc finger protein 804A
NRSN2-AS1	-1.79847	0.28748	0	21.7325	75.6215	down	19	17	31	82	75	64	hsa:100507459	NRSN2 antisense RNA 1
GTPBP2	-0.857287	0.55199	0	1498.58	2714.88	down	1544	1644	1422	2878	2562	2497	hsa:54676	GTP binding protein 2
GTPBP1	-1.31674	0.401441	0	2222.9	5537.31	down	2400	2441	1995	6024	5430	4729	hsa:9567	GTP binding protein 1
RPL23P3	-2.43075	0.185469	8.34151e-09	7.8031	42.1162	down	8	9	7	54	37	32		ribosomal protein L23 pseudogene 3
FAM213A	1.04716	2.06645	1.42356e-05	556.755	269.42	up	511	693	509	221	313	254	hsa:84293	family with sequence similarity 213, member A
TXNL4B	-0.662243	0.631895	1.16573e-14	274.36	434.192	down	302	268	274	445	383	442	hsa:54957	thioredoxin-like 4B
FAM216A	0.666582	1.58731	8.22813e-05	157.84	99.4352	up	136	180	170	86	97	108	hsa:29902	family with sequence similarity 216, member A
TLE4	-0.812775	0.569286	2.22045e-16	1178.87	2070.8	down	1243	1202	1182	2242	1896	1916	hsa:7091	transducin-like enhancer of split 4
TLE2	0.621435	1.5384	7.86436e-10	314.84	204.65	up	304	339	326	191	175	233	hsa:7089	transducin-like enhancer of split 2
PLXNA2	-1.61307	0.326902	0	71.2543	217.989	down	87	72	60	174	228	236	hsa:5362	plexin A2
PIK3C2B	0.980681	1.9734	0.00995282	1119.48	567.281	up	1338	1243	859	657	571	429	hsa:5287	phosphatidylinositol-4-phosphate 3-kinase, catalytic subunit type 2 beta
P2RY6	-1.46417	0.362443	0.014145	364.12	1004.64	down	314	80	731	860	926	1155	hsa:5031	pyrimidinergic receptor P2Y, G-protein coupled, 6
P2RX7	-0.834811	0.560657	2.30243e-10	1617.38	2884.81	down	1643	1334	2004	2896	2920	2618	hsa:5027	purinergic receptor P2X, ligand-gated ion channel, 7
P2RX5	1.15229	2.22267	0.0453566	334.825	150.636	up	353	441	235	145	190	105	hsa:5026	purinergic receptor P2X, ligand-gated ion channel, 5
P2RX4	-1.09559	0.467944	0	915.876	1957.24	down	942	787	1091	1852	1919	1954	hsa:5025	purinergic receptor P2X, ligand-gated ion channel, 4
GFI1	2.51916	5.73248	0.000382237	1831.67	319.518	up	1788	2673	1168	326	401	206	hsa:2672	growth factor independent 1 transcription repressor
IL15RA	-1.27411	0.413481	0	562.985	1361.59	down	548	662	522	1362	1438	1180	hsa:3601	interleukin 15 receptor, alpha
FLT3LG	0.632836	1.55061	0.00793336	1606.6	1036.1	up	1841	1558	1542	1158	757	1116	hsa:2323	fms-related tyrosine kinase 3 ligand
TLN2	0.68165	1.60397	0.0182116	108.497	67.6392	up	118	88	128	54	68	76	hsa:83660	talin 2
SETDB2	-0.7614	0.589924	0.000327658	844.472	1431.5	down	754	760	1088	1282	1289	1619	hsa:83852	SET domain, bifurcated 2
SH3PXD2A	0.73973	1.66986	0.0102604	2000.96	1198.27	up	2115	2316	1722	1335	1282	883	hsa:9644	SH3 and PX domains 2A
FTH1P22	1.04804	2.06771	0.000297602	59.4809	28.7614	up	65	57	61	40	21	23		ferritin, heavy polypeptide 1 pseudogene 22
IZUMO4	1.58273	2.99536	0.0469819	296.424	98.9545	up	285	436	190	122	93	74	hsa:113177	IZUMO family member 4
LIME1	0.874538	1.83342	4.2393e-07	1047.05	571.089	up	1253	938	1029	576	547	547	hsa:54923	Lck interacting transmembrane adaptor 1
TLR3	-2.42233	0.186555	1.11022e-16	57.5949	308.773	down	69	62	46	321	352	229	hsa:7098	toll-like receptor 3
TLR2	-1.19373	0.43717	0.00148778	601.702	1376.37	down	524	301	1032	1357	1272	1397	hsa:7097	toll-like receptor 2
APBB1	0.779879	1.71699	4.3574e-10	1267.2	738.032	up	1394	1258	1246	802	571	786	hsa:322	amyloid beta (A4) precursor protein-binding, family B, member 1 (Fe65)
APBA2	0.678791	1.6008	0.000752918	157.98	98.6847	up	164	170	152	92	73	124	hsa:321	amyloid beta (A4) precursor protein-binding, family A, member 2
XYLB	1.26343	2.40067	0.00576886	59.1053	24.6146	up	67	39	76	21	27	24	hsa:9942	xylulokinase homolog (H. influenzae)
RPL22P1	0.899837	1.86586	0	552.543	296.129	up	594	543	563	334	234	298		ribosomal protein L22 pseudogene 1
TMA7	0.657068	1.57687	5.80077e-11	1115.41	707.355	up	1171	1125	1136	772	562	735	hsa:51372	translation machinery associated 7 homolog (S. cerevisiae)
TMC8	1.26269	2.39942	3.21965e-15	7634.59	3181.84	up	8400	6672	8423	3382	2486	3441	hsa:147138	transmembrane channel-like 8
TMC6	0.670822	1.59198	2.35188e-09	5793.9	3639.43	up	6279	5260	6291	3699	3193	3754	hsa:11322	transmembrane channel-like 6
BYSL	0.737052	1.66677	3.89688e-14	271.039	162.609	up	283	272	279	129	165	182	hsa:705	bystin-like
ZC3HAV1L	-1.97974	0.253536	0	71.8814	283.545	down	78	83	60	276	296	257	hsa:92092	zinc finger CCCH-type, antiviral 1-like
TACSTD2	7.2462	151.818	1.45003e-06	105.65	0.685966	up	43	229	53	0	2	0	hsa:4070	tumor-associated calcium signal transducer 2
FOCAD	0.694698	1.61855	1.23503e-05	555.518	343.217	up	495	647	568	293	372	339	hsa:54914	focadhesin
ATOX1	-0.79558	0.576111	8.15201e-08	641.552	1113.6	down	672	561	742	929	1129	1201	hsa:475	antioxidant 1 copper chaperone
ATP5I	0.719459	1.64656	1.11022e-16	484.586	294.297	up	514	481	496	273	283	305	hsa:521	ATP synthase, H+ transporting, mitochondrial Fo complex, subunit E
JADE3	-0.978281	0.507584	4.85516e-05	52.9314	104.291	down	43	63	57	118	81	106	hsa:9767	jade family PHD finger 3
PAOX	0.935439	1.91247	9.37931e-06	202.707	105.987	up	191	216	217	72	142	96	hsa:196743	polyamine oxidase (exo-N4-amino)
SYTL1	1.02005	2.02799	3.33067e-16	1394.88	687.812	up	1446	1255	1593	702	598	712	hsa:84958	synaptotagmin-like 1
SYTL3	-0.728885	0.60337	0.0406782	507.007	840.299	down	646	491	421	910	889	656	hsa:94120	synaptotagmin-like 3
PAX8	-2.69062	0.154897	0.00179429	49.3135	318.418	down	45	38	69	233	207	494	hsa:7849	paired box 8
METTL7B	2.99508	7.97279	0.00012205	68.0047	8.52085	up	63	104	42	4	8	13	hsa:196410	methyltransferase like 7B
CYB561A3	-1.20736	0.43306	0.0018639	2589.81	5980.27	down	2485	1841	3656	4336	6660	6509	hsa:220002	cytochrome b561 family, member A3
TNK2	-0.764039	0.588845	0	5149.14	8744.47	down	5135	5507	5203	9123	7825	8625	hsa:10188	tyrosine kinase, non-receptor, 2
IL17RB	2.47432	5.55705	1.15188e-07	154.038	27.7112	up	124	216	134	28	29	24	hsa:55540	interleukin 17 receptor B
LGALS9C	-4.21399	0.0538844	0.0158887	0.321635	6.14455	down	0	0	1	2	9	7	hsa:654346	lectin, galactoside-binding, soluble, 9C
LRIG1	1.01002	2.01394	0.0187194	683.582	339.42	up	667	889	546	306	413	273	hsa:26018	leucine-rich repeats and immunoglobulin-like domains 1
SPINT2	0.915007	1.88558	0	780.245	413.792	up	716	852	834	429	383	398	hsa:10653	serine peptidase inhibitor, Kunitz type, 2
ALKBH7	0.835119	1.784	0	518.408	290.582	up	519	486	591	262	299	289	hsa:84266	alkB, alkylation repair homolog 7 (E. coli)
PBX4	0.986717	1.98167	2.35095e-10	600.425	302.985	up	698	615	533	285	317	284	hsa:80714	pre-B-cell leukemia homeobox 4
LAPTM4B	0.958833	1.94374	0.00203432	165.475	85.1275	up	170	186	153	84	79	86	hsa:55353	lysosomal protein transmembrane 4 beta
LAPTM4A	-0.590768	0.663989	0.000164123	1106.44	1666.36	down	1095	1002	1310	1486	1540	1851	hsa:9741	lysosomal protein transmembrane 4 alpha
LOC729603	-1.44117	0.368268	0	94.2074	255.829	down	102	78	110	271	236	241	hsa:729603	calcineurin-like EF-hand protein 1 pseudogene
UBQLN2	-0.759803	0.590577	1.49094e-06	1936.33	3278.72	down	2023	2045	1889	3704	2975	2904	hsa:29978	ubiquilin 2
TM6SF1	2.06141	4.17394	0.00186782	279.529	66.9625	up	246	196	420	41	85	70	hsa:53346	transmembrane 6 superfamily member 1
UBQLNL	-1.38951	0.381694	2.03002e-07	19.8138	51.9264	down	19	20	22	38	57	57	hsa:143630	ubiquilin-like
IL18R1	0.722181	1.64967	0.0160807	581.607	352.555	up	640	670	478	379	378	273	hsa:8809	interleukin 18 receptor 1
GJA3	-2.93743	0.130541	0.0306429	0.974925	7.53497	down	1	1	1	12	4	6	hsa:2700	gap junction protein, alpha 3, 46kDa
GJA4	-5.73694	0.0187504	1.94289e-14	0.65067	35.2251	down	0	2	0	38	31	34	hsa:2701	gap junction protein, alpha 4, 37kDa
BZRAP1-AS1	1.16225	2.23807	0.000372517	1961.28	876.324	up	2214	2290	1524	1079	776	705	hsa:100506779	BZRAP1 antisense RNA 1
MIR320E	-1.54654	0.34233	0.00118082	12.0244	35.1445	down	12	13	12	26	29	48	hsa:100422913	microRNA 320e
TPT1	0.982341	1.97567	0	45994.6	23280.5	up	46484	45294	49790	24097	19474	24534	hsa:7178	tumor protein, translationally-controlled 1
LOC105378230	1.54732	2.92273	0.000163133	147.058	50.3085	up	152	194	106	52	55	40		uncharacterized LOC105378230
ZNF827	1.01728	2.0241	8.66363e-12	515.234	254.545	up	518	586	481	232	302	210	hsa:152485	zinc finger protein 827
HIST3H2A	-0.807661	0.571307	0.0487643	33.8297	59.2221	down	39	36	29	59	71	43	hsa:92815	histone cluster 3, H2a
MIR155	1.35529	2.55849	0.0140571	28.007	10.9406	up	39	27	20	11	10	11	hsa:406947	microRNA 155
SPECC1	1.09433	2.13514	0	315.815	147.908	up	308	335	329	110	157	166	hsa:92521	sperm antigen with calponin homology and coiled-coil domains 1
HIST2H2BF	-1.61309	0.326898	3.42032e-05	10.0683	30.82	down	9	11	11	34	35	21	hsa:440689	histone cluster 2, H2bf
HIST2H2BE	-1.43893	0.36884	1.07502e-07	55.6038	150.77	down	47	83	41	123	174	144	hsa:8349	histone cluster 2, H2be
SUMF1	0.707275	1.63272	1.98279e-09	381.916	233.91	up	364	371	441	212	256	216	hsa:285362	sulfatase modifying factor 1
CARNS1	1.80454	3.49319	8.66166e-09	219.736	62.897	up	197	288	191	64	54	66	hsa:57571	carnosine synthase 1
ZNF622	-0.645976	0.63906	1.11022e-16	542.62	849.096	down	615	520	534	825	777	882	hsa:90441	zinc finger protein 622
ZNF620	-0.616095	0.652434	0.00968277	84.5567	129.607	down	83	110	67	121	137	121	hsa:253639	zinc finger protein 620
ZNF618	-2.13362	0.227885	2.17737e-12	93.8699	411.952	down	79	113	97	366	507	331	hsa:114991	zinc finger protein 618
SRGAP2C	-0.720677	0.606813	2.66116e-09	210.1	346.242	down	174	244	229	308	348	357	hsa:653464	SLIT-ROBO Rho GTPase activating protein 2C
C2orf66	-1.79606	0.28796	0.00054132	6.49806	22.5906	down	8	4	8	29	18	19	hsa:401027	chromosome 2 open reading frame 66
SRGAP2B	-1.30391	0.405028	5.08482e-14	148.113	365.701	down	133	164	159	341	416	312	hsa:647135	SLIT-ROBO Rho GTPase activating protein 2B
TMEM150B	-1.30499	0.404723	9.31351e-08	376.316	929.826	down	356	262	542	801	849	1072	hsa:284417	transmembrane protein 150B
ESYT1	0.67076	1.59191	0	4566.74	2868.71	up	4922	4330	4800	2731	2871	2788	hsa:23344	extended synaptotagmin-like protein 1
ACAA2	0.594666	1.51012	0.0117848	593.251	392.846	up	518	722	586	353	416	380	hsa:10449	acetyl-CoA acyltransferase 2
TRIL	-5.47893	0.0224222	1.23714e-06	0.327955	15.0624	down	1	0	0	12	22	10	hsa:9865	TLR4 interactor with leucine-rich repeats
TRNF	-1.82035	0.283153	1.79644e-10	24.3795	86.1253	down	26	25	24	78	83	91	hsa:4558	tRNA
PITPNA-AS1	0.804288	1.74628	0.00496961	75.1456	43.0274	up	92	72	67	35	39	52	hsa:100306951	PITPNA antisense RNA 1
TRNW	-0.900667	0.535639	0.0461446	22.1485	41.3584	down	31	22	15	45	31	45	hsa:4578	tRNA
TRNV	-0.856202	0.552405	0.00093249	56.8294	102.884	down	52	58	65	113	76	112	hsa:4577	tRNA
PHLDB1	0.632886	1.55066	0.0083398	192.718	124.277	up	184	223	186	96	114	154	hsa:23187	pleckstrin homology-like domain, family B, member 1
PHLDB2	1.54545	2.91895	1.22934e-11	106.982	36.6443	up	111	125	93	49	31	27	hsa:90102	pleckstrin homology-like domain, family B, member 2
ZNF541	-0.977505	0.507857	2.80976e-05	35.4176	69.7489	down	27	51	31	65	71	68	hsa:84215	zinc finger protein 541
C19orf66	-1.39802	0.379449	1.11022e-16	2228.88	5873.99	down	2233	2517	2107	6630	4999	5544	hsa:55337	chromosome 19 open reading frame 66
C19orf84	-2.98406	0.126389	0.000354633	1.63346	12.9932	down	4	0	1	17	7	14	hsa:147646	chromosome 19 open reading frame 84
GLTP	0.660487	1.58062	0	675.458	427.335	up	699	638	742	381	447	422	hsa:51228	glycolipid transfer protein
GLUL	-1.38542	0.382779	1.49426e-07	7850.01	20507.9	down	8560	5247	10371	22030	15965	22001	hsa:2752	glutamate-ammonia ligase
C19orf38	-1.45292	0.36528	0.00101627	69.7367	190.93	down	68	42	105	125	221	213	hsa:255809	chromosome 19 open reading frame 38
CA11	0.672185	1.59348	0.00614954	241.318	151.437	up	253	288	201	132	160	151	hsa:770	carbonic anhydrase XI
KRT10	0.640712	1.5591	0.0144594	317.05	203.351	up	305	326	345	181	200	214	hsa:3858	keratin 10, type I
KRT79	3.00963	8.05359	0.0110057	16.5338	2.04422	up	6	25	20	0	3	3	hsa:338785	keratin 79, type II
ACBD7	2.09136	4.26149	0.0360303	11.7239	2.74348	up	13	17	6	3	4	1	hsa:414149	acyl-CoA binding domain containing 7
HSH2D	-2.53951	0.172001	0	807.872	4696.96	down	741	1148	595	5005	4374	4353	hsa:84941	hematopoietic SH2 domain containing
TSPO	1.15404	2.22537	1.71394e-09	1761.36	791.485	up	1544	1818	2063	553	892	872	hsa:706	translocator protein (18kDa)
MED25	-0.73719	0.599907	0	1067.54	1779.52	down	1120	1138	1026	1752	1740	1712	hsa:81857	mediator complex subunit 25
HMGB1P3	-1.43637	0.369495	0	69.2704	187.49	down	72	83	58	207	176	165		high mobility group box 1 pseudogene 3
ZNF438	-0.790062	0.578319	0.00804694	434.352	751.067	down	417	370	551	573	834	791	hsa:220929	zinc finger protein 438
GMPR	-4.49421	0.0443719	0	38.2358	861.928	down	19	44	55	601	989	933	hsa:2766	guanosine monophosphate reductase
GNG8	1.15859	2.23238	0.046893	129.059	57.8066	up	109	184	104	67	47	55	hsa:94235	guanine nucleotide binding protein (G protein), gamma 8
GPATCH3	-0.764636	0.588602	1.63092e-13	321.266	545.82	down	382	291	315	505	516	576	hsa:63906	G patch domain containing 3
CMKLR1	-1.91152	0.265812	7.62266e-09	1128.41	4245.18	down	1006	400	2078	3723	3751	4954	hsa:1240	chemerin chemokine-like receptor 1
NRBF2	-0.622589	0.649504	5.64919e-09	515.629	793.886	down	556	454	577	734	737	852	hsa:29982	nuclear receptor binding factor 2
TUBB2A	-0.80357	0.57293	2.93623e-05	91.2688	159.309	down	81	102	98	173	126	167	hsa:7280	tubulin, beta 2A class IIa
ZNF350	-0.952525	0.516727	0	295.599	572.069	down	337	298	274	554	568	551	hsa:59348	zinc finger protein 350
PI16	1.17505	2.25801	0.00328331	63.9238	28.3043	up	52	63	82	17	25	41	hsa:221476	peptidase inhibitor 16
NECTIN2	-1.49096	0.355775	0	626.248	1760.26	down	633	577	718	1513	1836	1801
RN7SL834P	-0.856408	0.552326	0.00349717	58.2135	105.405	down	61	69	49	127	91	90		RNA, 7SL, cytoplasmic 834, pseudogene
FAM89B	0.750917	1.68286	0	863.778	513.275	up	923	908	826	497	514	490	hsa:23625	family with sequence similarity 89, member B
MAATS1	1.75333	3.37137	0.0252824	20.8042	6.16381	up	16	32	16	6	8	4	hsa:89876	MYCBP-associated, testis expressed 1
CBR1	-1.09948	0.466683	1.24832e-07	683.028	1463.59	down	590	697	817	1139	1611	1533	hsa:873	carbonyl reductase 1
LHFPL2	-1.56887	0.337072	5.55112e-16	2204.14	6539.1	down	2401	1369	3020	5499	6646	6991	hsa:10184	lipoma HMGIC fusion partner-like 2
NRCAM	2.57569	5.96157	0.00396769	144.464	24.2242	up	85	129	232	23	13	35	hsa:4897	neuronal cell adhesion molecule
LOC113230	1.92261	3.79108	0.0108024	14.3055	3.76609	up	12	21	11	5	3	3	hsa:113230	uncharacterized protein LOC113230
CBX7	1.4353	2.70438	0	2341.69	865.881	up	2268	2696	2241	886	816	830	hsa:23492	chromobox homolog 7
CBX5	0.652453	1.57184	0.00856522	3364.27	2140.33	up	3785	3695	2863	2304	2146	1805	hsa:23468	chromobox homolog 5
NMUR1	3.16891	8.99369	1.96843e-13	30.8413	3.42033	up	23	38	34	3	4	3	hsa:10316	neuromedin U receptor 1
ZNF273	-0.7281	0.603699	1.33596e-05	150.285	248.947	down	169	168	125	222	275	231	hsa:10793	zinc finger protein 273
LOC100132111	1.33454	2.52194	1.5531e-06	180.468	71.5529	up	179	224	152	70	89	50	hsa:100132111	uncharacterized LOC100132111
ZNF267	-0.843809	0.55717	1.01682e-11	1487.32	2669.42	down	1546	1640	1389	2914	2344	2547	hsa:10308	zinc finger protein 267
LRRC4	-2.83104	0.140531	0.0159977	1.62082	11.5946	down	2	0	3	11	5	18	hsa:64101	leucine rich repeat containing 4
LRRC3	-2.09449	0.234151	4.93139e-12	17.8518	76.2732	down	18	13	24	77	76	70	hsa:81543	leucine rich repeat containing 3
PIGX	0.662321	1.58263	8.21565e-15	435.038	274.88	up	474	458	406	260	272	272	hsa:54965	phosphatidylinositol glycan anchor biosynthesis, class X
ZNF248	0.708673	1.6343	0	499.01	305.331	up	547	498	490	315	273	305	hsa:57209	zinc finger protein 248
LYPLA1	0.612004	1.52838	0.000246239	703.453	460.257	up	646	819	700	401	516	429	hsa:10434	lysophospholipase I
TMEM106A	-1.3201	0.400508	3.23439e-06	544.909	1360.56	down	486	403	791	1434	1045	1502	hsa:113277	transmembrane protein 106A
F13A1	7.30189	157.793	1.4855e-05	432.312	2.7298	up	2	6	1336	3	1	4	hsa:2162	coagulation factor XIII, A1 polypeptide
BNIP3P11	-1.04271	0.485415	0.0189958	16.9132	34.8535	down	21	15	16	24	42	36		BCL2/adenovirus E1B 19kDa interacting protein 3 pseudogene 11
ZNF205	-1.00439	0.498482	0.000381763	46.4631	93.2192	down	52	38	53	72	88	113	hsa:7755	zinc finger protein 205
ATXN1	0.78324	1.72099	3.40457e-07	2130.42	1237.9	up	2044	2481	2030	1224	1359	1035	hsa:6310	ataxin 1
C9orf91	-1.24417	0.422152	0	592.55	1403.66	down	599	568	657	1380	1363	1362	hsa:203197	chromosome 9 open reading frame 91
C9orf72	-0.641352	0.641112	0.0201775	544.977	850.056	down	533	428	718	904	736	846	hsa:203228	chromosome 9 open reading frame 72
NDUFB6	0.690136	1.61344	0.000105995	233.792	144.899	up	242	272	205	140	126	158	hsa:4712	NADH dehydrogenase (ubiquinone) 1 beta subcomplex, 6, 17kDa
CCL8	-7.80662	0.00446657	0	108.546	24304.2	down	148	50	136	25650	23305	22096	hsa:6355	chemokine (C-C motif) ligand 8
CCL7	-7.14451	0.00706788	1.93845e-13	30.1709	4270.14	down	31	17	45	5941	1801	4747	hsa:6354	chemokine (C-C motif) ligand 7
CCL2	-3.15575	0.112208	0	2313.66	20619.5	down	2740	748	3643	20813	19239	20251	hsa:6347	chemokine (C-C motif) ligand 2
CCL1	5.26859	38.5482	0.00143098	66.6971	1.72048	up	14	182	9	4	1	0	hsa:6346	chemokine (C-C motif) ligand 1
CD1E	4.14747	17.7221	0	79.0668	4.45206	up	100	75	68	5	5	3	hsa:913	CD1e molecule
CD1C	3.29233	9.79696	0	47.0511	4.79365	up	38	47	60	4	7	3	hsa:911	CD1c molecule
CD1B	4.93457	30.5811	0	178.369	5.82298	up	243	156	149	1	14	2	hsa:910	CD1b molecule
SLAMF7	-1.31136	0.40294	0	4176.72	10365.6	down	4298	4299	4255	9862	10376	10078	hsa:57823	SLAM family member 7
CCR1	-1.88215	0.27128	0	1229.53	4532.34	down	1221	673	1897	4115	4316	4831	hsa:1230	chemokine (C-C motif) receptor 1
CD27	0.804908	1.74703	4.98994e-07	1300.23	744.245	up	1417	1453	1128	758	655	764	hsa:939	CD27 molecule
LRRN1	2.67285	6.37689	0.047075	8.74426	1.36281	up	6	6	15	0	2	2	hsa:57633	leucine rich repeat neuronal 1
FAM57A	1.61279	3.05843	8.02616e-05	34.49	11.2703	up	37	44	25	8	12	13	hsa:79850	family with sequence similarity 57, member A
CD38	-2.03077	0.244725	6.06209e-09	468.495	1914.41	down	358	658	426	2073	2181	1337	hsa:952	CD38 molecule
CCR5	-1.22308	0.428367	3.10862e-15	625.532	1460.29	down	559	510	859	1311	1404	1558	hsa:1234	chemokine (C-C motif) receptor 5 (gene/pseudogene)
CCR2	0.903588	1.87071	1.11647e-08	274.801	146.892	up	260	285	301	156	171	102	hsa:729230	chemokine (C-C motif) receptor 2
CD52	0.986486	1.98135	0	3827.77	1931.89	up	3814	4087	3878	2179	1424	2048	hsa:1043	CD52 molecule
CD86	-0.845537	0.556504	2.14408e-06	849.843	1527.12	down	686	937	995	1324	1423	1723	hsa:942	CD86 molecule
CD83	-0.654641	0.635233	9.11764e-06	2335.39	3676.44	down	2471	2473	2240	3848	3026	3881	hsa:9308	CD83 molecule
CD80	-2.35389	0.195618	0	255.091	1304.07	down	248	281	256	1369	1283	1160	hsa:941	CD80 molecule
PPFIA3	1.04869	2.06865	1.71648e-06	79.9783	38.6569	up	81	93	72	46	31	36	hsa:8541	protein tyrosine phosphatase, receptor type, f polypeptide (PTPRF), interacting protein (liprin), alpha 3
CD93	1.47961	2.78873	0.000713713	78.2142	28.0401	up	78	56	107	31	23	28	hsa:22918	CD93 molecule
GPD2	-0.829232	0.562829	1.22074e-05	1277.21	2269.27	down	1287	1103	1543	1863	2498	2278	hsa:2820	glycerol-3-phosphate dehydrogenase 2 (mitochondrial)
RASGRP3	-0.897753	0.536722	5.31812e-07	898.727	1674.48	down	846	1184	734	1684	1728	1483	hsa:25780	RAS guanyl releasing protein 3 (calcium and DAG-regulated)
ISG15	-4.61207	0.040891	0	682.565	16692.5	down	551	1073	475	15992	15748	17091	hsa:9636	ISG15 ubiquitin-like modifier
ISG20	-2.48276	0.178902	0	1695.63	9478.04	down	1781	2078	1354	10254	8768	8686	hsa:3669	interferon stimulated exonuclease gene 20kDa
H1F0	-2.43002	0.185563	2.44249e-15	168.58	908.525	down	146	197	176	675	1092	891	hsa:3005	H1 histone family, member 0
HAVCR2	-0.851244	0.554306	0.00670226	650.157	1172.93	down	467	716	821	908	1254	1271	hsa:84868	hepatitis A virus cellular receptor 2
ZNF112	-1.1884	0.43879	0.0229435	11.9944	27.3479	down	9	10	18	20	34	26	hsa:7771	zinc finger protein 112
ZNF107	-0.703559	0.614056	0.000123565	1583.35	2578.52	down	1636	1797	1437	2807	2587	2141	hsa:51427	zinc finger protein 107
CTNND2	-2.787	0.144887	5.77944e-06	3.91234	27.0617	down	6	4	2	28	35	16	hsa:1501	catenin (cadherin-associated protein), delta 2
GPT2	1.41923	2.67443	0.00583526	49.4156	18.4708	up	43	69	40	13	26	15	hsa:84706	glutamic pyruvate transaminase (alanine aminotransferase) 2
LOC105378075	-6.02261	0.015382	2.44249e-15	1.29656	84.9308	down	1	1	2	117	67	64		uncharacterized LOC105378075
CDK6	0.947808	1.92894	9.54867e-06	1413.41	732.733	up	1353	1726	1269	689	818	635	hsa:1021	cyclin-dependent kinase 6
LOC729998	1.4339	2.70176	0	4064.89	1504.53	up	4290	4077	4140	1575	1262	1564		eukaryotic translation elongation factor 1 gamma pseudogene
LOC105378047	2.50627	5.68149	0.0489707	11.7366	2.05751	up	15	17	4	3	2	1		uncharacterized LOC105378047
GPX3	3.31652	9.96256	0	170.355	17.0905	up	184	177	163	7	28	15	hsa:2878	glutathione peroxidase 3 (plasma)
CDON	1.43913	2.71157	2.99312e-05	54.6795	20.1589	up	71	53	44	20	16	23	hsa:50937	cell adhesion associated, oncogene regulated
MRPS18C	-0.622627	0.649487	1.89848e-14	231.781	356.872	down	252	233	228	316	368	360	hsa:51023	mitochondrial ribosomal protein S18C
LOC105378020	-2.0106	0.248169	1.53314e-07	66.335	267.327	down	72	72	60	246	341	194		uncharacterized LOC105378020
LOC100133669	-3.30649	0.101076	2.52021e-14	4.55931	45.1967	down	6	5	3	56	42	34	hsa:100133669	uncharacterized LOC100133669
SHMT2	0.800738	1.74199	0.00916989	1575.68	904.526	up	1443	1967	1438	829	1053	762	hsa:6472	serine hydroxymethyltransferase 2 (mitochondrial)
GSTM2	0.906322	1.87426	0.00159008	392.085	209.19	up	427	317	463	236	147	229	hsa:2946	glutathione S-transferase mu 2 (muscle)
LOC643709	-3.56754	0.0843456	0.00350264	2.27041	27.0264	down	3	0	4	42	9	28		macrophage expressed 1 pseudogene
LOC643733	-0.980396	0.506841	0.000148025	156.09	307.977	down	158	191	131	366	267	267	hsa:643733	caspase 4, apoptosis-related cysteine peptidase pseudogene
GLT1D1	-1.08964	0.469879	8.16608e-08	111.735	237.807	down	129	75	140	202	233	261	hsa:144423	glycosyltransferase 1 domain containing 1
PKP4	0.849804	1.80226	0	498.487	276.586	up	452	519	564	257	279	273	hsa:8502	plakophilin 4
BCAR3	0.690834	1.61422	0.0186647	149.971	92.9026	up	124	160	178	68	98	106	hsa:8412	breast cancer anti-estrogen resistance 3
PIWIL4	-1.86466	0.274587	0	62.585	227.951	down	49	54	90	188	242	237	hsa:143689	piwi-like RNA-mediated gene silencing 4
CERK	0.798489	1.73928	0	3195.83	1837.44	up	3267	3478	3087	1906	1700	1767	hsa:64781	ceramide kinase
NINJ2	1.13707	2.19934	0.00525902	57.2366	26.019	up	55	76	45	28	29	19	hsa:4815	ninjurin 2
NINJ1	-1.25919	0.417779	0	1650.35	3950.31	down	1727	1582	1770	3537	3971	4049	hsa:4814	ninjurin 1
LOC105375077	-2.59346	0.165688	0.000953793	51.7578	312.432	down	72	44	43	452	167	294		uncharacterized LOC105375077
PLB1	1.11468	2.16546	0.0143659	50.368	23.2543	up	58	40	57	13	36	19	hsa:151056	phospholipase B1
ADAM15	1.10729	2.15441	2.44656e-10	1026.27	476.354	up	940	985	1236	374	519	501	hsa:8751	ADAM metallopeptidase domain 15
PLAA	-0.593225	0.66286	3.33067e-16	763.795	1152.28	down	770	834	746	1055	1209	1106	hsa:9373	phospholipase A2-activating protein
PLD4	-2.05514	0.240626	1.49739e-11	20.4602	85.0605	down	23	14	26	85	63	101	hsa:122618	phospholipase D family, member 4
PLD1	-0.973895	0.50913	2.01126e-05	306.358	601.738	down	367	199	377	523	658	579	hsa:5337	phospholipase D1, phosphatidylcholine-specific
MIR3945HG	-2.54629	0.171195	0	112.247	655.715	down	135	116	94	721	659	536
VPS25	0.602337	1.51817	0	479.227	315.657	up	454	526	495	318	307	298	hsa:84313	vacuolar protein sorting 25 homolog (S. cerevisiae)
PLK2	-1.70705	0.306286	0.000831285	32.8531	107.285	down	43	26	32	65	139	110	hsa:10769	polo-like kinase 2
PLLP	1.19862	2.2952	0.000629556	39.9366	17.3944	up	36	40	47	15	10	26	hsa:51090	plasmolipin
APOL6	-1.10514	0.464859	3.33067e-16	9105.55	19587.8	down	9563	9761	8686	21698	18109	17447	hsa:80830	apolipoprotein L, 6
APOL1	-0.974478	0.508924	2.20701e-12	1876.18	3686.57	down	1973	2128	1669	4061	3336	3380	hsa:8542	apolipoprotein L, 1
FKBP2	0.644561	1.56326	0	757.844	484.779	up	786	763	783	500	421	497	hsa:2286	FK506 binding protein 2, 13kDa
LOC102723765	-2.29909	0.203191	0.00176577	3.25165	16.0421	down	5	1	4	16	9	22	hsa:102723765	uncharacterized LOC102723765
VPS51	0.7382	1.66809	0	3033.16	1818.34	up	3221	3229	2880	1882	1623	1813	hsa:738	vacuolar protein sorting 51 homolog (S. cerevisiae)
LOC100505622	1.75629	3.37829	1.46716e-06	76.3815	22.6025	up	84	72	79	31	18	17	hsa:100505622	uncharacterized LOC100505622
LOC100505530	1.54317	2.91435	0	147.565	50.6275	up	154	154	146	61	39	48	hsa:100505530	uncharacterized LOC100505530
SUSD1	-0.632446	0.645082	0.000115334	269.723	418.128	down	251	232	348	420	381	422	hsa:64420	sushi domain containing 1
MEGF8	0.589437	1.50466	0	770.27	511.92	up	761	774	836	470	549	478	hsa:1954	multiple EGF-like-domains 8
ISYNA1	0.620913	1.53785	0.00310378	324.298	210.874	up	279	330	390	178	221	218	hsa:51477	inositol-3-phosphate synthase 1
RPS6KC1	-0.592258	0.663304	1.79281e-08	429.419	647.399	down	439	390	493	611	686	596	hsa:26750	ribosomal protein S6 kinase, 52kDa, polypeptide 1
SCAMP5	-1.35945	0.389731	9.16126e-07	22.1296	56.7973	down	28	22	18	68	47	51	hsa:192683	secretory carrier membrane protein 5
HSPG2	2.12955	4.3758	0	139.397	31.8486	up	125	169	135	37	34	22	hsa:3339	heparan sulfate proteoglycan 2
PRKAR2B	0.914309	1.88467	0.000245216	79.8745	42.3766	up	64	94	88	34	46	44	hsa:5577	protein kinase, cAMP-dependent, regulatory, type II, beta
PRKAR2A	0.691164	1.61459	0	1406.06	870.846	up	1426	1355	1547	869	888	789	hsa:5576	protein kinase, cAMP-dependent, regulatory, type II, alpha
GRIN2D	-1.85745	0.275963	2.26502e-06	13.2772	48.1385	down	9	9	23	37	44	60	hsa:2906	glutamate receptor, ionotropic, N-methyl D-aspartate 2D
GRIN3A	-2.50607	0.176034	0	73.0266	414.89	down	89	26	110	403	361	450	hsa:116443	glutamate receptor, ionotropic, N-methyl-D-aspartate 3A
LAG3	-1.77722	0.291746	6.39633e-12	457.589	1568.48	down	399	683	325	1604	1741	1238	hsa:3902	lymphocyte-activation gene 3
LOC102723458	-1.0966	0.467617	1.20837e-09	214.868	459.507	down	179	307	175	460	423	461	hsa:102723458	uncharacterized LOC102723458
LAP3	-1.22753	0.427049	0	3989.27	9341.48	down	3555	3497	5241	8105	9681	9544	hsa:51056	leucine aminopeptidase 3
CHD3	0.862006	1.81756	0.000584428	13990.5	7697.41	up	15689	15810	11509	8041	7682	6777	hsa:1107	chromodomain helicase DNA binding protein 3
PIDD1	0.590263	1.50552	1.22125e-15	743.301	493.714	up	771	770	746	525	418	501	hsa:55367	p53-induced death domain protein 1
LOC105375219	1.07894	2.11248	0.0485004	44.1492	20.8939	up	31	57	48	29	17	15		uncharacterized LOC105375219
LOC105375218	-0.98483	0.505285	1.22655e-05	47.465	93.9467	down	52	48	46	92	73	110		uncharacterized LOC105375218
LOC105375217	-1.41968	0.373796	0.00138319	10.7115	28.6728	down	9	11	13	19	29	36		uncharacterized LOC105375217
CHDH	1.3709	2.58632	0.0284126	63.7043	24.6251	up	50	94	52	22	28	22	hsa:55349	choline dehydrogenase
RNF114	-0.662246	0.631894	0	1829.26	2894.89	down	1962	1897	1768	2795	2813	2859	hsa:55905	ring finger protein 114
RNF125	0.784157	1.72209	1.37637e-07	1197.45	695.343	up	1257	1330	1096	801	636	595	hsa:54941	ring finger protein 125, E3 ubiquitin protein ligase
CPEB3	-0.871982	0.546396	0.00146793	106.294	194.545	down	118	101	108	186	192	191	hsa:22849	cytoplasmic polyadenylation element binding protein 3
CPEB2	-1.06828	0.476888	0	275.439	577.587	down	244	311	293	576	562	551	hsa:132864	cytoplasmic polyadenylation element binding protein 2
VSIG10L	-1.17996	0.441364	0.0172763	46.4427	105.238	down	40	53	50	66	134	108	hsa:147645	V-set and immunoglobulin domain containing 10 like
RNF166	0.834884	1.78371	8.26656e-10	4116.73	2307.95	up	4627	3604	4436	2212	2213	2326	hsa:115992	ring finger protein 166
RNF135	-1.04521	0.484574	0.0162678	324.42	669.505	down	296	247	457	526	598	837	hsa:84282	ring finger protein 135
RNF19B	-1.33705	0.39583	0	1589.18	4014.83	down	1597	1354	1943	4159	3577	4006	hsa:127544	ring finger protein 19B
LOC102723596	-4.48429	0.0446781	0.0404373	0.327955	7.55422	down	1	0	0	16	3	3	hsa:102723596	uncharacterized LOC102723596
RPL13AP5	0.822898	1.76896	0	9320.54	5268.94	up	9817	9363	9498	5400	4315	5701	hsa:728658	ribosomal protein L13a pseudogene 5
LOC102723507	0.724339	1.65214	0.000158758	373.707	226.191	up	349	438	363	268	197	196	hsa:102723507	uncharacterized LOC102723507
CCDC88B	0.660007	1.58009	0.014637	3969.21	2512.01	up	4717	4001	3484	2778	2140	2427	hsa:283234	coiled-coil domain containing 88B
C21orf58	0.869523	1.82706	0.000134479	192.417	105.311	up	178	239	175	92	116	100	hsa:54058	chromosome 21 open reading frame 58
B3GNT8	-1.21231	0.431576	7.78191e-05	65.5097	151.805	down	59	45	98	124	177	143	hsa:374907	UDP-GlcNAc:betaGal beta-1,3-N-acetylglucosaminyltransferase 8
B3GNT7	-3.63631	0.0804197	0.00025039	5.17514	64.4659	down	4	1	11	64	27	98	hsa:93010	UDP-GlcNAc:betaGal beta-1,3-N-acetylglucosaminyltransferase 7
B3GNT2	-0.908606	0.5327	0	560.158	1051.55	down	578	629	516	966	1056	1054	hsa:10678	UDP-GlcNAc:betaGal beta-1,3-N-acetylglucosaminyltransferase 2
HSPB7	4.246	18.9747	0.00345764	13.0226	0.676844	up	12	22	6	0	0	2	hsa:27129	heat shock 27kDa protein family, member 7 (cardiovascular)
RNF207	2.68226	6.4186	0.0192737	523.571	81.5623	up	522	833	253	89	107	42	hsa:388591	ring finger protein 207
B4GAT1	0.785919	1.72419	9.13478e-07	129.052	74.8437	up	129	148	120	75	62	82	hsa:11041	UDP-GlcNAc:betaGal beta-1,3-N-acetylglucosaminyltransferase 1
GOLM1	-1.36311	0.388743	0.000749334	116.29	299.16	down	70	103	186	277	231	368	hsa:51280	golgi membrane protein 1
CIR1	-0.832992	0.561364	0.00548985	1493.9	2661.2	down	1677	1456	1462	2132	3195	2456	hsa:9541	corepressor interacting with RBPJ, 1
CISH	1.05597	2.07912	7.76606e-06	3312.88	1593.4	up	3638	2749	3810	1843	1179	1638	hsa:1154	cytokine inducible SH2-containing protein
IGSF11	5.54398	46.6556	5.526e-10	32.2479	0.681405	up	42	38	19	0	1	1	hsa:152404	immunoglobulin superfamily, member 11
LCP1	0.812814	1.75663	0	27697.7	15767.5	up	27457	30746	27019	14791	17135	14174	hsa:3936	lymphocyte cytosolic protein 1 (L-plastin)
PIEZO2	2.51453	5.7141	0.0230462	11.7359	2.04561	up	19	10	7	1	2	3	hsa:63895	piezo-type mechanosensitive ion channel component 2
IFFO2	0.801428	1.74283	0.000295838	1140.4	654.335	up	1356	1129	1021	755	609	548	hsa:126917	intermediate filament family orphan 2
LOC105379827	0.968479	1.95678	1.29176e-05	77.7029	39.7048	up	86	78	75	53	29	34		uncharacterized LOC105379827
LDHD	2.30915	4.9559	2.71084e-05	55.8663	11.2647	up	40	79	53	4	16	13	hsa:197257	lactate dehydrogenase D
FOSL1	-1.69195	0.309507	0	76.3635	246.748	down	87	62	86	232	225	265	hsa:8061	FOS-like antigen 1
PPT1	1.21482	2.32112	0.00341747	6412.46	2762.66	up	6429	4931	8394	2231	2975	2878	hsa:5538	palmitoyl-protein thioesterase 1
LDLR	-0.926635	0.526084	0	2229.83	4238.56	down	2301	2485	2073	3962	4509	3923	hsa:3949	low density lipoprotein receptor
SRGAP2	-1.42477	0.372478	0	763.922	2050.94	down	730	763	859	2001	1936	2062	hsa:23380	SLIT-ROBO Rho GTPase activating protein 2
SRGAP1	1.25734	2.39054	0.00773905	56.4817	23.6213	up	59	39	76	27	24	18	hsa:57522	SLIT-ROBO Rho GTPase activating protein 1
PPP2R2A	-0.727036	0.604144	0	873.26	1445.46	down	910	972	804	1503	1315	1409	hsa:5520	protein phosphatase 2, regulatory subunit B, alpha
FBLN7	1.1626	2.23861	0	950.048	424.387	up	1052	968	902	425	411	405	hsa:129804	fibulin 7
ATP5G3	0.668109	1.58899	7.14705e-06	1602.6	1008.56	up	1439	1858	1636	886	1083	981	hsa:518	ATP synthase, H+ transporting, mitochondrial Fo complex, subunit C3 (subunit 9)
ATP5G1	0.630858	1.54849	2.15461e-06	403.996	260.894	up	418	422	403	259	249	255	hsa:516	ATP synthase, H+ transporting, mitochondrial Fo complex, subunit C1 (subunit 9)
RHBDF2	-0.601735	0.658961	2.77556e-15	2302.46	3494.08	down	2440	2057	2590	3253	3517	3450	hsa:79651	rhomboid 5 homolog 2 (Drosophila)
ATP5F1	0.691011	1.61441	0	1812.28	1122.56	up	1852	1842	1883	1010	1207	1066	hsa:515	ATP synthase, H+ transporting, mitochondrial Fo complex, subunit B1
STOML1	-0.960709	0.513804	3.74161e-08	107.83	209.875	down	103	107	122	196	201	217	hsa:9399	stomatin (EPB72)-like 1
CKLF	0.634055	1.55192	6.84701e-05	362.21	233.391	up	383	402	329	243	250	189	hsa:51192	chemokine-like factor
LETM2	-0.862781	0.549892	0.0418412	28.9553	52.6645	down	27	43	19	46	60	48	hsa:137994	leucine zipper-EF-hand containing transmembrane protein 2
KANK3	1.28627	2.43896	0.000261335	38.3528	15.7192	up	34	50	34	14	15	17	hsa:256949	KN motif and ankyrin repeat domains 3
SLC25A5	0.9147	1.88518	2.66454e-15	3013.8	1598.68	up	2821	3286	3170	1310	1845	1521	hsa:292	solute carrier family 25 (mitochondrial carrier; adenine nucleotide translocator), member 5
IFI16	-1.45863	0.363838	0	4599.86	12642.7	down	4430	5342	4381	12654	12691	11619	hsa:3428	interferon, gamma-inducible protein 16
IFI35	-2.11428	0.23096	0	1014.62	4393.1	down	1094	1050	977	4463	3903	4484	hsa:3430	interferon-induced protein 35
IFI27	-4.4213	0.0466721	0	3.56434	76.5742	down	3	2	6	60	90	74	hsa:3429	interferon, alpha-inducible protein 27
IFI44	-2.85015	0.138681	0	3461.11	24957.4	down	3312	5034	2292	27229	22502	23233	hsa:10561	interferon-induced protein 44
RPL27AP6	0.968728	1.95711	1.95457e-05	181.953	92.9654	up	186	179	195	100	70	102		ribosomal protein L27a pseudogene 6
PRLR	-3.70021	0.0769356	0.00138288	5.80207	75.5346	down	2	0	16	108	22	91	hsa:5618	prolactin receptor
PRR5	-1.18661	0.439335	2.44424e-05	274.806	625.518	down	307	293	245	734	625	468	hsa:55615	proline rich 5 (renal)
PRR7	1.65977	3.15966	4.88498e-15	131.753	41.6916	up	158	133	114	38	39	45	hsa:80758	proline rich 7 (synaptic)
CLMP	-3.40036	0.0947086	7.43849e-15	10.7327	113.419	down	10	15	8	121	75	136	hsa:79827	CXADR-like membrane protein
ACOT9	-1.54675	0.34228	0	748.747	2187.55	down	726	754	825	2064	1903	2435	hsa:23597	acyl-CoA thioesterase 9
S100A16	4.44334	21.7559	0.0163315	22.4251	1.02122	up	11	44	14	1	0	2	hsa:140576	S100 calcium binding protein A16
S100A11	-0.6557	0.634768	0.0141334	3700.25	5829.3	down	3665	3171	4560	5062	5335	6667	hsa:6282	S100 calcium binding protein A11
LFNG	0.860499	1.81567	2.88658e-15	1040.73	573.189	up	1106	1044	1052	662	450	564	hsa:3955	LFNG O-fucosylpeptide 3-beta-N-acetylglucosaminyltransferase
IGFBP4	-1.47837	0.358894	0.00235131	125.421	349.482	down	116	145	125	307	466	248	hsa:3487	insulin-like growth factor binding protein 4
IGFBP6	3.89078	14.8334	0.0120931	50.7176	3.40981	up	15	121	20	2	3	5	hsa:3489	insulin-like growth factor binding protein 6
PSD3	1.11072	2.15953	0.0448626	600.896	278.248	up	546	828	474	308	280	225	hsa:23362	pleckstrin and Sec7 domain containing 3
CMC2	-0.585808	0.666276	0.0277417	300.269	450.672	down	285	345	294	375	526	417	hsa:56942	C-x(9)-C motif containing 2
ACOD1	-5.12615	0.0286335	0.00918446	2.93372	102.797	down	5	2	2	198	20	82
GYPC	0.7084	1.63399	0	1402.98	858.615	up	1478	1475	1363	834	849	828	hsa:2995	glycophorin C (Gerbich blood group)
SIGLEC15	1.73609	3.33132	3.60808e-09	47.8304	14.3508	up	56	53	38	10	17	15	hsa:284266	sialic acid binding Ig-like lectin 15
SIGLEC10	1.50875	2.84564	0.0134259	475.526	167.1	up	623	454	384	97	301	90	hsa:89790	sialic acid binding Ig-like lectin 10
PDZD4	1.86982	3.65487	2.37925e-09	117.269	32.0783	up	130	91	140	31	18	45	hsa:57595	PDZ domain containing 4
PDZD2	2.81414	7.03301	0.00134401	29.0014	4.11503	up	46	23	20	6	4	2	hsa:23037	PDZ domain containing 2
IFT172	0.674574	1.59613	3.20876e-11	304.633	190.854	up	276	323	339	189	195	174	hsa:26160	intraflagellar transport 172
ZC3H12C	-1.22036	0.429176	4.0729e-05	399.511	930.892	down	342	296	594	754	1070	899	hsa:85463	zinc finger CCCH-type containing 12C
LGMN	-3.50164	0.0882882	9.55902e-13	1095.23	12405.3	down	638	405	2345	11563	8591	16183	hsa:5641	legumain
RPS27P4	0.814033	1.75812	0	422.513	240.317	up	446	424	430	254	196	253		ribosomal protein S27 pseudogene 4
RPS27P3	0.876763	1.83625	0	6261.54	3409.95	up	6556	6173	6539	3665	2713	3597		ribosomal protein S27 pseudogene 3
C6orf1	-0.636265	0.643377	2.51443e-10	305.046	474.139	down	294	317	328	455	447	485	hsa:221491	chromosome 6 open reading frame 1
UQCRB	0.620598	1.53751	0	2094.21	1362.07	up	2189	2096	2159	1264	1301	1420	hsa:7381	ubiquinol-cytochrome c reductase binding protein
SMCR8	-0.687361	0.620989	0	3195.31	5145.52	down	3561	3008	3261	4999	5306	4740	hsa:140775	Smith-Magenis syndrome chromosome region, candidate 8
ATP10D	-0.803919	0.572791	0.00691831	251.725	439.478	down	232	181	363	385	433	468	hsa:57205	ATPase, class V, type 10D
ATP10A	-1.15008	0.4506	1.15863e-12	1086.27	2410.74	down	1180	1144	1017	2700	2298	2047	hsa:57194	ATPase, class V, type 10A
GZMA	0.763817	1.69798	0.000266103	360.092	212.067	up	430	358	319	237	183	200	hsa:3001	granzyme A (granzyme 1, cytotoxic T-lymphocyte-associated serine esterase 3)
GZMB	-1.31475	0.401995	9.66798e-05	296.464	737.496	down	382	281	248	787	844	523	hsa:3002	granzyme B (granzyme 2, cytotoxic T-lymphocyte-associated serine esterase 1)
FILIP1L	1.00323	2.00448	0.0255378	61.1084	30.4808	up	54	81	53	40	27	22	hsa:11259	filamin A interacting protein 1-like
ACOX1	0.588868	1.50407	2.22045e-16	1203.07	799.876	up	1256	1287	1158	751	841	747	hsa:51	acyl-CoA oxidase 1, palmitoyl
PI4K2B	-1.26405	0.416372	0	594.787	1428.51	down	506	723	602	1378	1473	1326	hsa:55300	phosphatidylinositol 4-kinase type 2 beta
NDFIP2	1.63762	3.11152	2.78498e-07	283.255	91.0275	up	278	366	227	101	89	76	hsa:54602	Nedd4 family interacting protein 2
IFIH1	-2.3236	0.199768	0	2203.01	11027.9	down	2243	2636	1896	10931	11340	9970	hsa:64135	interferon induced with helicase C domain 1
FAM129B	0.610362	1.52664	1.595e-09	2603.18	1705.16	up	2589	2669	2754	1432	1586	1974	hsa:64855	family with sequence similarity 129, member B
RPS15A	1.07347	2.10449	0	10260.9	4875.71	up	10161	10396	11026	5176	3942	5145	hsa:6210	ribosomal protein S15a
TRAFD1	-0.88548	0.541307	9.30607e-08	2788.6	5151.61	down	2819	3362	2395	5617	4424	5023	hsa:10906	TRAF-type zinc finger domain containing 1
MEP1A	-3.72057	0.0758571	0	24.3631	321.293	down	24	24	27	266	275	400	hsa:4224	meprin A, alpha (PABA peptide hydrolase)
EEF1A1P6	1.12531	2.18149	0	1849.33	847.733	up	1872	1912	1907	900	677	903		eukaryotic translation elongation factor 1 alpha 1 pseudogene 6
EEF1A1P5	1.04689	2.06607	0	29832.2	14439.1	up	30534	29872	31402	14886	12315	15037		eukaryotic translation elongation factor 1 alpha 1 pseudogene 5
TCONS_00029157	-1.09198	0.469118	3.34896e-06	31.2456	66.6162	down	39	33	24	55	65	75	hsa:101928399	uncharacterized LOC101928399
IFIT5	-2.09223	0.234518	0	874.256	3727.93	down	853	1078	758	3904	3408	3589	hsa:24138	interferon-induced protein with tetratricopeptide repeats 5
IFIT1	-6.2444	0.0131901	0	267.117	20252	down	204	477	140	18967	19946	20327	hsa:3434	interferon-induced protein with tetratricopeptide repeats 1
IFIT3	-3.9728	0.0636895	0	1888.18	29646.8	down	1688	2730	1388	29266	28513	28925	hsa:3437	interferon-induced protein with tetratricopeptide repeats 3
IFIT2	-4.86411	0.0343365	0	999.777	29117.3	down	904	1361	810	27937	30720	26476	hsa:3433	interferon-induced protein with tetratricopeptide repeats 2
ZSCAN9	-0.685006	0.622003	0.0418962	44.8308	72.081	down	40	52	46	68	59	84	hsa:7746	zinc finger and SCAN domain containing 9
RPS25P1	0.789139	1.72804	0.000368428	150.129	86.8741	up	159	143	160	110	57	87		ribosomal protein S25 pseudogene 1
COX3	1.29889	2.4604	2.66454e-15	74192	30154.5	up	78555	84136	65469	33925	27637	26572	hsa:4514	cytochrome c oxidase III
COX2	0.761399	1.69513	1.61093e-13	60461.9	35667.9	up	66405	63120	56427	37621	32425	34250	hsa:4513	cytochrome c oxidase subunit II
COX1	0.910088	1.87916	1.23875e-10	220469	117323	up	245371	231477	201132	130204	103594	109193	hsa:4512	cytochrome c oxidase subunit I
C7orf49	0.736318	1.66592	2.30149e-13	883.393	530.27	up	971	825	922	465	572	514	hsa:78996	chromosome 7 open reading frame 49
RPS27L	-0.900887	0.535557	9.41469e-14	502.886	939.004	down	535	523	489	785	953	1010	hsa:51065	ribosomal protein S27-like
UCP2	0.793667	1.73347	1.27119e-06	3009.86	1736.31	up	2679	3334	3254	1620	1418	2045	hsa:7351	uncoupling protein 2 (mitochondrial, proton carrier)
RPS27A	1.0194	2.02708	0	7877.93	3886.34	up	8042	8377	7820	3987	3084	4301	hsa:6233	ribosomal protein S27a
TICAM2	-0.827658	0.563443	0.00166129	78.9222	140.079	down	90	53	100	117	138	155	hsa:353376	toll-like receptor adaptor molecule 2
SQRDL	-0.585955	0.666208	0	2479.86	3722.35	down	2599	2528	2503	3328	3753	3809	hsa:58472	sulfide quinone reductase-like (yeast)
SLC25A15	0.598448	1.51409	1.43244e-06	236.09	155.926	up	260	254	212	157	147	152	hsa:10166	solute carrier family 25 (mitochondrial carrier; ornithine transporter) member 15
SLC25A28	-0.924586	0.526832	0	1214.8	2305.88	down	1185	1363	1190	2455	2035	2253	hsa:81894	solute carrier family 25 (mitochondrial iron transporter), member 28
SLC25A23	0.63896	1.55721	0.0352366	681.065	437.36	up	714	824	556	418	445	416	hsa:79085	solute carrier family 25 (mitochondrial carrier; phosphate carrier), member 23
MERTK	-2.99359	0.125556	2.82564e-10	73.3239	584.062	down	29	35	163	371	691	648	hsa:10461	MER proto-oncogene, tyrosine kinase
NELL2	1.31868	2.49438	0.0074695	3573.02	1432.42	up	3346	4795	2847	1697	1469	1017	hsa:4753	NEL-like 2 (chicken)
SLC25A39	0.720909	1.64822	0	1497.07	908.289	up	1520	1537	1550	857	951	848	hsa:51629	solute carrier family 25, member 39
PILRA	-1.52772	0.346825	5.35605e-12	923.233	2661.98	down	966	648	1230	2596	2165	3030	hsa:29992	paired immunoglobin-like type 2 receptor alpha
CFAP44	0.597403	1.51299	0	768.521	507.945	up	779	792	794	489	543	453	hsa:55779	cilia and flagella associated protein 44
GORASP1	-0.650288	0.637153	0	653.155	1025.12	down	605	682	724	963	1052	983	hsa:64689	golgi reassembly stacking protein 1, 65kDa
LAMA3	-2.82743	0.140883	1.01243e-08	12.3452	87.6879	down	6	23	9	97	104	55	hsa:3909	laminin, alpha 3
PRDX2	0.850415	1.80302	3.40246e-05	1361.94	755.363	up	1507	1549	1131	703	790	716	hsa:7001	peroxiredoxin 2
FAM102B	0.802944	1.74466	0	713.598	409.015	up	669	740	788	388	428	380	hsa:284611	family with sequence similarity 102, member B
FAM101B	2.36745	5.16029	0	1363.69	264.259	up	1371	1472	1353	255	250	268	hsa:359845	family with sequence similarity 101, member B
HS1BP3	-0.721936	0.606283	0.0049924	329.159	542.92	down	334	246	434	481	505	603	hsa:64342	HCLS1 binding protein 3
LOC105371018	2.38704	5.23082	0.000571367	284.59	54.3982	up	251	425	199	30	90	39		uncharacterized LOC105371018
LOC105371026	-1.48964	0.356102	0.0347401	6.19601	17.4176	down	7	11	1	12	19	20		uncharacterized LOC105371026
GLB1L3	0.822861	1.76891	0.0298318	62.3991	35.2711	up	57	77	58	35	45	23	hsa:112937	galactosidase, beta 1-like 3
LOC388813	-2.08237	0.236126	5.82551e-06	21.7883	92.3067	down	29	15	23	113	57	100	hsa:388813	uncharacterized protein ENSP00000383407-like
ACSL1	-1.24203	0.422776	0.00235531	2328.41	5507.43	down	2308	2167	2694	4195	6979	4932	hsa:2180	acyl-CoA synthetase long-chain family member 1
CR1L	-2.8951	0.134428	2.70894e-14	8.77325	65.3282	down	10	7	10	53	82	56	hsa:1379	complement component (3b/4b) receptor 1-like
LOC339988	0.896731	1.86184	0.000376897	106.377	57.1305	up	117	125	85	61	55	51	hsa:339988	uncharacterized LOC339988
TIPARP	-0.911422	0.531661	0	656.708	1235.21	down	715	672	633	1310	1103	1199	hsa:25976	TCDD-inducible poly(ADP-ribose) polymerase
SLC39A10	0.620416	1.53732	3.9626e-05	697.355	453.614	up	737	667	742	537	366	423	hsa:57181	solute carrier family 39 (zinc transporter), member 10
LOC107985184	1.36134	2.56924	0.0308066	47.5011	18.4823	up	46	68	32	18	22	14
SIGLEC1	-3.22986	0.10659	0	1679.68	15758.4	down	1219	813	3157	13539	15666	16910	hsa:6614	sialic acid binding Ig-like lectin 1, sialoadhesin
TSNAX-DISC1	-0.661515	0.632214	0.000905284	277.994	439.721	down	292	224	340	471	374	441	hsa:100303453	TSNAX-DISC1 readthrough (NMD candidate)
IGF2BP3	-1.84224	0.278889	9.3473e-12	24.9742	89.5746	down	23	17	37	92	79	91	hsa:10643	insulin-like growth factor 2 mRNA binding protein 3
IGF2BP2	-0.980141	0.50693	0.000493614	86.0235	169.705	down	70	94	101	137	152	208	hsa:10644	insulin-like growth factor 2 mRNA binding protein 2
MMP25-AS1	0.959693	1.9449	0	846.831	435.407	up	915	775	916	451	419	403	hsa:100507419	MMP25 antisense RNA 1
CPNE5	2.15169	4.44347	0.00174786	70.0239	15.7511	up	83	94	38	14	22	10	hsa:57699	copine V
CPNE6	5.57679	47.7289	0.000486172	49.1426	1.01983	up	22	118	11	0	1	2	hsa:9362	copine VI (neuronal)
RTEL1-TNFRSF6B	0.610587	1.52688	5.57014e-06	485.64	318.057	up	555	435	504	327	302	301	hsa:100533107	RTEL1-TNFRSF6B readthrough (NMD candidate)
ACTG1	0.702736	1.62759	0	38054.3	23380.8	up	37795	39332	39993	20628	26024	21722	hsa:71	actin, gamma 1
ACTA2	-1.27343	0.413674	1.28019e-07	164.218	396.988	down	170	194	141	323	473	365	hsa:59	actin, alpha 2, smooth muscle, aorta
LOC107985074	3.12834	8.74427	0.0111557	9.0992	1.03173	up	6	15	7	2	1	0
CSF2	2.3899	5.2412	7.91378e-07	186.434	35.5627	up	190	253	130	44	23	37	hsa:1437	colony stimulating factor 2 (granulocyte-macrophage)
CSF1	1.23451	2.35302	0.00215576	5534.84	2352.23	up	6265	6463	4283	1735	3194	1948	hsa:1435	colony stimulating factor 1 (macrophage)
LAMP5	-2.11631	0.230636	5.45336e-10	15.9294	69.1007	down	18	15	16	79	59	64	hsa:24141	lysosomal-associated membrane protein family, member 5
LAMP3	-1.81699	0.283813	8.43315e-10	2111.87	7441.09	down	2404	2330	1758	9066	5945	6737	hsa:27074	lysosomal-associated membrane protein 3
GOLGA8A	0.622686	1.53974	1.80143e-05	2909.47	1889.59	up	3069	3006	2876	2225	1512	1787	hsa:23015	golgin A8 family, member A
FRG1CP	-0.746672	0.595977	6.81291e-11	195.122	327.406	down	165	210	226	292	320	346	hsa:100289097	protein FRG1-like
OR52N4	-0.850493	0.554595	0.0284902	63.9532	115.323	down	42	88	67	113	132	92	hsa:390072	olfactory receptor, family 52, subfamily N, member 4 (gene/pseudogene)
UGCG	-0.693167	0.618495	9.30779e-09	1034.97	1673.37	down	1061	1042	1082	1580	1843	1469	hsa:7357	UDP-glucose ceramide glucosyltransferase
CLDN23	-2.58165	0.16705	0	145.897	873.424	down	155	136	158	929	707	919	hsa:137075	claudin 23
CSTA	1.01475	2.02055	2.61109e-05	254.78	126.089	up	217	250	318	97	139	133	hsa:1475	cystatin A (stefin A)
HAAO	1.32605	2.50715	0.000876695	148.253	59.1258	up	120	137	200	39	76	58	hsa:23498	3-hydroxyanthranilate 3,4-dioxygenase
LMLN	0.64538	1.56415	1.24011e-09	237.4	151.772	up	214	252	265	143	145	156	hsa:89782	leishmanolysin-like (metallopeptidase M8 family)
IFNB1	-4.93983	0.0325809	0.00878935	0.325335	10.2824	down	0	1	0	8	18	4	hsa:3456	interferon, beta 1, fibroblast
CHRNB1	-0.813468	0.569012	0.000471403	122.624	215.511	down	135	139	103	250	179	201	hsa:1140	cholinergic receptor, nicotinic, beta 1 (muscle)
RPL17P39	1.12735	2.18458	3.33067e-15	215.089	98.4524	up	221	208	233	106	78	104		ribosomal protein L17 pseudogene 39
FAM168B	0.606946	1.52303	0	2461.92	1616.46	up	2572	2422	2582	1638	1606	1482	hsa:130074	family with sequence similarity 168, member B
LOC105375751	-1.29108	0.408645	4.40304e-05	28.6552	70.137	down	31	42	15	81	61	63		uncharacterized LOC105375751
MLXIPL	2.42926	5.38619	0.0296624	24.0501	4.457	up	16	40	18	2	10	1	hsa:51085	MLX interacting protein-like
AHDC1	0.682258	1.60465	1.84743e-06	736.85	459.193	up	867	688	711	445	448	450	hsa:27245	AT hook, DNA binding motif, containing 1
CTSW	1.14422	2.21027	3.32775e-05	240.575	108.839	up	198	268	275	70	102	147	hsa:1521	cathepsin W
CTSL	-3.57041	0.0841781	0	2167.95	25754.4	down	2189	1772	2716	29102	18067	28177	hsa:1514	cathepsin L
CTSF	0.843533	1.79444	0.0494328	309.811	172.646	up	281	410	262	184	142	179	hsa:8722	cathepsin F
CTSC	-1.59509	0.331003	0	5582.8	16866.4	down	4634	3782	8807	16453	15491	17396	hsa:1075	cathepsin C
SCARB2	-1.60467	0.32881	4.7109e-12	1703.38	5180.46	down	1346	1353	2555	4263	5766	5126	hsa:950	scavenger receptor class B, member 2
GALNT1	0.652744	1.57216	4.17626e-05	1178.33	749.493	up	1007	1283	1339	684	715	794	hsa:2589	polypeptide N-acetylgalactosaminyltransferase 1
CLCN7	-0.590005	0.664341	5.93605e-08	3728.16	5611.82	down	3751	3352	4376	5095	5393	5932	hsa:1186	chloride channel, voltage-sensitive 7
FAM131B	0.928509	1.90331	0.000108727	72.1944	37.9263	up	86	67	69	27	44	40	hsa:9715	family with sequence similarity 131, member B
CUBN	0.685628	1.6084	1.28009e-13	541.087	336.409	up	521	527	618	340	302	342	hsa:8029	cubilin (intrinsic factor-cobalamin receptor)
CCL17	1.90214	3.73767	2.41937e-06	379.366	101.491	up	405	481	280	130	45	122	hsa:6361	chemokine (C-C motif) ligand 17
CCL24	4.72092	26.3717	0	5230.74	198.337	up	5874	5350	4862	203	185	192	hsa:6369	chemokine (C-C motif) ligand 24
CCL22	3.12981	8.7532	0.000306702	10749.6	1228.07	up	7531	16666	8885	1193	1025	1376	hsa:6367	chemokine (C-C motif) ligand 22
CCL20	0.917722	1.88913	0.0253961	102.852	54.4392	up	129	108	79	66	52	41	hsa:6364	chemokine (C-C motif) ligand 20
LOC107985266	-1.74284	0.298781	2.98026e-07	23.7067	79.3684	down	19	29	25	83	79	70
LOC107985277	-1.75974	0.295301	0	168.415	570.341	down	165	120	234	571	538	559
LOC107985242	1.46083	2.75266	0.00116682	27.2933	9.90887	up	22	37	25	9	9	11
DTX3L	-1.38099	0.383955	0	5592.2	14564.7	down	5857	6232	5111	15481	14234	12858	hsa:151636	deltex 3 like, E3 ubiquitin ligase
TSC22D1	-0.616773	0.652128	0.00456164	661.58	1014.5	down	620	847	568	912	1090	965	hsa:8848	TSC22 domain family, member 1
TSC22D3	-0.626865	0.647582	0	984.076	1519.62	down	1044	1051	932	1475	1437	1533	hsa:1831	TSC22 domain family, member 3
EPDR1	-1.91016	0.266063	2.39043e-06	22.6321	85.0905	down	11	13	46	64	97	88	hsa:54749	ependymin related 1
ATG16L2	0.627021	1.54437	0	2017.74	1306.51	up	2001	2093	2116	1171	1261	1391	hsa:89849	autophagy related 16-like 2 (S. cerevisiae)
GGTA1P	4.19202	18.2778	0.00187651	118.552	6.47664	up	47	58	262	4	5	10	hsa:2681	glycoprotein, alpha-galactosyltransferase 1 pseudogene
EGLN3	0.992572	1.98973	5.48447e-07	94.6017	47.54	up	93	113	85	54	39	46	hsa:112399	egl-9 family hypoxia-inducible factor 3
LOC107984289	-0.82054	0.56623	2.02403e-07	150.393	265.612	down	151	141	171	258	246	273
LOC107984251	-2.90271	0.13372	0	22.7549	170.233	down	24	24	22	182	135	181
FBXO6	-1.20808	0.432843	0	635.163	1467.43	down	570	660	726	1423	1415	1454	hsa:26270	F-box protein 6
GIMAP1-GIMAP5	-0.769955	0.586436	8.69578e-05	3388.46	5778.06	down	3565	3307	3555	6360	4574	5966	hsa:100527949	GIMAP1-GIMAP5 readthrough
PRKCB	0.721841	1.64929	6.26019e-10	2757.62	1672.01	up	2586	2777	3128	1498	1502	1894	hsa:5579	protein kinase C, beta
PRKCE	-1.27733	0.412558	2.03247e-08	142.059	344.351	down	135	176	126	379	360	267	hsa:5581	protein kinase C, epsilon
PRKCA	0.817409	1.76224	9.4369e-15	2447.4	1388.8	up	2560	2342	2630	1528	1103	1431	hsa:5578	protein kinase C, alpha
PRKD2	-0.93704	0.522303	2.40245e-09	2280.09	4365.45	down	2421	2475	2117	4918	3852	3991	hsa:25865	protein kinase D2
PRKDC	0.618614	1.5354	1.34502e-08	6597.39	4296.86	up	7105	6818	6371	4505	4488	3564	hsa:5591	protein kinase, DNA-activated, catalytic polypeptide
PRDM16	-2.93852	0.130442	0.0171129	2.25776	17.3752	down	1	0	6	11	11	29	hsa:63976	PR domain containing 16
PAPSS1	0.608509	1.52468	2.07612e-14	1143.5	749.992	up	1126	1144	1250	648	723	824	hsa:9061	3'-phosphoadenosine 5'-phosphosulfate synthase 1
GTF2B	-0.702578	0.614473	0	595.22	968.673	down	643	606	582	939	950	944	hsa:2959	general transcription factor IIB
LOC107984192	-2.62463	0.162146	5.80275e-05	2.92586	18.0962	down	2	5	2	10	22	21
RPS9P4	0.748511	1.68006	0	3295.85	1961.74	up	3360	3315	3468	1858	1784	2098		ribosomal protein S9 pseudogene 4
RPS9P2	0.795522	1.73571	0	1669.2	961.682	up	1690	1785	1661	893	887	1034		ribosomal protein S9 pseudogene 2
LOC105369349	-1.30969	0.403407	0.0139796	13.6675	33.8948	down	14	19	9	45	27	27		uncharacterized LOC105369349
LOC107984111	2.25189	4.76308	0.000474414	50.4884	10.5921	up	63	64	28	7	13	11
TRANK1	-1.40223	0.378343	1.11097e-06	6066.12	16033.4	down	6543	7274	4831	19015	15097	12727	hsa:9881	tetratricopeptide repeat and ankyrin repeat containing 1
APOBEC3A_B	-3.7856	0.0725141	5.02448e-07	3.5554	49.1584	down	1	3	7	24	62	58	hsa:100913187	APOBEC3A and APOBEC3B deletion hybrid
HEIH	-0.6545	0.635296	2.05274e-07	749.813	1180.26	down	756	730	822	1131	1013	1310	hsa:100859930	hepatocellular carcinoma up-regulated EZH2-associated long non-coding RNA
FGFR1	1.99871	3.99642	2.86162e-05	333.684	83.4881	up	311	465	250	76	101	67	hsa:2260	fibroblast growth factor receptor 1
HES4	-4.84956	0.0346846	0	11.0532	318.956	down	11	13	10	315	218	401	hsa:57801	hes family bHLH transcription factor 4
JSRP1	-1.62967	0.323161	0.00742884	6.83866	21.1827	down	11	4	6	13	27	22	hsa:126306	junctional sarcoplasmic reticulum protein 1
DCHS1	1.12929	2.18751	4.07859e-05	696.476	318.383	up	571	887	686	328	298	305	hsa:8642	dachsous cadherin-related 1
RRAS2	0.872772	1.83118	0.0259451	115.314	62.9682	up	91	151	113	66	67	51	hsa:22800	related RAS viral (r-ras) oncogene homolog 2
MFHAS1	0.658127	1.57803	0.0007682	1765.26	1118.65	up	1784	2030	1616	1019	1302	949	hsa:9258	malignant fibrous histiocytoma amplified sequence 1
PIK3CG	0.612543	1.52895	0.00112289	1219.21	797.411	up	1243	1411	1096	758	885	688	hsa:5294	phosphatidylinositol-4,5-bisphosphate 3-kinase, catalytic subunit gamma
LRP4	2.73326	6.64957	4.0143e-07	20.4892	3.07278	up	27	15	21	3	2	4	hsa:4038	low density lipoprotein receptor-related protein 4
PALM2-AKAP2	-1.1519	0.450032	0	935.901	2079.65	down	855	1132	893	2087	2108	1885	hsa:445815	PALM2-AKAP2 readthrough
BAIAP2L1	1.22893	2.34393	1.42185e-05	64.0779	27.3321	up	67	79	51	25	24	31	hsa:55971	BAI1-associated protein 2-like 1
EPHB2	-2.09945	0.233348	2.59129e-08	164.678	705.752	down	82	34	394	646	746	672	hsa:2048	EPH receptor B2
LOC107984482	1.71918	3.29249	0.00437421	164.503	49.9561	up	228	172	105	42	65	39
EPHA1	0.976472	1.96765	2.7206e-12	559.716	284.455	up	603	554	565	265	213	355	hsa:2041	EPH receptor A1
EPHA2	-2.48177	0.179025	4.59092e-07	6.79595	38.0068	down	6	1	14	39	46	26	hsa:1969	EPH receptor A2
PIK3R3	-0.651076	0.636805	0.00446026	76.7118	120.469	down	76	88	72	137	116	99	hsa:8503	phosphoinositide-3-kinase, regulatory subunit 3 (gamma)
N4BP3	1.88691	3.69841	0.000266884	163.171	44.112	up	222	170	109	52	32	45	hsa:23138	NEDD4 binding protein 3
N4BP1	-1.2787	0.412166	0	2460.84	5970.53	down	2495	2522	2556	6288	5539	5630	hsa:9683	NEDD4 binding protein 1
LOC105369438	-1.92743	0.262896	0.00118266	5.19888	19.8034	down	6	4	6	11	24	23		uncharacterized LOC105369438
MICAL2	1.33357	2.52025	1.36725e-11	1058.04	419.807	up	1149	1215	889	421	451	355	hsa:9645	microtubule associated monooxygenase, calponin and LIM domain containing 2
LOC107984439	-1.70198	0.307365	0.0208143	7.13501	23.236	down	7	4	11	13	32	23
RPL39P3	0.921518	1.89411	0	1496.8	790.233	up	1473	1544	1590	804	661	847		ribosomal protein L39 pseudogene 3
PDGFRL	-6.13919	0.014188	2.10942e-15	1.29656	92.0792	down	1	1	2	78	127	64	hsa:5157	platelet-derived growth factor receptor-like
PROCR	-1.0624	0.478833	2.39462e-06	57.4672	120.026	down	57	48	72	101	140	110	hsa:10544	protein C receptor, endothelial
ABHD14B	0.736817	1.66649	0	1052.7	631.683	up	1003	1153	1084	595	600	653	hsa:84836	abhydrolase domain containing 14B
CCNA1	-2.42644	0.186024	0.00336881	18.2342	98.0643	down	20	26	10	126	41	120	hsa:8900	cyclin A1
CD164	-0.895373	0.537608	0	4453.2	8283.37	down	4055	4940	4714	8333	8076	7812	hsa:8763	CD164 molecule, sialomucin
LSM4	0.596031	1.51155	2.90001e-05	865.367	572.499	up	813	1004	846	488	600	587	hsa:25804	LSM4 homolog, U6 small nuclear RNA associated (S. cerevisiae)
CYTB	1.49065	2.81016	0	64150.4	22828	up	69256	65817	62260	26388	20194	20136	hsa:4519	cytochrome b
EIF4G3	0.714754	1.6412	0	1400.78	853.506	up	1378	1488	1445	768	928	800	hsa:8672	eukaryotic translation initiation factor 4 gamma, 3
LOC105369536	1.08959	2.12813	9.06623e-06	596.797	280.427	up	576	712	548	372	229	218		uncharacterized LOC105369536
RRAGC	-0.804429	0.572589	1.11022e-16	702.722	1227.28	down	669	669	826	1160	1118	1313	hsa:64121	Ras-related GTP binding C
CD101	1.61757	3.06858	0.0386945	211.652	68.9673	up	240	116	296	52	65	85	hsa:9398	CD101 molecule
SIAH3	2.12931	4.37509	1.75791e-07	110.76	25.3083	up	84	149	108	20	32	22	hsa:283514	siah E3 ubiquitin protein ligase family member 3
LOC105370526	-2.65332	0.158954	0.0419577	2.26778	14.3199	down	2	1	4	14	5	23		uncharacterized LOC105370526
CLIC5	1.26397	2.40156	0.00824752	470.922	196.084	up	518	606	323	211	200	162	hsa:53405	chloride intracellular channel 5
PRMT1	0.594419	1.50986	0.00277878	1894.01	1254.42	up	2029	2159	1636	1292	1258	1117	hsa:3276	protein arginine methyltransferase 1
LOC107984302	-1.53972	0.343951	0.00130999	14.0065	40.7414	down	15	22	6	52	35	32
LATS2	-1.30395	0.405017	4.08327e-11	276.505	682.715	down	274	200	378	565	698	735	hsa:26524	large tumor suppressor kinase 2
CD2AP	-0.819014	0.566829	0	982.306	1732.99	down	985	1108	929	1782	1666	1619	hsa:23607	CD2-associated protein
SMPD3	-1.05178	0.482373	3.79139e-08	148.119	307.073	down	193	150	112	331	263	304	hsa:55512	sphingomyelin phosphodiesterase 3, neutral membrane (neutral sphingomyelinase II)
SMPD2	0.607264	1.52337	2.00748e-05	302.105	198.31	up	341	311	277	174	217	189	hsa:6610	sphingomyelin phosphodiesterase 2, neutral membrane (neutral sphingomyelinase)
CD274	-1.39613	0.379947	0	1742.92	4587.29	down	1823	1662	1879	5028	3894	4492	hsa:29126	CD274 molecule
TMBIM1	-0.70228	0.6146	2.68674e-14	2815.98	4581.81	down	2689	2813	3168	4029	4814	4560	hsa:64114	transmembrane BAX inhibitor motif containing 1
CD226	0.614197	1.53071	0.00110893	859.581	561.555	up	869	996	779	620	551	470	hsa:10666	CD226 molecule
CD207	2.9864	7.92494	0.039985	8.11518	1.01527	up	10	3	12	0	0	3	hsa:50489	CD207 molecule, langerin
LOC107984687	-1.07601	0.474338	0.0158452	175.928	370.902	down	165	151	226	374	252	460
LOC107984659	-0.750107	0.594559	4.55191e-14	301.364	506.876	down	298	358	271	516	496	470
SH3RF3	0.777261	1.71387	0.00434622	198.742	115.957	up	206	162	244	131	99	109	hsa:344558	SH3 domain containing ring finger 3
KIAA1958	-0.702989	0.614298	0.000192048	277.306	451.425	down	265	258	331	397	514	409	hsa:158405	KIAA1958
SIDT1	-0.636734	0.643167	0.0011508	878.618	1366.09	down	953	956	793	1516	1333	1143	hsa:54847	SID1 transmembrane family, member 1
DLEU1	0.795159	1.73527	0.000241271	102.119	58.8446	up	123	94	97	67	52	53	hsa:10301	deleted in lymphocytic leukemia 1 (non-protein coding)
MTATP6P1	1.2898	2.44493	0	14981.4	6127.52	up	16662	15422	13990	6501	5622	5793		mitochondrially encoded ATP synthase 6 pseudogene 1
OXNAD1	0.863821	1.81985	3.59921e-10	2612.08	1435.32	up	2894	2295	2849	1521	1296	1380	hsa:92106	oxidoreductase NAD-binding domain containing 1
HIC1	1.14874	2.2172	1.08661e-05	244.204	110.135	up	240	308	203	115	105	102	hsa:3090	hypermethylated in cancer 1
CCR10	2.40287	5.28853	0.00331653	12.6509	2.38403	up	7	17	15	1	2	4	hsa:2826	chemokine (C-C motif) receptor 10
ALDH5A1	0.665737	1.58638	0.00164893	365.317	230.28	up	357	330	438	225	185	264	hsa:7915	aldehyde dehydrogenase 5 family, member A1
HIRA	-0.883301	0.542126	0	1004.84	1853.53	down	1023	1049	1020	1786	1971	1662	hsa:7290	histone cell cycle regulator
SHISA5	-0.786649	0.579689	4.58222e-12	2963.44	5112.13	down	3012	2911	3198	5068	4350	5540	hsa:51246	shisa family member 5
PRRT2	1.06655	2.09443	0.0319132	40.8662	19.5067	up	31	39	56	18	24	15	hsa:112476	proline-rich transmembrane protein 2
S100A5	3.08771	8.50143	0.00235847	11.7233	1.37016	up	17	10	9	2	1	1	hsa:6276	S100 calcium binding protein A5
S100A4	1.52883	2.88551	0	2524.63	874.926	up	2577	2670	2521	903	922	732	hsa:6275	S100 calcium binding protein A4
ROR1-AS1	2.52731	5.76498	3.49765e-12	59.1917	10.2592	up	59	76	47	11	9	10	hsa:101927034	ROR1 antisense RNA 1
C5orf56	-0.777339	0.583442	0.00012273	432.156	740.708	down	435	528	366	833	672	660	hsa:441108	chromosome 5 open reading frame 56
CCRL2	-1.42554	0.37228	0	674.023	1810.54	down	699	598	778	1529	1785	1985	hsa:9034	chemokine (C-C motif) receptor-like 2
CKLF-CMTM1	0.668275	1.58917	6.57729e-05	160.972	101.289	up	177	174	144	104	109	83	hsa:100529251	CKLF-CMTM1 readthrough
RPL7AP6	0.738961	1.66897	2.22959e-07	1593.03	954.495	up	1660	1765	1475	980	756	1057		ribosomal protein L7a pseudogene 6
MASTL	-1.46972	0.361053	0	315.754	874.555	down	283	448	240	836	928	793	hsa:84930	microtubule associated serine/threonine kinase-like
ENDOD1	-0.763051	0.589249	5.84537e-05	298.797	507.088	down	292	370	257	554	493	435	hsa:23052	endonuclease domain containing 1
AHNAK	1.05875	2.08312	2.22045e-16	42160.9	20239.3	up	44946	37627	47194	20488	20883	17792	hsa:79026	AHNAK nucleoprotein
ADAT2	0.687072	1.61001	0.0356769	648.913	403.044	up	696	510	792	399	366	414	hsa:134637	adenosine deaminase, tRNA-specific 2
LOC105369192	-3.02126	0.123172	0.000694549	3.58069	29.1419	down	5	3	3	44	25	16		uncharacterized LOC105369192
ADAP2	-1.65712	0.317071	0.0137453	351.743	1109.37	down	276	190	620	1019	753	1478	hsa:55803	ArfGAP with dual PH domains 2
MSC-AS1	0.603852	1.51977	0.00259363	263.005	173.053	up	290	262	257	141	213	152	hsa:100132891	uncharacterized LOC100132891
CHADL	-2.12264	0.229626	1.62709e-05	12.7157	55.409	down	19	14	6	53	59	50	hsa:150356	chondroadherin-like
RPS7P1	0.787119	1.72563	0	639.945	370.844	up	661	667	641	372	316	397		ribosomal protein S7 pseudogene 1
LOC101930085	0.658393	1.57832	1.09468e-05	174.397	110.492	up	172	160	205	108	118	97	hsa:101930085	uncharacterized LOC101930085
TDRD7	-1.94311	0.260055	0	585.629	2251.98	down	575	651	576	2383	2257	1942	hsa:23424	tudor domain containing 7
PRRG4	-0.681244	0.623627	0.0189768	81.4338	130.587	down	51	103	97	125	124	133	hsa:79056	proline rich Gla (G-carboxyglutamic acid) 4 (transmembrane)
PRRG1	-1.03095	0.489388	0.0303783	17.5704	35.9132	down	15	29	10	33	40	32	hsa:5638	proline rich Gla (G-carboxyglutamic acid) 1
GPBP1	-0.857066	0.552074	0	2590.44	4692.19	down	2644	2869	2456	4814	4395	4512	hsa:65056	GC-rich promoter binding protein 1
CASP10	-0.991365	0.503001	2.35956e-06	852.514	1694.86	down	984	802	836	1957	1388	1610	hsa:843	caspase 10, apoptosis-related cysteine peptidase
PLSCR1	-2.63593	0.160882	0	935.877	5817.22	down	842	887	1154	5378	6132	5502	hsa:5359	phospholipid scramblase 1
PLSCR2	-1.45612	0.364473	0.0262846	9.10706	25.0044	down	9	12	7	35	20	18	hsa:57047	phospholipid scramblase 2
LOC101929698	1.01696	2.02365	0.029402	69.1301	34.1561	up	58	69	86	42	14	44	hsa:101929698	uncharacterized LOC101929698
LY6K	-4.36531	0.0485187	0.0114605	0.321635	6.82519	down	0	0	1	8	2	10	hsa:54742	lymphocyte antigen 6 complex, locus K
LY6E	-2.95182	0.129245	0	57.2438	442.976	down	62	66	48	425	480	390	hsa:4061	lymphocyte antigen 6 complex, locus E
FER1L4	3.18297	9.08173	0.00252961	9.4381	1.03034	up	14	6	9	1	2	0	hsa:80307	fer-1-like family member 4, pseudogene (functional)
CYTL1	3.52462	11.5085	0.00144061	19.7522	1.70719	up	11	17	33	1	2	2	hsa:54360	cytokine-like 1
NAMPT	-1.26802	0.415229	0	1559.62	3756.05	down	1862	1429	1505	3691	3546	3749	hsa:10135	nicotinamide phosphoribosyltransferase
ADCY4	-1.02618	0.491008	1.27523e-07	46.1462	93.993	down	51	41	50	99	74	102	hsa:196883	adenylate cyclase 4
GPAT3	1.62605	3.08666	3.77292e-05	422.114	136.748	up	573	360	364	132	130	138	hsa:84803	1-acylglycerol-3-phosphate O-acyltransferase 9
PWAR5	0.65191	1.57125	7.90351e-06	269.848	171.738	up	235	293	303	182	168	152	hsa:8123	Prader Willi/Angelman region RNA 5
PMAIP1	-0.647078	0.638572	0.00145566	281.369	440.628	down	296	347	222	466	431	391	hsa:5366	phorbol-12-myristate-13-acetate-induced protein 1
ALDH1A2	4.03267	16.3665	0.00326774	504.339	30.806	up	237	1077	237	37	28	25	hsa:8854	aldehyde dehydrogenase 1 family, member A2
LOC107984945	-1.22261	0.428507	0.000520648	50.0109	116.723	down	60	27	67	120	133	88
NAPSB	-1.89163	0.269503	0	43.5502	161.622	down	38	57	39	152	141	180	hsa:256236	napsin B aspartic peptidase, pseudogene
RIPK3	-0.741463	0.598133	7.68274e-14	536.86	897.567	down	577	506	569	947	783	895	hsa:11035	receptor-interacting serine-threonine kinase 3
RIPK2	-0.822385	0.565506	0	676.273	1195.88	down	663	746	672	1226	1048	1224	hsa:8767	receptor-interacting serine-threonine kinase 2
UTRN	-0.904868	0.534082	4.01016e-05	3684.74	6899.22	down	3653	3955	3731	8028	6396	5735	hsa:7402	utrophin
SRD5A1	-0.729536	0.603098	6.37549e-07	118.572	196.612	down	97	152	116	189	196	190	hsa:6715	steroid-5-alpha-reductase, alpha polypeptide 1 (3-oxo-5 alpha-steroid delta 4-dehydrogenase alpha 1)
SRD5A3	0.908739	1.8774	0.0169734	230.098	122.557	up	208	201	300	102	100	157	hsa:79644	steroid 5 alpha-reductase 3
ZBP1	-2.88571	0.135305	0	532.473	3935.41	down	556	747	333	4363	3633	3507	hsa:81030	Z-DNA binding protein 1
ARHGEF28	2.72685	6.6201	0.00608524	13.647	2.05295	up	9	22	11	3	1	2	hsa:64283	Rho guanine nucleotide exchange factor (GEF) 28
CCDC146	-1.27458	0.413346	1.44329e-15	231.248	559.468	down	249	268	194	606	557	472	hsa:57639	coiled-coil domain containing 146
ARHGEF11	-1.34914	0.392527	5.60999e-11	1764.03	4494.04	down	1582	1171	2687	4324	4105	4719	hsa:9826	Rho guanine nucleotide exchange factor (GEF) 11
BLVRA	-0.721584	0.606431	1.83466e-06	488.88	806.166	down	385	558	563	719	852	787	hsa:644	biliverdin reductase A
MS4A14	-1.11147	0.462822	0.0190692	116.25	251.188	down	125	85	148	287	162	286	hsa:84689	membrane-spanning 4-domains, subfamily A, member 14
MS4A4A	-2.91519	0.132568	0.000136681	49.4042	372.735	down	19	20	114	389	189	514	hsa:51338	membrane-spanning 4-domains, subfamily A, member 4A
FCER2	3.51825	11.4577	0	172.708	15.0644	up	220	143	168	20	12	12	hsa:2208	Fc fragment of IgE, low affinity II, receptor for (CD23)
MS4A6E	-5.38624	0.0239101	0.00715736	0.643269	27.3119	down	0	0	2	40	0	40	hsa:245802	membrane-spanning 4-domains, subfamily A, member 6E
SLC28A3	4.23292	18.8034	0	185.991	9.88189	up	148	205	220	6	7	16	hsa:64078	solute carrier family 28 (concentrative nucleoside transporter), member 3
KIAA1644	-2.26473	0.208089	0.00946617	3.26167	15.7125	down	6	2	2	19	7	20	hsa:85352	KIAA1644
HOPX	1.91331	3.76673	0	140.489	37.29	up	165	135	132	43	32	34	hsa:84525	HOP homeobox
MARCH1	-1.17663	0.442385	0.0201194	550.337	1244.04	down	475	324	899	927	1312	1403	hsa:55016	membrane-associated ring finger (C3HC4) 1, E3 ubiquitin protein ligase
MARCKS	-1.58077	0.334304	0.00583721	2007.55	6005.18	down	1543	1250	3404	4766	5030	7797	hsa:4082	myristoylated alanine-rich protein kinase C substrate
ARL6IP5	0.758274	1.69147	3.33067e-16	3974.64	2349.82	up	3903	4514	3812	2293	2309	2270	hsa:10550	ADP-ribosylation factor-like 6 interacting protein 5
MIPEPP3	1.28961	2.44462	0.00731587	27.6379	11.2997	up	35	21	29	16	8	9	hsa:650794	mitochondrial intermediate peptidase pseudogene 3
RIPK1	-0.588845	0.664875	6.24051e-06	1888.29	2840.08	down	2107	1870	1831	3105	2559	2639	hsa:8737	receptor (TNFRSF)-interacting serine-threonine kinase 1
HPGD	0.743421	1.67414	0.0343997	214.698	128.24	up	227	266	167	134	117	124	hsa:3248	hydroxyprostaglandin dehydrogenase 15-(NAD)
KIAA1147	0.880225	1.84066	0.00107247	96.261	52.2924	up	97	120	79	48	50	55	hsa:57189	KIAA1147
DDB2	-0.676687	0.6256	2.75335e-14	941.541	1505.03	down	1049	1021	825	1401	1450	1552	hsa:1643	damage-specific DNA binding protein 2, 48kDa
OLFML2B	-3.19987	0.108829	6.40834e-07	56.5711	519.9	down	41	7	127	653	279	589	hsa:25903	olfactomedin-like 2B
LOC100422434	-3.09974	0.11665	0.00837243	1.6256	14.0114	down	1	3	1	6	22	13		complement component (3b/4b) receptor 1 (Knops blood group) pseudogene
HPSE	-0.944017	0.519784	0	444.085	854.374	down	460	493	413	888	739	872	hsa:10855	heparanase
ITGAM	2.00367	4.0102	0	3529.45	880.111	up	3431	3133	4306	572	1081	923	hsa:3684	integrin, alpha M (complement component 3 receptor 3 subunit)
ITGAE	0.872598	1.83096	0	382.668	208.994	up	418	395	364	224	194	193	hsa:3682	integrin, alpha E (antigen CD103, human mucosal lymphocyte antigen 1; alpha polypeptide)
TMEM255A	-1.79006	0.28916	7.4061e-09	78.0596	269.978	down	67	33	141	273	219	298	hsa:55026	transmembrane protein 255A
RRM2B	-1.21463	0.430885	7.70284e-06	451.54	1047.95	down	410	507	473	785	1244	1037	hsa:50484	ribonucleotide reductase M2 B (TP53 inducible)
LOC105370652	1.62592	3.08639	7.18258e-10	68.5829	22.2143	up	65	83	63	28	11	26		uncharacterized LOC105370652
WDFY1	-0.934281	0.523303	0	2209.2	4221.66	down	2278	2338	2181	4263	4121	3960	hsa:57590	WD repeat and FYVE domain containing 1
LOC105379185	1.11536	2.16648	1.34895e-05	60.8108	28.0635	up	66	67	54	38	19	25		uncharacterized LOC105379185
PSTPIP1	0.596866	1.51243	2.48353e-05	1803.27	1192.3	up	2077	1805	1663	1244	1130	1112	hsa:9051	proline-serine-threonine phosphatase interacting protein 1
CXorf21	-1.21758	0.430003	0	170.515	396.556	down	145	200	180	390	365	405	hsa:80231	chromosome X open reading frame 21
COL4A2-AS2	-2.80192	0.143396	0.0002416	58.4015	407.333	down	58	38	84	377	222	595	hsa:100129836	COL4A2 antisense RNA 2
BLZF1	-1.41502	0.375003	0	327.437	873.174	down	313	338	357	787	986	780	hsa:8548	basic leucine zipper nuclear factor 1
GUCY1A3	-0.950556	0.517433	0.0232586	33.4693	64.6926	down	27	46	30	63	78	48	hsa:2982	guanylate cyclase 1, soluble, alpha 3
LOC105369704	2.06034	4.17084	0.0248471	14.3354	3.42945	up	22	12	10	3	6	1		uncharacterized LOC105369704
HRH1	-1.11262	0.462454	0.00443211	24.043	52.0017	down	26	21	27	43	67	42	hsa:3269	histamine receptor H1
HRH2	0.701485	1.62618	0.0261105	358.042	220.17	up	408	276	418	200	227	217	hsa:3274	histamine receptor H2
ZBTB7C	5.00889	32.1979	1.49476e-10	22.3986	0.685966	up	15	30	24	0	2	0	hsa:201501	zinc finger and BTB domain containing 7C
ITIH4	-1.03935	0.486548	0	670.184	1377.44	down	632	805	625	1359	1430	1238	hsa:3700	inter-alpha-trypsin inhibitor heavy chain family, member 4
KIAA1324	0.753117	1.68543	0.00194267	257.037	152.501	up	226	323	242	151	146	149	hsa:57535	KIAA1324
BAHCC1	-1.6192	0.325516	6.61368e-06	61.3395	188.458	down	59	48	82	150	240	161	hsa:57597	BAH domain and coiled-coil containing 1
DCTN4	-0.697574	0.616608	0	919.494	1491.22	down	930	916	984	1509	1398	1454	hsa:51164	dynactin 4 (p62)
LOC344887	-1.36237	0.388944	7.42023e-05	68.1863	175.327	down	83	32	95	188	131	194	hsa:344887	NmrA-like family domain containing 1 pseudogene
DGKD	0.726884	1.65506	1.66446e-08	2422.75	1463.84	up	2235	2406	2820	1507	1259	1516	hsa:8527	diacylglycerol kinase, delta 130kDa
MAFB	-2.37327	0.193008	3.7315e-06	603.054	3124.55	down	541	116	1206	2897	2207	4048	hsa:9935	v-maf avian musculoaponeurotic fibrosarcoma oncogene homolog B
TRADD	-0.653401	0.63578	2.87585e-08	1144.88	1800.75	down	1206	1205	1111	1943	1547	1776	hsa:8717	TNFRSF1A-associated via death domain
LOC105379326	1.12654	2.18334	0.000524141	454.005	207.935	up	449	585	362	222	187	199		uncharacterized LOC105379326
MATK	1.75119	3.36636	0	899.775	267.277	up	878	891	1001	116	277	391	hsa:4145	megakaryocyte-associated tyrosine kinase
MORC2-AS1	-1.50992	0.351131	0.000165376	13.3326	37.9888	down	16	12	13	49	29	33	hsa:150291	MORC2 antisense RNA 1
LOC100133286	-1.25332	0.419481	0.000240271	23.0592	54.9845	down	23	21	27	37	61	63	hsa:100133286	uncharacterized LOC100133286
