# Supplementary material for: tRNA derived fragment (tRF)-3009 participates in modulation of IFN-α-induced CD4+ T cell oxidative phosphorylation in lupus patients
Source: J Transl Med. 2021 Jul 13;19:305. doi: 10.1186/s12967-021-02967-3 (PMC8278670; doi:10.1186/s12967-021-02967-3)
Supplement: Supplementary file 11 — Additional file 11: Table S6. Predicted target 3′UTR regions of tRF-3009. [file 12967_2021_2967_MOESM11_ESM.xlsx]

## Sheet: Sheet1
Supplementary Table 6. Predicted target 3‘UTR regions of tRF-3009.
Target 3‘UTR	Energy	Score	StartSubject	EndSubject	KeggID	Description
SCNN1D	-22.78	142	196	217	hsa:6339	Sodium channel, nonvoltage-gated 1, delta, isoform CRA_a
ATAD3C	-25.45	146	131	152	hsa:219293	ATPase family AAA domain-containing protein 3C
RER1	-18.68	142	475	495	hsa:11079	Protein RER1
CEP104	-27.86	146	2541	2564	hsa:9731	Glycine-, glutamate-, thienylcyclohexylpiperidine-binding protein, isoform CRA_c
FBXO44	-32.4	145	665	684	hsa:93611	F-box only protein 44
MTHFR	-22.52	142	2222	2244	hsa:4524	Methylenetetrahydrofolate reductase short isoform
AADACL3	-24.38	152	1695	1715	hsa:126767	Arylacetamide deacetylase-like 3
ALDH4A1	-20.7	154	906	927	hsa:8659	Aldehyde dehydrogenase 4 family, member A1, isoform CRA_a
IFFO2	-35.54	173	71	92	hsa:126917	Intermediate filament family orphan 2
PLA2G5	-29.62	140	947	968	hsa:5322	Phospholipase A(2)
CDC42	-23.56	144	442	463	hsa:998	Cell division cycle 42 (GTP binding protein, 25kDa), isoform CRA_a
LUZP1	-23.44	143	1556	1578	hsa:7798	Leucine zipper protein 1
IL22RA1	-24.49	147	713	734	hsa:58985	Interleukin-22 receptor subunit alpha-1
RUNX3	-20.13	141	521	542	hsa:864	Runt-related transcription factor 3, isoform CRA_b
LDLRAP1	-25.51	144	1852	1872	hsa:26119	Low density lipoprotein receptor adapter protein 1
SEPN1	-16.9	141	676	697	hsa:57190	Selenoprotein N
EXTL1	-16.71	140	314	335	hsa:2134	Exostosin-like 1
EYA3	-21.19	140	3148	3171	hsa:2140	cDNA FLJ61524, highly similar to Eyes absent homolog 3 (EC 3.1.3.48)
RAB42	-25.24	157	234	257	hsa:115273	Putative Ras-related protein Rab-42
COL8A2	-22.22	142	1827	1847	hsa:1296	Collagen type VIII alpha 2
MANEAL	-24.16	142	48	70	hsa:149175	Glycoprotein endo-alpha-1,2-mannosidase-like protein
C1orf122	-17.53	143	135	156	hsa:127687	chromosome 1 open reading frame 122
MTF1	-26.6	155	3099	3121	hsa:4520	cDNA FLJ57138, highly similar to Metal-regulatory transcription factor 1
RRAGC	-22.83	147	678	700	hsa:64121	cDNA FLJ57859, highly similar to Ras-related GTP-binding protein C
SCMH1	-27.84	142	80	100	hsa:22955	cDNA FLJ13062 fis, clone NT2RP3001672, highly similar to Polycomb protein SCMH1
ST3GAL3	-25.47	150	815	837	hsa:6487	cDNA FLJ60934, highly similar to CMP-N-acetylneuraminate-beta-1,4-galactosidealpha-2,3- sialyltransferase (EC 2.4.99.6)
ZSWIM5	-30.59	156	1722	1743	hsa:57643	Zinc finger SWIM domain-containing protein 5
CC2D1B	-19.82	140	1257	1277	hsa:200014	Coiled-coil and C2 domain-containing protein 1B
PARS2	-24.41	142	643	663	hsa:25973	Probable proline--tRNA ligase, mitochondrial
NEGR1	-17.89	144	769	790	hsa:257194	Putative uncharacterized protein DKFZp686P14120
FAM102B	-20.71	142	1844	1865	hsa:284611	family with sequence similarity 102, member B
CELSR2	-22.6	156	1164	1183	hsa:1952	cDNA FLJ45845 fis, clone OCBBF2004478, highly similar to Homo sapiens cadherin, EGF LAG seven-pass G-type receptor 2 (CELSR2) mRNA
KCNC4	-19.31	143	1192	1212	hsa:3749	Potassium voltage-gated channel subfamily C member 4
FAM19A3	-20.44	143	300	321	hsa:284467	Protein FAM19A3
SLC22A15	-17.29	153	1950	1970	hsa:55356	cDNA FLJ43082 fis, clone BRTHA3017848, highly similar to Homo sapiens solute carrier family 22 (organic cation transporter), member 15 (SLC22A15), mRNA
CD58	-23.52	148	411	432	hsa:965	Lymphocyte function-associated antigen 3
OTUD7B	-21.99	141	850	872	hsa:56957	OTU domain containing 7B
APH1A	-25.6	141	167	192	hsa:51107	cDNA PSEC0144 fis, clone PLACE1006610, highly similar to Gamma-secretase subunit APH-1A
POGZ	-19.76	147	1863	1884	hsa:23126	cDNA FLJ53515, highly similar to Pogo transposable element with ZNF domain
SMG5	-26.68	164	590	611	hsa:23381	Protein SMG5
TAGLN2	-25.5	146	107	129	hsa:8407	cDNA FLJ57759, moderately similar to Transgelin-2
ATF6	-33.53	160	682	703	hsa:22926	cDNA FLJ75428, highly similar to Homo sapiens activating transcription factor 6 (ATF6), mRNA
C1orf226	-21.43	144	1661	1682	hsa:400793	chromosome 1 open reading frame 226
TMCO1	-22.88	144	3511	3532	hsa:54499	cDNA, FLJ78979, highly similar to Transmembrane and coiled-coil domains protein 1
TBX19	-24.56	145	139	159	hsa:9095	cDNA FLJ34085 fis, clone FCBBF3004842, highly similar to TBX19 PROTEIN
ATP1B1	-29.05	144	589	610	hsa:481	ATPase, Na+/K+ transporting, beta 1 polypeptide, isoform CRA_a
ABL2	-22.37	145	5117	5139	hsa:27	Abelson tyrosine-protein kinase 2
CACNA1E	-23.91	148	1308	1329	hsa:777	Calcium channel, voltage-dependent, alpha 1E subunit, isoform CRA_d
NMNAT2	-18.74	142	1426	1448	hsa:23057	cDNA FLJ77295, highly similar to Homo sapiens nicotinamide nucleotide adenylyltransferase 2 (NMNAT2), transcript variant 1, mRNA
PKP1	-26.89	148	717	738	hsa:5317	Plakophilin 1 (Ectodermal dysplasia/skin fragility syndrome), isoform CRA_a
NAV1	-24.78	143	312	333	hsa:89796	Neuron navigator 1
ELF3	-19.62	147	202	223	hsa:1999	E74-like factor 3 (Ets domain transcription factor, epithelial-specific ), isoform CRA_b
PRELP	-25.27	140	829	850	hsa:5549	Prolargin
ATP2B4	-21.11	142	3210	3232	hsa:493	Plasma membrane calcium-transporting ATPase 4
NFASC	-19.89	147	3374	3395	hsa:23114	cDNA FLJ40483 fis, clone TESTI2043758, highly similar to Neurofascin
CNTN2	-18.7	145	1466	1487	hsa:6900	Contactin 2 (Axonal), isoform CRA_a
SLC41A1	-29.05	143	299	323	hsa:254428	Solute carrier family 41, member 1, isoform CRA_a
LOC101059976	-27.12	143	644	665	hsa:101059976	arf-GAP with GTPase, ANK repeat and PH domain-containing protein 2-like
LPGAT1	-16.99	140	1276	1297	hsa:9926	Acyl-CoA:lysophosphatidylglycerol acyltransferase 1
TGFB2	-19.9	144	1321	1342	hsa:7042	cDNA, FLJ93591, highly similar to Homo sapiens transforming growth factor, beta 2 (TGFB2), mRNA
CDC42BPA	-20.91	144	2870	2890	hsa:8476	Serine/threonine-protein kinase MRCK alpha
WNT3A	-26.15	141	497	518	hsa:89780	Protein Wnt-3a
RNF187	-25.88	140	1270	1291	hsa:149603	E3 ubiquitin-protein ligase RNF187
TBCE	-19.16	143	32	53	hsa:6905	cDNA FLJ57032, moderately similar to Tubulin-specific chaperone E
MYCN	-27.47	148	139	159	hsa:4613	cDNA FLJ51262, highly similar to N-myc proto-oncogene protein
KCNS3	-31.05	149	253	272	hsa:3790	Potassium voltage-gated channel subfamily S member 3
EFR3B	-16.51	141	755	775	hsa:22979	EFR3 homolog B (S. cerevisiae)
CAPN13	-19.04	146	145	167	hsa:92291	cDNA FLJ76080, highly similar to Homo sapiens calpain 13 (CAPN13), mRNA
CYP1B1	-20.53	140	670	691	hsa:1545	cDNA FLJ51600, highly similar to Cytochrome P450 1B1 (EC 1.14.14.1)
TTC7A	-20.94	142	323	343	hsa:57217	tetratricopeptide repeat domain 7A
STON1	-19.2	145	183	204	hsa:11037	cDNA, FLJ95267, highly similar to Homo sapiens stoned B-like factor (SBLF), mRNA
ACTR2	-19.91	151	1827	1848	hsa:10097	cDNA FLJ51656, highly similar to Actin-like protein 2
TET3	-17.06	145	1260	1280	hsa:200424	Putative methylcytosine dioxygenase
LOXL3	-24.39	160	685	705	hsa:84695	Lysyl oxidase homolog 3
IMMT	-19.17	152	50	71	hsa:10989	MICOS complex subunit MIC60
RMND5A	-27.95	149	1514	1539	hsa:64795	required for meiotic nuclear division 5 homolog A (S. cerevisiae)
DUSP2	-29.33	148	360	389	hsa:1844	Dual specificity protein phosphatase 2
NCAPH	-20.61	145	3068	3088	hsa:23397	Condensin complex subunit 2
MFSD9	-22.96	149	2810	2831	hsa:84804	cDNA FLJ77980
STEAP3	-22.98	152	366	385	hsa:55240	STEAP family member 3, isoform CRA_b
LOC101928657	-22.45	150	591	613	hsa:101928657	basic proline-rich protein-like
HS6ST1	-24.68	144	698	718	hsa:9394	Heparan sulfate 6-O-sulfotransferase 1, isoform CRA_a
SPOPL	-25.08	151	3552	3572	hsa:339745	Speckle-type POZ protein-like
LYPD6	-19.7	141	828	849	hsa:130574	Ly6/PLAUR domain-containing protein 6
COBLL1	-21.73	140	3106	3127	hsa:22837	cDNA FLJ10951 fis, clone PLACE1000213, highly similar to Homo sapiens COBL-like 1 (COBLL1), mRNA
SLC25A12	-15.14	151	976	996	hsa:8604	cDNA FLJ12766 fis, clone NT2RP2001520, highly similar to Calcium-binding mitochondrial carrier protein Aralar1
DLX2	-21.21	142	52	74	hsa:1746	Homeobox protein DLX-2
ZAK	-23.47	153	3840	3863	hsa:51776	cDNA FLJ77428, highly similar to Homo sapiens sterile alpha motif and leucine zipper containing kinase AZK (ZAK), transcript variant 2, mRNA
PDE11A	-24.85	144	2603	2623	hsa:50940	cDNA FLJ56964, highly similar to Dual 3',5'-cyclic-AMP and -GMP phosphodiesterase 11A (EC 3.1.4.17)
INO80D	-23.42	140	9746	9770	hsa:54891	INO80 complex subunit D
RPE	-20.72	143	801	822	hsa:6120	cDNA FLJ38880 fis, clone MESAN2015401, highly similar to Homo sapiens ribulose-5-phosphate-epimerase
CTDSP1	-28.51	144	1114	1135	hsa:58190	CTD (Carboxy-terminal domain, RNA polymerase II, polypeptide A) small phosphatase 1, isoform CRA_b
KCNE4	-27.09	140	255	277	hsa:23704	cDNA, FLJ93702, highly similar to Homo sapiens potassium voltage-gated channel, Isk-related family, member 4 (KCNE4), mRNA
FAM124B	-20.24	148	1436	1457	hsa:79843	Protein FAM124B
COPS7B	-20.24	146	1300	1320	hsa:64708	COP9 constitutive photomorphogenic homolog subunit 7B (Arabidopsis), isoform CRA_b
PRSS56	-28.66	157	43	64	hsa:646960	Serine protease 56
GIGYF2	-20.2	142	3313	3333	hsa:26058	PERQ amino acid-rich with GYF domain-containing protein 2
ATG16L1	-24.19	154	682	704	hsa:55054	Autophagy-related protein 16-1
LRRN1	-23.36	149	321	341	hsa:57633	Leucine-rich repeat neuronal protein 1
SETD5	-22.74	146	1754	1775	hsa:55209	SET domain containing 5
ATP2B2	-26.31	145	2396	2415	hsa:491	Calcium-transporting ATPase
SLC6A1	-22.78	146	1237	1259	hsa:6529	cDNA FLJ57116, highly similar to Sodium- and chloride-dependent GABA transporter 1
VGLL4	-29.44	150	1122	1146	hsa:9686	Transcription cofactor vestigial-like protein 4
HDAC11	-20.38	143	1359	1380	hsa:79885	Histone deacetylase 11, isoform CRA_i
METTL6	-21.6	140	717	741	hsa:131965	Methyltransferase-like protein 6
ZNF385D	-23.86	146	1539	1562	hsa:79750	Zinc finger protein 385D
TMPPE	-26.1	140	1508	1529	hsa:643853	Transmembrane protein with metallophosphoesterase domain
CTDSPL	-20.18	140	3247	3268	hsa:10217	CTD small phosphatase-like protein
ACVR2B	-23.45	150	775	796	hsa:93	Activin receptor type-2B
SCN5A	-21.9	145	661	682	hsa:6331	Sodium channel protein type 5 subunit alpha
ABHD5	-19.58	142	3054	3074	hsa:51099	1-acylglycerol-3-phosphate O-acyltransferase ABHD5
ZDHHC3	-24.28	146	2175	2198	hsa:51304	Palmitoyltransferase ZDHHC3
SACM1L	-23.34	144	558	579	hsa:22908	cDNA FLJ44470 fis, clone UTERU2026203, highly similar to Homo sapiens SAC1 suppressor of actin mutations 1-like (SACM1L), mRNA
CCR9	-15.16	145	774	794	hsa:10803	cDNA, FLJ93261, highly similar to Homo sapiens chemokine (C-C motif) receptor 9 (CCR9), transcript variant B, mRNA
LRRC2	-28.19	143	2341	2361	hsa:79442	leucine rich repeat containing 2
NBEAL2	-21.96	142	251	272	hsa:23218	cDNA FLJ57099, moderately similar to Neurobeachin-like 1
ARIH2	-24.48	144	794	817	hsa:10425	cDNA FLJ10938 fis, clone OVARC1001038, highly similar to Protein ariadne-2 homolog
GPX1	-24.84	154	278	299	hsa:2876	Glutathione peroxidase 1 isoform A
TCTA	-24.64	150	688	709	hsa:6988	T-cell leukemia translocation-altered gene protein
DOCK3	-22.38	151	1172	1194	hsa:1795	DOCK3 protein
CHDH	-19.44	144	385	404	hsa:55349	Choline dehydrogenase, isoform CRA_a
ARF4	-26.2	144	545	565	hsa:378	ADP-ribosylation factor 4
PXK	-19.2	142	735	756	hsa:54899	cDNA FLJ60559, highly similar to PX domain-containing protein kinase-like protein
EIF4E3	-23.46	140	3214	3235	hsa:317649	Eukaryotic translation initiation factor 4E type 3
ZNF654	-16.74	143	412	433	hsa:55279	Zinc finger protein 654
CD47	-17.36	150	2062	2083	hsa:961	Leukocyte surface antigen CD47
ZBTB20	-25.28	150	586	606	hsa:26137	cDNA FLJ77884
LSAMP	-24.36	143	5861	5884	hsa:4045	Limbic system-associated membrane protein
GSK3B	-19.65	140	1811	1832	hsa:2932	Glycogen synthase kinase-3 beta
LRRC58	-25.24	157	4790	4813	hsa:116064	leucine rich repeat containing 58
FSTL1	-29.09	147	791	814	hsa:11167	cDNA FLJ52277, highly similar to Follistatin-related protein 1
ARGFX	-16.56	141	3786	3806	hsa:503582	Arginine-fifty homeobox
MGLL	-23.33	142	1408	1429	hsa:11343	Monoglyceride lipase
KBTBD12	-30.06	151	769	791	hsa:166348	kelch repeat and BTB (POZ) domain containing 12
CNBP	-16.66	140	1413	1434	hsa:7555	Cellular nucleic acid-binding protein
PHC3	-17.12	149	7307	7328	hsa:80012	PHC3 protein
TMEM41A	-25	142	1156	1178	hsa:90407	Transmembrane protein 41A
MASP1	-16.59	140	966	986	hsa:5648	cDNA FLJ55004, highly similar to Complement-activating component of Ra-reactive factor (EC 3.4.21.-)
LPP	-21.52	147	9395	9416	hsa:4026	cDNA FLJ50930, highly similar to Lipoma-preferred partner
CCDC50	-22.14	144	6215	6235	hsa:152137	Coiled-coil domain-containing protein 50
CPN2	-22.9	140	495	516	hsa:1370	Carboxypeptidase N subunit 2
ATP13A3	-22.27	144	2168	2188	hsa:79572	Probable cation-transporting ATPase 13A3
SENP5	-23.91	147	1671	1692	hsa:205564	cDNA, FLJ94365
PDE6B	-20.77	150	41	62	hsa:5158	cDNA FLJ50521, highly similar to Rod cGMP-specific 3',5'-cyclicphosphodiesterase beta-subunit (EC 3.1.4.35)
CPLX1	-22.72	155	430	453	hsa:10815	Complexin-1
UVSSA	-25.39	146	290	312	hsa:57654	UV-stimulated scaffold protein A
NAT8L	-27.55	156	4736	4757	hsa:339983	N-acetylaspartate synthetase
SH3BP2	-17.36	140	154	176	hsa:6452	SH3 domain-binding protein 2
ABLIM2	-31	140	497	518	hsa:84448	cDNA FLJ52773, highly similar to Actin-binding LIM protein 2
DCAF16	-15.48	140	1451	1472	hsa:54876	DDB1- and CUL4-associated factor 16
TBC1D1	-17.62	140	1325	1345	hsa:23216	TBC1D1 protein
PHOX2B	-18.16	146	698	720	hsa:8929	Paired mesoderm homeobox protein 2B
CLOCK	-19.3	143	389	410	hsa:9575	Circadian locomoter output cycles protein kaput
MUC7	-22.96	144	196	217	hsa:4589	Mucin-7
HPSE	-20.83	142	1867	1890	hsa:10855	Heparanase, isoform CRA_a
AFF1	-15.43	140	2943	2964	hsa:4299	AF4/FMR2 family member 1
MFSD8	-22.35	140	1477	1498	hsa:256471	cDNA FLJ50485
FAM160A1	-18.55	143	1129	1150	hsa:729830	family with sequence similarity 160, member A1
RAPGEF2	-22.89	144	802	824	hsa:9693	cDNA FLJ61094, highly similar to Rap guanine nucleotide exchange factor 2
DDX60	-17.66	146	611	631	hsa:55601	Probable ATP-dependent RNA helicase DDX60
IRX1	-16.39	145	213	233	hsa:79192	Iroquois-class homeodomain protein IRX-1
PAPD7	-22.53	149	656	678	hsa:11044	POLS protein
ANKRD33B	-35.68	151	4198	4220	hsa:651746	ankyrin repeat domain 33B
SLC1A3	-28.48	158	1402	1423	hsa:6507	cDNA FLJ57939, moderately similar to Excitatory amino acid transporter 1
MOCS2	-16.01	140	1457	1478	hsa:4338	Molybdopterin synthase catalytic subunit
MAP3K1	-18.26	140	384	404	hsa:4214	Mitogen-activated protein kinase kinase kinase 1
ZSWIM6	-27.17	171	1089	1110	hsa:57688	Zinc finger SWIM domain-containing protein 6
SERINC5	-32.4	142	2922	2946	hsa:256987	Serine incorporator 5
DCP2	-25.77	144	3759	3781	hsa:167227	cDNA FLJ52185, highly similar to mRNA decapping enzyme 2 (EC 3.-.-.-)
CSNK1G3	-17.12	143	596	618	hsa:1456	Casein kinase I isoform gamma-3
AFF4	-29.43	140	4917	4938	hsa:27125	AF4/FMR2 family member 4
FSTL4	-20.57	143	163	184	hsa:23105	Follistatin-related protein 4
SMAD5	-17.73	146	3426	3447	hsa:4090	Mothers against decapentaplegic homolog 5
DNAJC18	-23.47	148	1994	2015	hsa:202052	DnaJ homolog subfamily C member 18
ARHGEF37	-23.72	140	385	406	hsa:389337	Rho guanine nucleotide exchange factor 37
CAMK2A	-16.01	148	1369	1392	hsa:815	cDNA FLJ75193, highly similar to Homo sapiens calcium/calmodulin-dependent protein kinase II alpha-B subunit mRNA
ARSI	-24.73	143	691	714	hsa:340075	Arylsulfatase I
NDST1	-21.83	141	4853	4873	hsa:3340	cDNA FLJ76493, highly similar to Homo sapiens N-deacetylase/N-sulfotransferase (heparan glucosaminyl) 1 (NDST1), mRNA
SLC36A1	-15.61	146	1	14	hsa:206358	Dct1
FAXDC2	-27.39	152	285	306	hsa:10826	Fatty acid hydroxylase domain-containing protein 2
MRPL22	-19.45	141	2322	2343	hsa:29093	39S ribosomal protein L22, mitochondrial
SGCD	-27.62	152	5577	5597	hsa:6444	Delta-sarcoglycan
WWC1	-23.31	149	1595	1617	hsa:23286	Protein KIBRA
PANK3	-28.17	140	1422	1443	hsa:79646	Pantothenate kinase 3
ERGIC1	-23.76	140	2245	2264	hsa:57222	Endoplasmic reticulum-Golgi intermediate compartment protein 1
TSPAN17	-25.68	158	573	596	hsa:26262	Tetraspanin 17, isoform CRA_f
MAML1	-17.38	140	237	257	hsa:9794	Mastermind-like protein 1
DUSP22	-21.43	141	773	794	hsa:56940	Dual specificity protein phosphatase 22
SOX4	-20.91	142	807	827	hsa:6659	Transcription factor SOX-4
BTN2A2	-28.24	147	1586	1610	hsa:10385	Butyrophilin, subfamily 2, member A2, isoform CRA_a
ZKSCAN3	-18.93	141	158	177	hsa:80317	cDNA FLJ33906 fis, clone CTONG2008466, highly similar to Zinc finger protein 306
PPARD	-24.21	148	1650	1671	hsa:5467	Peroxisome proliferative activated receptor, delta, isoform CRA_a
MAPK13	-25.96	151	3517	3539	hsa:5603	Mitogen-activated protein kinase 13 variant
PI16	-26.93	152	373	394	hsa:221476	cDNA, FLJ93202, Homo sapiens protease inhibitor 16 (PI16), mRNA
TFEB	-21.64	147	347	368	hsa:7942	Transcription factor EB, isoform CRA_b
GNMT	-25.77	141	111	132	hsa:27232	Glycine N-methyltransferase
YIPF3	-19.21	141	81	102	hsa:25844	Protein YIPF3
POLH	-21.56	146	4398	4419	hsa:5429	Polymerase (DNA directed), eta, isoform CRA_b
RUNX2	-15.82	149	569	592	hsa:860	Runt-related transcription factor 2
CLIC5	-24.48	155	779	800	hsa:53405	cDNA, FLJ95199, highly similar to Homo sapiens chloride intracellular channel 5 (CLIC5), mRNA
GPR115	-32.29	157	413	438	hsa:221393	Probable G-protein coupled receptor 115
GCM1	-23.49	145	1051	1071	hsa:8521	Chorion-specific transcription factor GCMa
RIMS1	-26.33	143	2169	2192	hsa:22999	Regulating synaptic membrane exocytosis protein 1
SENP6	-21.49	146	1330	1350	hsa:26054	cDNA FLJ10544 fis, clone NT2RP2001601, highly similar to Sentrin-specific protease 6
PNRC1	-16.59	141	444	464	hsa:10957	Proline-rich nuclear receptor coactivator 1
LIN28B	-30.07	143	2955	2977	hsa:389421	LIN28B protein
FOXO3	-23.87	146	500	526	hsa:2309	Forkhead box protein O3
CDK19	-15.48	140	2643	2664	hsa:23097	cDNA FLJ76437, highly similar to Homo sapiens cell division cycle 2-like 6 (CDK8-like) (CDC2L6), mRNA
HECA	-22.18	144	215	236	hsa:51696	Headcase protein homolog
AIG1	-28.12	147	2535	2558	hsa:51390	Androgen-induced gene 1 protein
OPRM1	-15.97	142	4955	4977	hsa:4988	Mu opioid receptor splice variant MOR-1H
ZDHHC14	-22.78	140	3755	3780	hsa:79683	Palmitoyltransferase
TULP4	-21.24	143	4480	4501	hsa:56995	Tubby-related protein 4
SOD2	-21.34	143	552	574	hsa:6648	Superoxide dismutase [Mn], mitochondrial
SLC22A3	-18.15	141	614	633	hsa:6581	Solute carrier family 22 member 3
PRR18	-16.79	140	345	366	hsa:285800	proline rich 18
RPS6KA2	-20.67	141	824	847	hsa:6196	Ribosomal protein S6 kinase alpha-2
DACT2	-16.05	140	129	150	hsa:168002	Dapper homolog 2
WI2-2373I1.2	-26.96	154	83	106	hsa:100288524	forkhead box L1-like
SUN1	-19.09	140	696	716	hsa:23353	Unc-84 homolog A (C. elegans)
SNX8	-21.95	142	220	242	hsa:29886	cDNA, FLJ96764, highly similar to Homo sapiens sorting nexin 8 (SNX8), mRNA
FOXK1	-24	140	2560	2579	hsa:221937	cDNA FLJ16099 fis, clone TESTI2008278, highly similar to Homo sapiens forkhead box K1 (FOXK1), mRNA
MACC1	-21.57	146	534	554	hsa:346389	Metastasis-associated in colon cancer protein 1
CREB5	-18.97	140	6276	6297	hsa:9586	Cyclic AMP-responsive element-binding protein 5
SCRN1	-21.34	141	3108	3129	hsa:9805	Secernin 1, isoform CRA_a
INMT	-30.76	161	1434	1458	hsa:11185	Indolethylamine N-methyltransferase
PPP1R17	-25.37	147	390	414	hsa:10842	Protein phosphatase 1 regulatory subunit 17
YKT6	-20.84	154	709	729	hsa:10652	SNARE protein Ykt6
CAMK2B	-27.92	145	1155	1178	hsa:816	Calcium/calmodulin-dependent protein kinase (CaM kinase) II beta
TNS3	-28.65	153	1619	1642	hsa:64759	Tensin-3
C7orf65	-23.88	158	1420	1441	hsa:401335	chromosome 7 open reading frame 65
IKZF1	-21.79	160	376	397	hsa:10320	DNA-binding protein Ikaros
DNAJC30	-26.55	144	238	263	hsa:84277	DnaJ homolog subfamily C member 30
GTF2IRD2	-21.33	147	162	183	hsa:84163	General transcription factor II-I repeat domain-containing protein 2A
GTF2IRD2B	-21.33	147	163	184	hsa:389524	General transcription factor II-I repeat domain-containing protein 2B
HIP1	-25.33	153	4557	4575	hsa:3092	HIP1 protein
ADAM22	-19.21	146	2569	2591	hsa:53616	cDNA FLJ43443 fis, clone OCBBF2031167, highly similar to ADAM 22 (A disintegrin and metalloproteinase domain 22)
TMEM130	-25.02	147	75	94	hsa:222865	cDNA FLJ42643 fis, clone BRACE3025531, moderately similar to Mus musculus transmembrane protein 130 (Tmem130), mRNA
GPC2	-25.95	142	326	347	hsa:221914	Glypican-2
LRCH4	-19.27	148	381	400	hsa:4034	Leucine-rich repeat and calponin homology domain-containing protein 4
GIGYF1	-18.48	146	1289	1309	hsa:64599	PERQ amino acid-rich with GYF domain-containing protein 1
EPHB4	-23.46	141	808	827	hsa:2050	cDNA FLJ57009, highly similar to Ephrin type-B receptor 4 (EC 2.7.10.1)
NAT16	-26.27	161	1342	1366	hsa:375607	Putative N-acetyltransferase 16
PLOD3	-19.79	145	194	215	hsa:8985	cDNA PSEC0016 fis, clone NT2RM1001076, highly similar to Procollagen-lysine,2-oxoglutarate 5-dioxygenase 3 (EC 1.14.11.4)
ORAI2	-21.42	152	2081	2102	hsa:80228	Chromosome 7 open reading frame 19, isoform CRA_a
ATXN7L1	-22.92	141	565	586	hsa:222255	ataxin 7-like 1
NAMPT	-23.84	151	48	70	hsa:10135	Pre-B-cell colony enhancing factor 1, isoform CRA_a
SLC26A4	-17.32	146	1	12	hsa:5172	cDNA FLJ50607, highly similar to Pendrin
PNPLA8	-27.27	161	55	79	hsa:50640	Intracellular membrane-associated calcium-independent phospholipase A2 gamma, isoform CRA_a
PLXNA4	-26.97	151	2727	2748	hsa:91584	Plexin A4, B, isoform CRA_b
SLC35B4	-20.24	142	4442	4468	hsa:84912	Solute carrier family 35, member B4, isoform CRA_a
HIPK2	-20.01	144	7112	7133	hsa:28996	Homeodomain interacting protein kinase 2
PDIA4	-19.94	142	219	241	hsa:9601	Protein disulfide isomerase related protein (Calcium-binding protein, intestinal-related)
SLC4A2	-22.13	141	44	64	hsa:6522	Anion exchange protein 2
ABCF2	-16.07	140	1	19	hsa:10061	ATP-binding cassette, sub-family F (GCN20), member 2
CSMD1	-18.78	145	998	1018	hsa:64478	CUB and sushi domain-containing protein 1
GFRA2	-27.87	156	586	606	hsa:2675	cDNA FLJ53091, highly similar to GDNF family receptor alpha-2
TNFRSF10D	-19.08	140	661	682	hsa:8793	Tumor necrosis factor receptor superfamily member 10D
ENTPD4	-26.7	143	1608	1630	hsa:9583	cDNA FLJ58352, highly similar to Ectonucleoside triphosphate diphosphohydrolase 4 (EC 3.6.1.6)
SLC25A37	-16.73	144	2066	2086	hsa:51312	Mitoferrin-1
STMN4	-23.7	155	175	196	hsa:81551	cDNA FLJ56570, highly similar to Homo sapiens stathmin-like 4 (STMN4), mRNA
HMBOX1	-30.08	149	9075	9098	hsa:79618	Homeobox containing 1, isoform CRA_c
DUSP4	-30.32	142	1618	1638	hsa:1846	Dual specificity protein phosphatase 4
STAR	-28.84	168	104	125	hsa:6770	Steroidogenic acute regulatory protein, mitochondrial
CYP7A1	-22.38	145	584	606	hsa:1581	Cholesterol 7-alpha-monooxygenase
RAB2A	-24.55	145	2683	2703	hsa:5862	RAB2, member RAS oncogene family, isoform CRA_a
MTFR1	-26.15	150	565	587	hsa:9650	Mitochondrial fission regulator 1, isoform CRA_a
MSC	-19.48	147	520	541	hsa:9242	Musculin
PEX2	-18.88	143	611	632	hsa:5828	cDNA, FLJ93460, highly similar to Homo sapiens peroxisomal membrane protein 3, 35kDa (Zellweger syndrome) (PXMP3), mRNA
CA13	-19.05	140	2365	2386	hsa:377677	Carbonic anhydrase 13
TP53INP1	-30.4	159	1620	1642	hsa:94241	Tumor protein p53 inducible nuclear protein 1, isoform CRA_b
PTDSS1	-22.87	147	540	561	hsa:9791	cDNA FLJ75839, highly similar to Homo sapiens phosphatidylserine synthase 1 (PTDSS1), mRNA
TSPYL5	-25.35	145	1029	1050	hsa:85453	Testis-specific Y-encoded-like protein 5
PKHD1L1	-22.02	146	373	396	hsa:93035	Fibrocystin-L
MED30	-20.54	140	192	212	hsa:90390	Mediator of RNA polymerase II transcription subunit 30
JRK	-19.15	140	4113	4134	hsa:8629	Jerky protein homolog
LYNX1	-20.89	142	2677	2699	hsa:66004	Ly-6/neurotoxin-like protein 1
BNC2	-19.58	151	7338	7361	hsa:54796	cDNA FLJ58607, highly similar to Zinc finger protein basonuclin-2
B4GALT1	-26.31	142	2387	2409	hsa:2683	cDNA FLJ52205, highly similar to Beta-1,4-galactosyltransferase 1 (EC 2.4.1.-)
NOL6	-24.88	144	751	772	hsa:65083	Nucleolar protein 6
CD72	-20.48	141	57	80	hsa:971	B-cell differentiation antigen CD72
PAX5	-29.15	142	6994	7015	hsa:5079	B cell specific activator protein variant B delta 3/4
ZBTB5	-17.36	142	61	82	hsa:9925	Zinc finger and BTB domain-containing protein 5
GAS1	-20.06	152	932	953	hsa:2619	Growth arrest-specific protein 1
ROR2	-35.23	163	2	24	hsa:4920	Tyrosine-protein kinase transmembrane receptor
CENPP	-22.69	150	1029	1051	hsa:401541	Centromere protein P
CORO2A	-18.11	140	2695	2716	hsa:7464	Coronin, actin binding protein, 2A variant
ERP44	-25.27	145	2669	2691	hsa:23071	Endoplasmic reticulum resident protein 44
UGCG	-27.33	155	231	253	hsa:7357	UDP-glucose ceramide glucosyltransferase, isoform CRA_a
SLC31A2	-21.56	141	334	356	hsa:1318	cDNA FLJ57729, moderately similar to Probable low-affinity copper uptake protein 2
AKNA	-22.88	145	1708	1729	hsa:80709	AT-hook-containing transcription factor
TNC	-18.29	142	1502	1523	hsa:3371	Tenascin
PAPPA	-17.45	142	682	705	hsa:5069	Pregnancy-associated plasma protein A, pappalysin 1, isoform CRA_b
PHF19	-25.03	140	1271	1290	hsa:26147	cDNA FLJ16269 fis, clone MESAN2016552, highly similar to Homo sapiens PHD finger protein 19 (PHF19), transcript variant 1, mRNA
HSPA5	-26.26	143	659	681	hsa:3309	cDNA FLJ60062, highly similar to 78 kDa glucose-regulated protein
ZBTB34	-23.74	152	2111	2132	hsa:403341	Zinc finger and BTB domain-containing protein 34
ST6GALNAC4	-23.71	141	410	433	hsa:27090	ST6 (Alpha-N-acetyl-neuraminyl-2,3-beta-galactosyl-1, 3)-N-acetylgalactosaminide alpha-2,6-sialyltransferase 4, isoform CRA_a
IER5L	-24.19	162	1082	1102	hsa:389792	immediate early response 5-like
GPR107	-16.39	140	2649	2670	hsa:57720	cDNA FLJ75421, highly similar to Homo sapiens lung seven transmembrane receptor 1 (LUSTR1) mRNA
NCS1	-23.88	145	1604	1625	hsa:23413	Frequenin homolog (Drosophila), isoform CRA_a
FIBCD1	-26.16	147	1471	1492	hsa:84929	Fibrinogen C domain-containing protein 1
RXRA	-19.36	140	3278	3299	hsa:6256	Retinoid X nuclear receptor alpha
PPP1R26	-21.63	151	1	21	hsa:9858	KIAA0649, isoform CRA_a
SEC16A	-23.82	142	551	575	hsa:9919	SEC16A protein
UAP1L1	-22.59	147	1623	1644	hsa:91373	UDP-N-acetylhexosamine pyrophosphorylase-like protein 1
TOR4A	-23.94	150	383	403	hsa:54863	Torsin-4A
NMT2	-22.97	151	1501	1522	hsa:9397	Glycylpeptide N-tetradecanoyltransferase 2
ZNF33A	-25.09	143	2240	2264	hsa:7581	Zinc finger protein 33A
BMS1	-20.91	141	155	175	hsa:9790	Ribosome biogenesis protein BMS1 homolog
SGMS1	-27.05	154	448	468	hsa:259230	cDNA FLJ59704, highly similar to Phosphatidylcholine:ceramide cholinephosphotransferase 1 (EC 2.7.-.-)
REEP3	-16.99	140	1917	1938	hsa:221035	Receptor expression-enhancing protein 3
PBLD	-25.24	157	189	212	hsa:64081	MAWD binding protein, isoform CRA_b
H2AFY2	-27.09	148	37	58	hsa:55506	Histone H2A
LRRC20	-29.71	143	1688	1710	hsa:55222	leucine rich repeat containing 20
UNC5B	-25.84	148	3234	3256	hsa:219699	Netrin receptor UNC5B
VCL	-18.22	143	1289	1310	hsa:7414	Vinculin, isoform CRA_c
ZCCHC24	-23.43	140	2216	2238	hsa:219654	Chromosome 10 open reading frame 56, isoform CRA_a
CDHR1	-21.31	142	3598	3619	hsa:92211	Cadherin-related family member 1
HPS1	-23.55	149	629	650	hsa:3257	Hermansky-Pudlak syndrome 1 protein
BTRC	-17.92	146	1962	1983	hsa:8945	cDNA, FLJ93955, highly similar to Homo sapiens beta-transducin repeat containing (BTRC), transcript variant 2, mRNA
SUFU	-21.03	142	2721	2742	hsa:51684	Suppressor of fused homolog
OBFC1	-29.29	147	526	547	hsa:79991	CST complex subunit STN1
VTI1A	-21.16	142	2759	2780	hsa:143187	Vesicle transport through interaction with t-SNAREs homolog 1A
CACUL1	-24.14	145	984	1008	hsa:143384	CDK2-associated and cullin domain-containing protein 1
SEC23IP	-19.44	151	1628	1649	hsa:11196	cDNA FLJ10273 fis, clone HEMBB1001137, highly similar to SEC23-interacting protein
PPAPDC1A	-23.48	141	226	249	hsa:196051	Phosphatidate phosphatase PPAPDC1A
GPR26	-19.43	144	6751	6770	hsa:2849	G-protein coupled receptor 26
UROS	-21.83	153	766	788	hsa:7390	Uroporphyrinogen-III synthase
ADAM12	-20.17	153	4789	4809	hsa:8038	cDNA FLJ77564
MKI67	-16.88	141	1325	1345	hsa:4288	Antigen KI-67
VENTX	-28.03	142	1264	1287	hsa:27287	Homeobox protein VENTX
BET1L	-24.48	154	2351	2371	hsa:51272	BET1-like protein
ATHL1	-27.16	143	732	756	hsa:80162	ATH1, acid trehalase-like 1 (Yeast), isoform CRA_a
TOLLIP	-25.75	144	907	929	hsa:54472	TOLLIP protein
CNGA4	-24.72	155	96	116	hsa:1262	Cyclic nucleotide-gated cation channel alpha-4
SMPD1	-26.18	143	168	187	hsa:6609	Sphingomyelin phosphodiesterase 1 isoform 6
SBF2	-22.25	143	524	547	hsa:81846	Myotubularin-related protein 13
GALNT18	-20.98	147	1545	1566	hsa:374378	Polypeptide N-acetylgalactosaminyltransferase 18
SOX6	-18.08	145	2816	2837	hsa:55553	Transcription factor SOX-6
KCNJ11	-18.17	140	1414	1435	hsa:3767	cDNA, FLJ95855, highly similar to Homo sapiens potassium inwardly-rectifying channel, subfamily J,member 11 (KCNJ11), mRNA
NAV2	-23.03	142	1410	1430	hsa:89797	cDNA FLJ77876, highly similar to Homo sapiens neuron navigator 2, mRNA
DNAJC24	-18.4	143	795	816	hsa:120526	DnaJ homolog subfamily C member 24
FJX1	-21.28	141	280	302	hsa:24147	Four-jointed box protein 1
SYT13	-22.62	143	1263	1286	hsa:57586	Synaptotagmin-13
ARFGAP2	-23.48	142	288	310	hsa:84364	cDNA FLJ41005 fis, clone UTERU2017613, highly similar to Homo sapiens zinc finger protein 289, ID1 regulated (ZNF289), mRNA
CYB561A3	-20.74	140	1324	1345	hsa:220002	cDNA FLJ54962, moderately similar to Homo sapiens cytochrome b, ascorbate dependent 3 (CYBASC3), mRNA
MYRF	-23.95	146	1822	1843	hsa:745	BC269730_4
PLA2G16	-26.94	149	52	76	hsa:11145	HRAS-like suppressor 3, isoform CRA_a
ATL3	-25.7	143	3098	3119	hsa:25923	cDNA FLJ58636, moderately similar to Atlastin
NAA40	-24.94	152	403	424	hsa:79829	N-acetyltransferase 11, isoform CRA_a
RPS6KA4	-31.29	158	207	229	hsa:8986	cDNA FLJ51927, highly similar to Ribosomal protein S6 kinase alpha-4 (EC 2.7.11.1)
OVOL1	-29.39	152	1288	1308	hsa:5017	cDNA FLJ77811, highly similar to Homo sapiens ovo-like 1(Drosophila) (OVOL1), mRNA
CCDC87	-25.45	145	125	149	hsa:55231	Coiled-coil domain-containing protein 87
ALDH3B2	-23.67	141	543	567	hsa:222	cDNA FLJ57426, highly similar to Aldehyde dehydrogenase 3B2 (EC 1.2.1.5)
UNC93B1	-22.21	153	208	229	hsa:81622	Protein unc-93 homolog B1
CCND1	-20.86	146	524	545	hsa:595	cDNA FLJ51281, highly similar to G1/S-specific cyclin-D1
NUMA1	-33.83	156	495	516	hsa:4926	Nuclear mitotic apparatus protein 1, isoform CRA_c
ARHGEF17	-25.86	144	1143	1162	hsa:9828	Rho guanine nucleotide exchange factor 17
CHRDL2	-25.55	157	16	39	hsa:25884	cDNA FLJ61081, highly similar to Chordin-like protein 2
UVRAG	-18.78	150	2181	2202	hsa:7405	cDNA FLJ77656, highly similar to Homo sapiens UV radiation resistance associated gene (UVRAG), mRNA
ANKRD42	-19.75	148	458	479	hsa:338699	Several ankyrin repeat protein transcript variant 2
FUT4	-28.86	141	243	263	hsa:2526	Alpha-(1,3)-fucosyltransferase 4
SRSF8	-16.77	140	1496	1517	hsa:10929	Splicing factor, arginine/serine-rich, 46kD, isoform CRA_a
CUL5	-26.48	142	304	324	hsa:8065	Cullin-5
BCO2	-19.81	152	148	170	hsa:83875	Beta,beta-carotene 9',10'-dioxygenase variant 2
ZBTB16	-21.63	144	409	431	hsa:7704	Zinc finger and BTB domain containing 16, isoform CRA_a
SCN4B	-26.79	151	1313	1335	hsa:6330	cDNA, FLJ95353, Homo sapiens sodium channel, voltage-gated, type IV, beta (SCN4B),mRNA
SCN2B	-25.39	155	3093	3114	hsa:6327	Sodium channel subunit beta-2
H2AFX	-19.81	149	243	264	hsa:3014	Histone H2AX
TMEM225	-23.58	148	91	112	hsa:338661	Transmembrane protein 225
HEPACAM	-26.42	152	1779	1799	hsa:220296	Hepatocyte cell adhesion molecule
JAM3	-15.23	140	234	255	hsa:83700	Junctional adhesion molecule C
CACNA1C	-21.16	142	1085	1105	hsa:775	cDNA FLJ50301, highly similar to Voltage-dependent L-type calcium channel subunit alpha-1C
FOXM1	-24.73	147	516	538	hsa:2305	cDNA FLJ77127, highly similar to Homo sapiens forkhead box M1 (FOXM1), transcript variant 3, mRNA
RBP5	-19.24	146	390	411	hsa:83758	Retinol-binding protein 5
SLC2A14	-28.01	142	1605	1628	hsa:144195	cDNA FLJ56136, highly similar to Solute carrier family 2, facilitated glucosetransporter member 14
SLC2A3	-26.58	150	1749	1773	hsa:6515	cDNA FLJ57557, highly similar to Solute carrier family 2, facilitated glucose transporter member 3
ETV6	-18.61	147	473	494	hsa:2120	Transcription factor ETV6
ATF7IP	-24.82	143	4786	4807	hsa:55729	Activating transcription factor 7 interacting protein, isoform CRA_a
LOC102724274	-22.41	141	12	31	hsa:102724274	uncharacterized LOC102724274
PPHLN1	-22.91	151	3566	3587	hsa:51535	Periphilin-1
ENDOU	-22.35	142	345	365	hsa:8909	cDNA FLJ56813, highly similar to Placental protein 11 (EC 3.4.21.-)
CACNB3	-26.69	150	717	738	hsa:784	cDNA FLJ58949, highly similar to Voltage-dependent L-type calcium channel subunit beta-3
KMT2D	-27.09	142	1603	1627	hsa:8085	Histone-lysine N-methyltransferase 2D
FMNL3	-31.47	144	1490	1511	hsa:91010	cDNA FLJ45265 fis, clone BRHIP2026346, highly similar to Mus musculus formin-like 3 (Fmnl3), mRNA
FAIM2	-27.34	148	1837	1858	hsa:23017	Protein lifeguard 2
SCN8A	-28.07	140	1457	1479	hsa:6334	Sodium channel protein type 8 subunit alpha
FIGNL2	-27.13	143	1075	1097	hsa:401720	Putative fidgetin-like protein 2
KRT80	-20.91	148	114	135	hsa:144501	Keratin, type II cytoskeletal 80
SHMT2	-24.86	155	376	397	hsa:6472	Serine hydroxymethyltransferase, mitochondrial
PIP4K2C	-25.43	151	22	44	hsa:79837	cDNA PSEC0253 fis, clone NT2RP3003368, highly similar to Homo sapiens phosphatidylinositol-4-phosphate 5-kinase, type II, gamma (PIP5K2C), mRNA
AGAP2	-19.26	149	253	273	hsa:116986	Centaurin, gamma 1, isoform CRA_b
CTDSP2	-22.74	141	1455	1476	hsa:10106	CTD (Carboxy-terminal domain, RNA polymerase II, polypeptide A) small phosphatase 2, isoform CRA_b
ELK3	-18.5	142	903	926	hsa:2004	ELK3, ETS-domain protein (SRF accessory protein 2), isoform CRA_a
NT5DC3	-18.69	142	2259	2281	hsa:51559	5'-nucleotidase domain-containing protein 3
ASCL4	-22.7	143	132	154	hsa:121549	Achaete-scute homolog 4
DAO	-27.8	152	141	162	hsa:1610	D-amino-acid oxidase, isoform CRA_a
UBE3B	-19.76	146	1542	1566	hsa:89910	Ubiquitin protein ligase E3B, isoform CRA_a
ATP2A2	-16.16	148	1641	1662	hsa:488	ATPase CA++ transporting cardiac muscle slow twitch 2
FAM109A	-22.58	140	1734	1755	hsa:144717	Sesquipedalian-1
SLC8B1	-25.1	140	806	827	hsa:80024	cDNA FLJ36755 fis, clone UTERU2018180, highly similar to Sodium/potassium/calcium exchanger 6
RAB35	-16.41	144	1829	1850	hsa:11021	cDNA FLJ57794, moderately similar to Ras-related protein Rab-35
MLEC	-21.83	141	854	876	hsa:9761	Malectin
UNC119B	-23.76	146	2294	2317	hsa:84747	Protein unc-119 homolog B
CAMKK2	-25.51	151	338	360	hsa:10645	Calcium/calmodulin-dependent protein kinase kinase 2, beta, isoform CRA_b
TMEM120B	-19.03	142	2121	2142	hsa:144404	Transmembrane protein 120B
ULK1	-19.62	141	1337	1358	hsa:8408	Serine/threonine-protein kinase ULK1
DCLK1	-18.22	141	4432	4451	hsa:9201	cDNA FLJ60535, highly similar to Serine/threonine-protein kinase DCAMKL1 (EC 2.7.11.1)
SMAD9	-16.99	140	2263	2284	hsa:4093	Mothers against decapentaplegic homolog 9
EPSTI1	-17.63	147	897	918	hsa:94240	epithelial stromal interaction 1 (breast)
STK24	-31.24	163	1377	1401	hsa:8428	cDNA FLJ60706, highly similar to Serine/threonine-protein kinase 24 (EC 2.7.11.1)
LOC101928841	-18.44	142	1801	1823	hsa:101928841	collagen alpha-1(II) chain-like
BCL2L2	-22.96	140	2440	2461	hsa:599	Bcl-2-like protein 2
JPH4	-24.24	141	364	386	hsa:84502	Junctophilin-4
HEATR5A	-21.76	143	161	183	hsa:25938	HEAT repeat containing 5A
FOXA1	-25.45	146	1	22	hsa:3169	Hepatocyte nuclear factor 3-alpha
SSTR1	-28.82	162	945	968	hsa:6751	Somatostatin receptor type 1
RAB15	-20.64	142	1497	1521	hsa:376267	Ras-related protein Rab-15 isoform AN2
ACTN1	-15.89	140	62	83	hsa:87	Actinin, alpha 1, isoform CRA_a
SLC8A3	-28.8	156	443	464	hsa:6547	SLC8A3 protein
CCDC88C	-23.3	144	99	120	hsa:440193	Protein Daple
SLC25A47	-23.08	150	69	89	hsa:283600	Chromosome 14 open reading frame 68, isoform CRA_b
TECPR2	-27.52	154	2189	2215	hsa:9895	Tectonin beta-propeller repeat-containing protein 2
GABRB3	-21.39	142	553	575	hsa:2562	cDNA, FLJ96343, highly similar to Homo sapiens gamma-aminobutyric acid (GABA) A receptor, beta 3 (GABRB3), transcript variant 2, mRNA
LINC00984	-29.09	140	188	212	hsa:100505573	Putative transmembrane protein INAFM2
BAHD1	-18.76	140	718	742	hsa:22893	Bromo adjacent homology domain containing 1, isoform CRA_a
CAPN3	-15.65	140	405	425	hsa:825	CAPN3 protein
USP8	-21.55	141	1064	1084	hsa:9101	cDNA FLJ34456 fis, clone HLUNG2002659, highly similar to Ubiquitin carboxyl-terminal hydrolase 8 (EC3.1.2.15)
FAM96A	-28.35	163	503	524	hsa:84191	Family with sequence similarity 96, member A, isoform CRA_a
RBPMS2	-20.06	140	558	581	hsa:348093	RNA-binding protein with multiple splicing 2
ANKDD1A	-22.25	147	46	67	hsa:348094	ANKDD1A protein
CALML4	-18.71	146	1195	1215	hsa:91860	Calmodulin-like protein 4
ISLR2	-24.16	146	1616	1637	hsa:57611	Immunoglobulin superfamily-containing leucine-rich repeat protein 2
PEAK1	-16.78	140	5529	5550	hsa:79834	Pseudopodium-enriched atypical kinase 1
ACAN	-23.71	150	614	636	hsa:176	Aggrecan core protein
KIF7	-21.49	143	291	315	hsa:374654	KIF7 protein
IGF1R	-18.06	143	4855	4876	hsa:3480	Tyrosine-protein kinase receptor
TTC23	-21.75	140	507	528	hsa:64927	tetratricopeptide repeat domain 23
RGS11	-26.74	147	209	230	hsa:8786	cDNA FLJ60431, highly similar to Regulator of G-protein signaling 11
RHOT2	-24.14	148	473	494	hsa:89941	Mitochondrial Rho GTPase 2
SOX8	-29.8	154	969	989	hsa:30812	Transcription factor SOX-8
IFT140	-19.93	143	240	261	hsa:9742	cDNA FLJ30571 fis, clone BRAWH2006044, highly similar to Intraflagellar transport 140 homolog
PAQR4	-26.23	145	751	774	hsa:124222	cDNA FLJ57371, highly similar to Progestin and adipoQ receptor family member 4
CLDN6	-20.04	146	58	79	hsa:9074	Claudin-6
MTRNR2L4	-17.84	146	616	639	hsa:100463285	Humanin-like 4
CLUAP1	-22.68	141	1504	1527	hsa:23059	Clusterin-associated protein 1
TFAP4	-32.35	140	177	199	hsa:7023	Transcription factor AP-4 (Activating enhancer binding protein 4) variant
RBFOX1	-24.43	148	454	475	hsa:54715	RNA binding protein fox-1 homolog
C16orf72	-21.54	147	1839	1860	hsa:29035	chromosome 16 open reading frame 72
CPPED1	-25.55	151	1886	1907	hsa:55313	Serine/threonine-protein phosphatase CPPED1
GSG1L	-24.99	147	961	982	hsa:146395	cDNA FLJ45390 fis, clone BRHIP3025844, moderately similar to Homo sapiens germ cell associated 1 (GSG1), transcript variant 2, mRNA
ATXN2L	-24.34	145	688	711	hsa:11273	Ataxin-2-like protein
LAT	-22.43	153	144	164	hsa:27040	Linker for activation of T cells, isoform CRA_f
SPN	-25.43	148	1653	1674	hsa:6693	Sialophorin (GpL115, leukosialin, CD43), isoform CRA_a
PAGR1	-28.47	144	2155	2176	hsa:79447	PAXIP1-associated glutamate-rich protein 1
ZNF747	-19.64	140	869	890	hsa:65988	Uncharacterized protein
FBRS	-21.42	140	415	437	hsa:64319	Fibrosin 1, isoform CRA_a
ZNF629	-26.27	155	2625	2646	hsa:23361	Zinc finger protein 629
SLC12A3	-27.58	143	1548	1569	hsa:6559	Solute carrier family 12 member 3
ARL2BP	-23.61	142	425	451	hsa:23568	ADP-ribosylation factor-like 2 binding protein, isoform CRA_a
CES4A	-23.5	142	17	37	hsa:283848	Carboxylesterase 4A
RANBP10	-21.96	148	2005	2026	hsa:57610	cDNA FLJ31165 fis, clone KIDNE1000121, highly similar to Homo sapiens RAN binding protein 10 (RANBP10), mRNA
SLC12A4	-31.11	151	261	284	hsa:6560	Solute carrier family 12 (Potassium/chloride transporters), member 4, isoform CRA_e
PRMT7	-25.84	143	20	41	hsa:54496	Protein arginine methyltransferase 7, isoform CRA_b
SMPD3	-24.39	158	290	310	hsa:55512	Sphingomyelin phosphodiesterase 3
ST3GAL2	-29.56	140	1533	1554	hsa:6483	ST3 beta-galactoside alpha-2,3-sialyltransferase 2, isoform CRA_a
SF3B3	-22.47	147	2125	2146	hsa:23450	cDNA FLJ78677, highly similar to Homo sapiens splicing factor 3b, subunit 3, 130kDa (SF3B3), mRNA
WDR59	-23.42	153	76	97	hsa:79726	WD repeat-containing protein 59
ZNRF1	-19.72	140	1307	1328	hsa:84937	E3 ubiquitin-protein ligase ZNRF1
TLDC1	-22.2	144	543	564	hsa:57707	cDNA FLJ75055
KLHL36	-18.31	140	3212	3233	hsa:79786	Kelch-like protein 36
USP10	-24.92	150	132	153	hsa:9100	cDNA FLJ53024, highly similar to Ubiquitin carboxyl-terminal hydrolase 10 (EC 3.1.2.15)
ZDHHC7	-22.83	144	1531	1551	hsa:55625	Palmitoyltransferase ZDHHC7
FBXO31	-18.92	143	283	304	hsa:79791	F-box only protein 31
MAP1LC3B	-18.98	146	1157	1177	hsa:81631	Microtubule-associated proteins 1A/1B light chain 3B
ZNF469	-19.67	141	651	672	hsa:84627	Zinc finger protein 469
FANCA	-21.76	146	446	465	hsa:2175	Fanconi anemia group A protein
DEF8	-22.22	143	1608	1630	hsa:54849	Differentially-expressed in FDCP 8 homolog
DBNDD1	-25.92	149	745	766	hsa:79007	Uncharacterized protein
VPS53	-23.7	142	742	765	hsa:55275	Vacuolar protein sorting-associated protein 53 homolog
SMYD4	-22.87	141	676	696	hsa:114826	SET and MYND domain-containing protein 4
SMG6	-26.01	140	369	390	hsa:23293	Telomerase-binding protein EST1A
METTL16	-20.31	142	1777	1799	hsa:79066	cDNA FLJ60493
RAP1GAP2	-24.06	154	3543	3566	hsa:23108	Rap1 GTPase-activating protein 2
TAX1BP3	-21.97	150	374	396	hsa:30851	Tax1-binding protein 3
CAMKK1	-21.59	145	581	602	hsa:84254	Calcium/calmodulin-dependent protein kinase kinase 1
C17orf107	-24.71	145	1842	1862	hsa:100130311	chromosome 17 open reading frame 107
KIF1C	-27.37	142	2188	2214	hsa:10749	Kinesin-like protein KIF1C
NLRP1	-18.28	141	366	387	hsa:22861	NACHT, LRR and PYD domains-containing protein 1
TMEM95	-17.6	150	469	489	hsa:339168	Transmembrane protein 95
CTC1	-26.76	153	1905	1930	hsa:80169	Conserved telomere capping protein 1
NTN1	-25.35	150	1136	1156	hsa:9423	Netrin-1
GAS7	-24.29	141	6046	6069	hsa:8522	cDNA FLJ61102, highly similar to Growth-arrest-specific protein 7
SHISA6	-27.71	149	659	678	hsa:388336	Protein shisa-6 homolog
COX10	-20.67	144	1006	1027	hsa:1352	cDNA FLJ53035, highly similar to Protoheme IX farnesyltransferase, mitochondrial (EC 2.5.1.-)
ZNF624	-22.28	146	737	759	hsa:57547	Zinc finger protein 624
PLD6	-20.76	140	407	428	hsa:201164	Mitochondrial cardiolipin hydrolase
EVPLL	-23.25	148	520	539	hsa:645027	envoplakin-like
ALDH3A2	-29.02	150	1364	1387	hsa:224	Fatty aldehyde dehydrogenase
C17orf51	-23.55	143	5340	5362	hsa:339263	chromosome 17 open reading frame 51
TRAF4	-26.86	159	1	17	hsa:9618	TNF receptor-associated factor 4, isoform CRA_b
FLOT2	-22.86	140	958	981	hsa:2319	HCG1998851, isoform CRA_c
MYO1D	-19.78	140	1792	1813	hsa:4642	Unconventional myosin-Id
C17orf102	-29.37	143	795	817	hsa:400591	chromosome 17 open reading frame 102
EZH1	-22.16	147	1603	1624	hsa:2145	Histone-lysine N-methyltransferase EZH1
G6PC	-24.55	155	2455	2476	hsa:2538	Glucose-6-phosphatase, catalytic (Glycogen storage disease type I, von Gierke disease), isoform CRA_a
DHX8	-17.17	146	2084	2106	hsa:1659	cDNA FLJ76879, highly similar to Homo sapiens DEAH (Asp-Glu-Ala-His) box polypeptide 8 (DHX8), mRNA
PYY	-23.7	146	97	117	hsa:5697	Peptide YY
SLC4A1	-19.79	144	1647	1668	hsa:6521	Band 3 anion transport protein
RPRML	-26.2	149	347	367	hsa:388394	Reprimo-like protein
LOC101929078	-25.24	157	136	159	hsa:101929078	myb-related transcription factor, partner of profilin-like
HOXB13	-19.2	140	1079	1100	hsa:10481	PSGD protein
IGF2BP1	-27.5	153	4356	4378	hsa:10642	Insulin-like growth factor 2 mRNA binding protein 1, isoform CRA_a
NGFR	-32.38	168	848	869	hsa:4804	Tumor necrosis factor receptor superfamily member 16
NXPH3	-25.21	151	3174	3195	hsa:11248	Neurexophilin-3
PDK2	-24.77	144	82	103	hsa:5164	cDNA FLJ52882, highly similar to Pyruvate dehydrogenase (lipoamide) kinase isozyme 2 (EC 2.7.11.2)
COL1A1	-19.46	140	640	661	hsa:1277	cDNA FLJ51252, highly similar to Collagen alpha-1(I) chain
TMEM92	-21.32	140	1463	1482	hsa:162461	Transmembrane protein 92
CACNA1G	-32.99	150	2281	2301	hsa:8913	cDNA FLJ51880, highly similar to Homo sapiens calcium channel, voltage-dependent, alpha 1G subunit, transcript variant 11, mRNA
ANKRD40	-27.19	141	1441	1465	hsa:91369	Ankyrin repeat domain-containing protein 40
RNF43	-22.21	144	394	415	hsa:54894	E3 ubiquitin-protein ligase RNF43
TLK2	-20.78	143	2708	2727	hsa:11011	cDNA FLJ54483, highly similar to Serine/threonine-protein kinase tousled-like 2 (EC 2.7.11.1)
CYB561	-23.69	149	5	27	hsa:1534	cDNA FLJ37925 fis, clone CTONG2000469, highly similar to Cytochrome b561 domain-containing protein 1
CCDC47	-20.43	143	133	154	hsa:57003	Coiled-coil domain-containing protein 47
PRKCA	-17.86	150	2405	2425	hsa:5578	Protein kinase C, alpha
FAM104A	-15.16	140	1639	1660	hsa:84923	family with sequence similarity 104, member A
KCTD2	-19.35	140	2225	2247	hsa:23510	BTB/POZ domain-containing protein KCTD2
FBF1	-19.24	147	16	36	hsa:85302	Fas-binding factor 1
ACOX1	-16.67	140	3584	3605	hsa:51	Peroxisomal acyl-coenzyme A oxidase 1
SEC14L1	-24.21	159	1745	1767	hsa:6397	SEC14-like 1 (S. cerevisiae), isoform CRA_a
TMEM235	-23.62	144	743	764	hsa:283999	Transmembrane protein 235
ZBTB7C	-26.01	159	1476	1497	hsa:201501	Zinc finger and BTB domain-containing protein 7C
ALPK2	-24.94	141	480	500	hsa:115701	Alpha-protein kinase 2
TSHZ1	-26.22	157	585	608	hsa:10194	TSHZ1 protein
FSTL3	-21.75	143	1217	1237	hsa:10272	Follistatin-like 3 (Secreted glycoprotein), isoform CRA_a
TMEM259	-29.8	148	223	244	hsa:91304	Membralin
POLR2E	-24.59	144	1149	1170	hsa:5434	DNA-directed RNA polymerases I, II, and III subunit RPABC1
PLK5	-26.17	143	107	129	hsa:126520	cDNA FLJ16078 fis, clone NT2NE2003252, weakly similar to Serine/threonine-protein kinase PLK3 (EC 2.7.11.21)
SPPL2B	-27.14	145	1792	1815	hsa:56928	Signal peptide peptidase-like 2B
ZNF555	-20.66	142	5794	5815	hsa:148254	Zinc finger protein 555
NCLN	-27.87	152	516	537	hsa:56926	Nicalin
NFIC	-25.31	147	1499	1520	hsa:4782	Nuclear factor 1 C-type
ZBTB7A	-22.99	144	696	716	hsa:51341	Zinc finger and BTB domain-containing protein 7A
FEM1A	-25.98	150	101	122	hsa:55527	Protein fem-1 homolog A
ELAVL1	-23.03	140	3677	3700	hsa:1994	ELAV-like protein 1
RPS28	-26.7	157	16	37	hsa:6234	HCG26477
ZNF266	-22.39	153	430	452	hsa:10781	Zinc finger protein 266, isoform CRA_a
COL5A3	-34.41	155	156	178	hsa:50509	Collagen alpha-3(V) chain
S1PR2	-24.56	145	21	44	hsa:9294	Endothelial differentiation, sphingolipid G-protein-coupled receptor, 5, isoform CRA_a
ILF3	-26.07	143	1021	1043	hsa:3609	Interleukin enhancer-binding factor 3
KANK2	-21.33	141	460	479	hsa:25959	KN motif and ankyrin repeat domain-containing protein 2
ELOF1	-24.81	142	252	276	hsa:84337	Transcription elongation factor 1 homolog
CYP4F22	-21.83	151	551	574	hsa:126410	Cytochrome P450 4F22
FAM32A	-20.18	151	16	38	hsa:26017	Protein FAM32A
AP1M1	-32.32	153	740	764	hsa:8907	Adaptor-related protein complex 1, mu 1 subunit, isoform CRA_a
SLC35E1	-19.55	141	116	140	hsa:79939	Solute carrier family 35, member E1, isoform CRA_c
PDE4C	-16.53	150	2559	2581	hsa:5143	cDNA FLJ57814, highly similar to cAMP-specific 3',5'-cyclic phosphodiesterase 4C (EC 3.1.4.17)
PGPEP1	-24.07	145	5477	5498	hsa:54858	Pyroglutamyl-peptidase 1
ZNF506	-20.41	146	1668	1688	hsa:440515	Zinc finger protein 506
LRFN1	-31.4	168	175	196	hsa:57622	Leucine-rich repeat and fibronectin type III domain-containing protein 1
AKT2	-23.33	151	2910	2931	hsa:208	cDNA FLJ31217 fis, clone KIDNE2004095, highly similar to RAC-beta serine/threonine-protein kinase (EC 2.7.11.1)
CYP2A7	-30.14	162	48	68	hsa:1549	CYP2A7 protein
POU2F2	-25.15	153	1199	1220	hsa:5452	POU domain protein
CADM4	-30.1	146	904	924	hsa:199731	Cell adhesion molecule 4
NKPD1	-35.28	143	1532	1553	hsa:284353	NTPase KAP family P-loop domain-containing protein 1
FOSB	-15.17	140	1864	1885	hsa:2354	FBJ murine osteosarcoma viral oncogene homolog B, isoform CRA_a
NANOS2	-21.99	140	886	906	hsa:339345	Nanos homolog 2
NOVA2	-24.45	158	3691	3713	hsa:4858	RNA-binding protein Nova-2
ARHGAP35	-19.34	155	917	938	hsa:2909	GRLF1 protein
BBC3	-35.08	147	493	515	hsa:27113	Bcl-2-binding component 3
FUT1	-28.65	146	496	516	hsa:2523	Fucosyltransferase 1
MYH14	-20.41	141	646	668	hsa:79784	cDNA FLJ16179 fis, clone BRHIP3000070, highly similar to Myosin-14
KLK11	-22.37	150	143	164	hsa:11012	Kallikrein-11
PRKCG	-22.35	150	292	313	hsa:5582	cDNA FLJ54490, highly similar to Protein kinase C gamma type (EC 2.7.11.13)
SUV420H2	-23.33	153	411	433	hsa:84787	Histone-lysine N-methyltransferase SUV420H2
ZNF548	-18.17	140	1929	1950	hsa:147694	cDNA FLJ58345, highly similar to Zinc finger protein 548
ZIK1	-20.5	142	551	575	hsa:284307	cDNA FLJ35219 fis, clone PROST2000717, highly similar to Homo sapiens zinc finger protein interacting with K protein 1 (ZIK1), mRNA
UBE2M	-29.98	151	63	85	hsa:9040	Ubiquitin-conjugating enzyme E2M (UBC12 homolog, yeast), isoform CRA_a
FKBP1A	-31.95	156	370	391	hsa:2280	Peptidyl-prolyl cis-trans isomerase FKBP1A
C20orf194	-21.71	140	2427	2447	hsa:25943	chromosome 20 open reading frame 194
PANK2	-25.19	155	2	23	hsa:80025	PANK2 protein
PRND	-28.21	158	1833	1854	hsa:23627	Prion-like protein doppel
RASSF2	-24.42	151	1154	1175	hsa:9770	Ras association domain-containing protein 2
SLC23A2	-30.4	140	4394	4415	hsa:9962	Sodium-ascorbic acid transporter 2
MCM8	-24.53	142	283	306	hsa:84515	DNA helicase MCM8
SNX5	-20.85	146	418	439	hsa:27131	cDNA FLJ55170, highly similar to Sorting nexin-5
CST9	-24.78	144	516	541	hsa:128822	Cystatin-9
TM9SF4	-19.65	140	1335	1357	hsa:9777	Dinucleotide oxidase disulfide thiol exchanger 3 superfamily member 4
ASXL1	-33.24	143	256	279	hsa:171023	Putative Polycomb group protein ASXL1
SLA2	-25.61	144	234	255	hsa:84174	Src-like-adapter 2
KIAA1755	-23.69	140	1467	1485	hsa:85449	KIAA1755
ZHX3	-30.17	150	3268	3291	hsa:23051	cDNA FLJ78753, highly similar to Homo sapiens zinc fingers and homeoboxes 3 (ZHX3), mRNA
TTPAL	-27.62	141	2192	2212	hsa:79183	cDNA, FLJ94708
KCNK15	-17.71	142	1220	1240	hsa:60598	Potassium channel subfamily K member 15
RIMS4	-27.86	144	619	641	hsa:140730	Regulating synaptic membrane exocytosis protein 4
KCNB1	-24.94	141	1265	1284	hsa:3745	Potassium voltage-gated channel subfamily B member 1
PTGIS	-21.26	150	2017	2038	hsa:5740	Prostacyclin synthase
TSHZ2	-16.62	148	2277	2298	hsa:128553	Teashirt homolog 2
ZBP1	-33.49	143	244	266	hsa:81030	cDNA FLJ76162, highly similar to Homo sapiens Z-DNA binding protein 1 (ZBP1), mRNA
OSBPL2	-19.86	142	339	359	hsa:9885	Oxysterol-binding protein-related protein 2
NTSR1	-28.67	141	873	894	hsa:4923	Neurotensin receptor type 1
DNAJC5	-18.26	143	227	248	hsa:80331	Putative uncharacterized protein DKFZp761N1221
LOC102723996	-26.39	148	146	168	hsa:102723996	ICOS ligand
LOC102724023	-30.93	145	685	706	hsa:102724023	ES1 protein homolog, mitochondrial-like
LOC102724428	-17.04	140	294	315	hsa:102724428	serine/threonine-protein kinase SIK1-like
IFNAR2	-22.93	150	281	303	hsa:3455	Interferon alpha/beta receptor 2
SLC5A3	-24.84	142	6487	6511	hsa:6526	Sodium/myo-inositol cotransporter
BRWD1	-19.18	143	5031	5052	hsa:54014	Bromodomain and WD repeat-containing protein 1
BACE2	-24.61	150	251	272	hsa:25825	Beta-secretase 2
PLAC4	-26.18	143	3548	3570	hsa:191585	cDNA FLJ35112 fis, clone PLACE6007239
PRDM15	-17.05	140	294	315	hsa:63977	PR domain zinc finger protein 15
PKNOX1	-29.19	142	3254	3274	hsa:5316	cDNA FLJ53736, highly similar to Homeobox protein PKNOX1
SIK1	-17.04	140	294	315	hsa:150094	Serine/threonine-protein kinase SIK1
RRP1B	-27.65	140	1480	1501	hsa:23076	Ribosomal RNA processing protein 1 homolog B
C21orf33	-30.93	145	685	706	hsa:8209	ES1 protein homolog, mitochondrial
ADARB1	-23.78	147	2405	2426	hsa:104	RNA editing deaminase 1
PEX26	-24.34	147	2790	2811	hsa:55670	Peroxisome biogenesis factor 26, isoform CRA_a
DGCR6	-18.7	141	61	81	hsa:8214	Protein DGCR6
RTN4R	-16.08	141	155	178	hsa:65078	Reticulon-4 receptor
DGCR6L	-18.7	141	61	81	hsa:85359	Protein DGCR6L
BCR	-26.37	149	1125	1145	hsa:613	Breakpoint cluster region, isoform CRA_c
SPECC1L	-23.88	140	728	748	hsa:23384	Cytospin-A
AP1B1	-26.55	141	429	450	hsa:162	cDNA FLJ56967, highly similar to Adapter-relatedprotein complex 1 beta-1 subunit
LIF	-23.45	143	757	779	hsa:3976	Leukemia inhibitory factor
RASD2	-19.17	143	1102	1123	hsa:23551	GTP-binding protein Rhes
CACNG2	-22.85	141	1081	1102	hsa:10369	Voltage-dependent calcium channel gamma-2 subunit
C1QTNF6	-19.39	145	276	297	hsa:114904	C1q and tumor necrosis factor related protein 6, isoform CRA_a
ELFN2	-22.91	148	1317	1336	hsa:114794	Protein phosphatase 1 regulatory subunit 29
POLR2F	-26.24	150	1394	1416	hsa:5435	DNA-directed RNA polymerases I, II, and III subunit RPABC2
SOX10	-27.29	158	524	547	hsa:6663	SRY (Sex determining region Y)-box 10, isoform CRA_a
SYNGR1	-22.55	144	1209	1235	hsa:9145	cDNA FLJ52856, highly similar to Synaptogyrin-1
MIEF1	-24.43	150	3464	3486	hsa:54471	Uncharacterized protein
POLR3H	-26.61	152	2410	2431	hsa:171568	Polymerase (RNA) III (DNA directed) polypeptide H (22.9kD), isoform CRA_a
SHISA8	-20.64	148	131	152	hsa:440829	Putative protein shisa-8
SEPT3	-29.22	154	2395	2418	hsa:55964	Septin 3, isoform CRA_b
NFAM1	-34.11	154	1043	1063	hsa:150372	NFAT activation molecule 1
RRP7A	-23.99	161	724	746	hsa:27341	Ribosomal RNA-processing protein 7 homolog A
TTLL12	-31.39	148	348	369	hsa:23170	Tubulin tyrosine ligase-like family, member 12, isoform CRA_a
PARVG	-22.59	141	651	675	hsa:64098	Parvin, gamma, isoform CRA_b
KIAA1644	-18.96	146	2592	2613	hsa:85352	Uncharacterized protein KIAA1644
SBF1	-26.43	154	2071	2094	hsa:6305	SET binding factor 1, isoform CRA_a
NCAPH2	-23.24	163	844	866	hsa:29781	Condensin-2 complex subunit H2
MAPK8IP2	-24.08	142	537	557	hsa:23542	cDNA FLJ54593, highly similar to C-jun-amino-terminal kinase-interactingprotein 2
ARSA	-33.42	154	62	82	hsa:410	Arylsulfatase A, isoform CRA_a
SHANK3	-22.03	140	1151	1175	hsa:85358	SH3 and multiple ankyrin repeat domains protein 3
PPP2R3B	-20.32	147	140	159	hsa:28227	PPP2R3B protein
BEND2	-25.24	157	743	766	hsa:139105	BEN domain containing 2
ZFX	-19.59	154	575	596	hsa:7543	Zinc finger protein, X-linked, isoform CRA_a
CASK	-21.99	142	1552	1573	hsa:8573	Calcium/calmodulin-dependent serine protein kinase (MAGUK family)
CDK16	-23.76	144	1159	1180	hsa:5127	PCTAIRE protein kinase 1, isoform CRA_b
ZNF81	-15.41	140	4348	4369	hsa:347344	Zinc finger protein 81
SHROOM4	-22.04	142	814	836	hsa:57477	Protein Shroom4
IQSEC2	-27.6	146	1253	1275	hsa:23096	IQ motif and SEC7 domain-containing protein 2
MTRNR2L10	-21.9	154	306	329	hsa:100463488	Humanin-like 10
YIPF6	-24.83	144	509	529	hsa:286451	Protein YIPF6
DMRTC1B	-22.2	140	248	269	hsa:728656	HCG1731871, isoform CRA_b
DMRTC1	-22.2	140	248	269	hsa:63947	Doublesex- and mab-3-related transcription factor C1
RPL36A-HNRNPH2	-26.19	158	11	31	hsa:100529097	Protein RPL36A-HNRNPH2
DCAF12L1	-24.43	140	589	613	hsa:139170	DDB1- and CUL4-associated factor 12-like protein 1
MAMLD1	-19.25	141	1974	1998	hsa:10046	Mastermind-like domain-containing protein 1
CD99L2	-31.83	148	2541	2562	hsa:83692	CD99 antigen-like protein 2
MAGEA6	-28.45	144	24	44	hsa:4105	Melanoma-associated antigen 6
PNMA5	-30.12	147	1191	1211	hsa:114824	Paraneoplastic antigen-like protein 5
ZFP92	-27.14	152	3670	3695	hsa:139735	Zinc finger protein 92 homolog
ATP6AP1	-20.38	140	219	240	hsa:537	V-type proton ATPase subunit S1
SAMD11	-26.81	140	7	24	hsa:148398	Sterile alpha motif domain-containing protein 11
C1orf159	-26.56	155	481	500	hsa:54991	Uncharacterized protein C1orf159
GLTPD1	-25.28	144	289	306	hsa:80772	Ceramide-1-phosphate transfer protein
VWA1	-22.86	151	2982	2999	hsa:64856	von Willebrand factor A domain containing 1, isoform CRA_c
SLC35E2B	-23.44	141	3642	3658	hsa:728661	HCG2036609, isoform CRA_d
SLC35E2	-23.44	141	4408	4424	hsa:9906	Solute carrier family 35 member E2
PRKCZ	-23.73	143	1026	1044	hsa:5590	cDNA FLJ40308 fis, clone TESTI2029264, highly similar to Protein kinase C zeta type
SKI	-22.11	150	395	412	hsa:6497	Ski oncogene
PRDM16	-21.06	154	1559	1575	hsa:63976	PR domain zinc finger protein 16
MEGF6	-25.05	144	715	732	hsa:1953	Multiple epidermal growth factor-like domains protein 6
TP73	-16.3	140	3065	3082	hsa:7161	Tumor protein p73, isoform CRA_a
KCNAB2	-19.99	140	829	846	hsa:8514	Potassium voltage-gated channel, shaker-related subfamily, beta member 2, isoform CRA_a
CHD5	-18.65	147	769	786	hsa:26038	cDNA FLJ34067 fis, clone FCBBF3001914, highly similar to Chromodomain helicase-DNA-binding protein 5 (EC 3.6.1.-)
HES2	-25.18	162	1346	1363	hsa:54626	Transcription factor HES-2
KLHL21	-20.57	144	437	454	hsa:9903	Kelch-like protein 21
THAP3	-25.14	157	981	998	hsa:90326	THAP domain-containing protein 3
TNFRSF9	-20.27	154	1042	1058	hsa:3604	Tumor necrosis factor receptor superfamily member 9
ERRFI1	-21.85	150	794	814	hsa:54206	ERBB receptor feedback inhibitor 1
H6PD	-24.44	142	5739	5755	hsa:9563	GDH/6PGL endoplasmic bifunctional protein
SPSB1	-28.42	143	363	382	hsa:80176	SplA/ryanodine receptor domain and SOCS box containing 1, isoform CRA_a
CTNNBIP1	-15.36	140	141	158	hsa:56998	Catenin, beta interacting protein 1, isoform CRA_a
TARDBP	-25.18	140	2033	2051	hsa:23435	TAR DNA binding protein, isoform CRA_b
ANGPTL7	-23.44	148	233	250	hsa:10218	Angiopoietin-related protein 7
UBIAD1	-19.27	150	1209	1226	hsa:29914	UbiA prenyltransferase domain-containing protein 1
PTCHD2	-26.04	148	31	48	hsa:57540	Patched domain-containing protein 2
CLCN6	-29	158	2452	2471	hsa:1185	Chloride transport protein 6
MFN2	-18.72	145	1196	1216	hsa:9927	cDNA FLJ11885 fis, clone HEMBA1007203, highly similar to Transmembrane GTPase MFN2 (EC 3.6.5.-)
PRAMEF1	-21.1	145	6	21	hsa:65121	cDNA FLJ43580 fis, clone SKNMC2003924, highly similar to PRAME family member 1
PRAMEF2	-21.1	145	6	21	hsa:65122	PRAME family member 2
LOC649330	-15.69	140	1	14
KAZN	-26.39	162	696	712	hsa:23254	Kazrin
EFHD2	-19.52	146	822	840	hsa:79180	EF-hand domain family, member D2, isoform CRA_a
FBLIM1	-23.06	145	135	155	hsa:54751	Filamin-binding LIM protein 1
HSPB7	-25.58	140	723	740	hsa:27129	Heat shock protein beta-7
FAM131C	-16.74	142	359	376	hsa:348487	family with sequence similarity 131, member C
PADI2	-18.57	147	1548	1566	hsa:11240	Peptidyl arginine deiminase, type II, isoform CRA_a
PAX7	-22.74	145	3739	3756	hsa:5081	Paired box protein Pax-7
MINOS1-NBL1	-18.96	154	191	209	hsa:100532736	Protein MINOS1-NBL1
NBL1	-18.96	154	191	209	hsa:4681	Neuroblastoma suppressor of tumorigenicity 1
OTUD3	-27.65	147	3069	3086	hsa:23252	OTU domain-containing protein 3
PLA2G2F	-23.35	145	294	311	hsa:64600	Group IIF secretory phospholipase A2
MUL1	-21.06	140	76	93	hsa:79594	Chromosome 1 open reading frame 166, isoform CRA_a
PINK1	-21.43	140	415	432	hsa:65018	Serine/threonine-protein kinase PINK1, mitochondrial
ECE1	-18.62	146	1892	1910	hsa:1889	Endothelin converting enzyme 1, isoform CRA_a
LDLRAD2	-29.93	143	2026	2044	hsa:401944	Low-density lipoprotein receptor class A domain-containing protein 2
ZBTB40	-19.17	143	404	420	hsa:9923	Zinc finger and BTB domain containing 40, isoform CRA_a
TCEB3	-20.65	140	555	572	hsa:6924	Transcription elongation factor B (SIII), polypeptide 3 (110kDa, elongin A), isoform CRA_a
LYPLA2	-20.81	146	693	711	hsa:11313	Acyl-protein thioesterase 2
MYOM3	-26.8	145	82	98	hsa:127294	Myomesin-3
STPG1	-26.41	149	1081	1098	hsa:90529	O(6)-methylguanine-induced apoptosis 2
NIPAL3	-26.38	154	1210	1226	hsa:57185	NIPA-like protein 3
PAQR7	-21.43	143	1237	1257	hsa:164091	PAQR7 protein
PAFAH2	-22.45	150	227	244	hsa:5051	cDNA, FLJ94434, highly similar to Homo sapiens platelet-activating factor acetylhydrolase 2, 40kDa (PAFAH2), mRNA
SLC30A2	-17.51	140	827	844	hsa:7780	cDNA FLJ36708 fis, clone UTERU2009904, highly similar to Homo sapiens solute carrier family 30 (zinc transporter), member 2 (SLC30A2), transcript variant 1, mRNA
LIN28A	-16.85	141	2815	2830	hsa:79727	Protein lin-28 homolog A
HMGN2	-19.23	151	839	856	hsa:3151	Non-histone chromosomal protein HMG-17
MAP3K6	-24.88	153	105	124	hsa:9064	Mitogen-activated protein kinase kinase kinase 6
WASF2	-25.16	142	1358	1376	hsa:10163	cDNA FLJ55445, highly similar to Wiskott-Aldrich syndrome protein family member 2
PPP1R8	-23.79	142	143	160	hsa:5511	cDNA FLJ60722, highly similar to Nuclear inhibitor of protein phosphatase 1
OPRD1	-19.98	150	76	93	hsa:4985	Delta-type opioid receptor
PTPRU	-15.51	141	509	527	hsa:10076	Protein-tyrosine-phosphatase
SDC3	-24.95	149	1723	1744	hsa:9672	Syndecan-3
NKAIN1	-23.46	152	968	987	hsa:79570	Sodium/potassium-transporting ATPase subunit beta-1-interacting protein 1
FABP3	-22.93	143	285	303	hsa:2170	Fatty acid-binding protein, heart
SERINC2	-18.05	148	340	356	hsa:347735	Serine incorporator 2, isoform CRA_b
TINAGL1	-17.35	140	199	216	hsa:64129	cDNA FLJ59706, highly similar to Tubulointerstitial nephritis antigen-like
IQCC	-19.42	140	117	134	hsa:55721	IQ motif containing C
MARCKSL1	-24.4	160	365	382	hsa:65108	MARCKS-related protein
FNDC5	-26.97	158	206	223	hsa:252995	Fibronectin type III domain-containing protein 5
TMEM54	-20.83	142	111	127	hsa:113452	Transmembrane protein 54
ZNF362	-22.51	142	913	931	hsa:149076	Zinc finger protein 362
GJB5	-22.47	153	65	83	hsa:2709	Gap junction beta-5 protein
GJB3	-27.37	144	3	20	hsa:2707	Gap junction beta-3 protein
C1orf216	-25.18	156	1632	1650	hsa:127703	chromosome 1 open reading frame 216
AGO4	-20.81	150	374	393	hsa:192670	Protein argonaute-4
AGO1	-23.18	150	140	156	hsa:26523	Protein argonaute-1
TRAPPC3	-25.19	151	414	431	hsa:27095	Trafficking protein particle complex subunit 3
THRAP3	-26.18	140	262	279	hsa:9967	Thyroid hormone receptor-associated protein 3
STK40	-15.41	140	1327	1344	hsa:83931	Serine/threonine-protein kinase 40
GRIK3	-30.41	140	4037	4054	hsa:2899	Glutamate receptor ionotropic, kainate 3
ZC3H12A	-20.28	141	643	660	hsa:80149	Zinc finger CCCH-type containing 12A
DNALI1	-18.87	140	1312	1329	hsa:7802	Axonemal dynein light intermediate polypeptide 1
EPHA10	-21.75	141	1721	1738	hsa:284656	Ephrin type-A receptor 10
HEYL	-15.43	144	2054	2071	hsa:26508	cDNA FLJ52278, highly similar to Homo sapiens hairy/enhancer-of-split related with YRPW motif-like (HEYL), mRNA
HPCAL4	-20.23	143	3710	3727	hsa:51440	cDNA FLJ61110, highly similar to Hippocalcin-like protein 4
PPIE	-22.66	149	413	431	hsa:10450	Peptidyl-prolyl cis-trans isomerase E
RIMS3	-26.94	144	2841	2858	hsa:9783	Regulating synaptic membrane exocytosis protein 3
KCNQ4	-24.84	141	308	325	hsa:9132	cDNA FLJ90476 fis, clone NT2RP3002737, highly similar to Potassium voltage-gated channel subfamily KQT member 4
HIVEP3	-23.41	152	2924	2941	hsa:59269	Transcription factor HIVEP3
RIMKLA	-19.58	143	6537	6554	hsa:284716	N-acetylaspartylglutamate synthase A
CLDN19	-21.03	154	1505	1521	hsa:149461	Claudin-19
SLC2A1	-17.41	140	938	955	hsa:6513	cDNA FLJ16785 fis, clone NT2RI2015342, highly similar to Solute carrier family 2, facilitated glucose transporter member 1
SZT2	-29.5	148	2870	2887	hsa:23334	Protein SZT2
PTPRF	-18.4	143	1392	1411	hsa:5792	Protein-tyrosine-phosphatase
RNF220	-23.87	140	246	263	hsa:55182	cDNA FLJ42800 fis, clone BRAWH3009297
TMEM53	-22.09	149	1038	1058	hsa:79639	cDNA FLJ52160, highly similar to Homo sapiens transmembrane protein 53 (TMEM53), mRNA
TESK2	-26.1	155	670	688	hsa:10420	cDNA FLJ58133, highly similar to Dual specificity testis-specific protein kinase 2 (EC 2.7.12.1)
PIK3R3	-22.89	150	1453	1470	hsa:8503	cDNA FLJ60942, highly similar to Phosphatidylinositol 3-kinase regulatory subunit gamma
TAL1	-19.2	149	2161	2178	hsa:6886	T-cell acute lymphocytic leukemia protein 1
TRABD2B	-17.69	143	1398	1413	hsa:388630	Metalloprotease TIKI2
ZFYVE9	-24.7	152	119	136	hsa:9372	Zinc finger FYVE domain-containing protein 9
DMRTB1	-24.18	153	17	36	hsa:63948	cDNA FLJ54197, highly similar to Homo sapiens DMRT-like family B with proline-rich C-terminal, 1 (DMRTB1), mRNA
TCEANC2	-19.49	148	948	966	hsa:127428	Transcription elongation factor A N-terminal and central domain-containing protein 2
MRPL37	-24.48	146	375	395	hsa:51253	39S ribosomal protein L37, mitochondrial
SSBP3	-24.89	155	696	713	hsa:23648	Single-stranded DNA-binding protein 3
C1orf177	-26.61	152	173	190	hsa:163747	chromosome 1 open reading frame 177
DHCR24	-26.86	157	569	587	hsa:1718	cDNA FLJ58891, highly similar to 24-dehydrocholesterol reductase (EC 1.3.1.-)
PCSK9	-23.76	149	143	160	hsa:255738	cDNA FLJ57533, highly similar to Proprotein convertase subtilisin/kexin type 9 (EC 3.4.21.-)
MIER1	-21.46	142	3150	3167	hsa:57708	Mesoderm induction early response protein 1
WLS	-20.67	152	47	63	hsa:79971	cDNA FLJ54765
ST6GALNAC5	-20.89	145	3815	3830	hsa:81849	cDNA FLJ38439 fis, clone FEBRA2016739, highly similar to Alpha-N-acetylgalactosaminidealpha-2,6-sialyltransferase 5 (EC 2.4.99.-)
SH3GLB1	-22.18	152	2892	2909	hsa:51100	Endophilin-B1
GBP5	-21.76	140	495	512	hsa:115362	Guanylate-binding protein 5
PTBP2	-17.68	141	59	77	hsa:58155	cDNA FLJ55578, highly similar to Polypyrimidine tract-binding protein 2
SORT1	-16.46	142	1605	1624	hsa:6272	cDNA FLJ76489, highly similar to Homo sapiens sortilin 1 (SORT1), mRNA
PSMA5	-15.44	142	1656	1673	hsa:5686	Proteasome subunit alpha type-5
SYPL2	-27.25	150	2493	2510	hsa:284612	cDNA FLJ58954, highly similar to Synaptophysin-like protein 2
CYB561D1	-25.61	150	1522	1541	hsa:284613	cDNA FLJ58930, highly similar to Cytochrome b561 domain-containing protein 1
CSF1	-23.63	150	977	994	hsa:1435	Colony stimulating factor 1 (Macrophage), isoform CRA_a
SLC6A17	-25.74	151	1426	1443	hsa:388662	cDNA FLJ58911, highly similar to Orphan sodium- and chloride-dependent neurotransmitter transporter NTT4
FAM212B	-16.62	140	3527	3544	hsa:55924	family with sequence similarity 212, member B
KCND3	-17.36	145	18	36	hsa:3752	Potassium voltage-gated channel, Shal-related subfamily, member 3, isoform CRA_b
CTTNBP2NL	-16.96	140	3603	3620	hsa:55917	CTTNBP2 N-terminal like, isoform CRA_b
TRIM33	-22.6	146	1759	1776	hsa:51592	Tripartite motif-containing 33, isoform CRA_a
VANGL1	-18.7	147	3334	3352	hsa:81839	Vang-like 1 (Van gogh, Drosophila), isoform CRA_b
MAN1A2	-17.56	141	5460	5478	hsa:10905	alpha-1,2-Mannosidase
FAM46C	-22.43	160	1929	1946	hsa:54855	family with sequence similarity 46, member C
TBX15	-20.61	145	1520	1535	hsa:6913	T-box transcription factor TBX15
ZNF697	-22.5	146	66	84	hsa:90874	Zinc finger protein 697
ITGA10	-16.58	140	1525	1542	hsa:8515	cDNA FLJ52401, highly similar to Integrin alpha-10
ANKRD34A	-19.79	148	753	770	hsa:284615	Ankyrin repeat domain-containing protein 34A
PRKAB2	-21.67	155	2033	2052	hsa:5565	cDNA, FLJ79082, weakly similar to 5'-AMP-activated protein kinase subunit beta-2
BCL9	-23.87	142	614	631	hsa:607	B-cell CLL/lymphoma 9, isoform CRA_a
GJA5	-18.3	148	1279	1294	hsa:2702	Gap junction alpha-5 protein
FCGR1A	-25.36	146	366	383	hsa:2209	High affinity immunoglobulin gamma Fc receptor I
SV2A	-19.13	147	1098	1115	hsa:9900	cDNA FLJ75880, highly similar to Homo sapiens synaptic vesicle glycoprotein 2A (SV2A), mRNA
RPRD2	-25.83	151	283	300	hsa:23248	Regulation of nuclear pre-mRNA domain-containing protein 2
ARNT	-24.12	144	13	30	hsa:405	cDNA FLJ75039, highly similar to Homo sapiens aryl hydrocarbon receptor nuclear translocator (ARNT), transcript variant 3, mRNA
CERS2	-18.68	146	549	567	hsa:29956	cDNA FLJ75329, highly similar to Homo sapiens LAG1 longevity assurance homolog 2 (S. cerevisiae), transcript variant 2, mRNA
PRUNE	-15.1	141	1273	1291	hsa:58497	Protein prune homolog
CDC42SE1	-19.96	146	1820	1839	hsa:56882	CDC42 small effector protein 1
PI4KB	-28.52	156	374	392	hsa:5298	Phosphatidylinositol 4-kinase beta
TUFT1	-18.68	143	521	539	hsa:7286	Tuftelin
TDRKH	-18.41	140	81	98	hsa:11022	cDNA FLJ31840 fis, clone NT2RP7000109, highly similar to Tudor and KH domain-containing protein
LINGO4	-15.41	140	4	21	hsa:339398	Leucine-rich repeat and immunoglobulin-like domain-containing nogo receptor-interacting protein 4
RORC	-24.84	141	179	197	hsa:6097	cDNA, FLJ96754, highly similar to Homo sapiens RAR-related orphan receptor C (RORC), mRNA
THEM4	-19.4	140	1615	1632	hsa:117145	Acyl-coenzyme A thioesterase THEM4
TCHHL1	-19.3	154	128	146	hsa:126637	trichohyalin-like 1
FLG2	-17.52	145	723	743	hsa:388698	Filaggrin-2
S100A7A	-24.67	143	2395	2412	hsa:338324	Protein S100-A7A
SLC39A1	-25.93	141	679	696	hsa:27173	cDNA FLJ51719, highly similar to Zinc transporter ZIP1
C1orf189	-28.39	144	256	273	hsa:388701	chromosome 1 open reading frame 189
C1orf43	-24.08	143	463	483	hsa:25912	NS5ATP4A
UBAP2L	-27.45	148	51	68	hsa:9898	Ubiquitin-associated protein 2-like
AQP10	-29.59	147	463	481	hsa:89872	cDNA, FLJ95919, highly similar to Homo sapiens aquaporin 10 (AQP10), mRNA
ATP8B2	-25.16	140	1735	1752	hsa:57198	Phospholipid-transporting ATPase ID
IL6R	-21.75	153	1957	1973	hsa:3570	Interleukin-6 receptor subunit alpha
SHE	-21.36	143	3750	3770	hsa:126669	SH2 domain-containing adapter protein E
UBE2Q1	-16.45	145	825	842	hsa:55585	Ubiquitin-conjugating enzyme E2 Q1
PYGO2	-24.34	140	1266	1284	hsa:90780	Pygopus homolog 2 (Drosophila), isoform CRA_a
ZBTB7B	-25.68	147	1302	1319	hsa:51043	cDNA FLJ77991, highly similar to Homo sapiens zinc finger and BTB domain containing 7B, mRNA
DCST2	-18.84	148	639	655	hsa:127579	DC-STAMP domain-containing protein 2
EFNA3	-21.55	154	105	122	hsa:1944	cDNA FLJ59263, highly similar to Ephrin-A3
UBQLN4	-19.87	156	1033	1050	hsa:56893	Ubiquilin-4
MEX3A	-22.24	140	4219	4236	hsa:92312	RNA-binding protein MEX3A
LMNA	-25.28	144	11	28	hsa:4000	cDNA FLJ55771, highly similar to Lamin-A/C
SLC25A44	-19.83	141	1	13	hsa:9673	cDNA FLJ53038
C1orf61	-15.97	142	79	96	hsa:10485	Protein CROC-4
MEF2D	-24.67	141	3410	3427	hsa:4209	MEF2D protein
IQGAP3	-17.98	140	434	451	hsa:128239	IQ motif containing GTPase activating protein 3
ISG20L2	-16.17	144	1	12	hsa:81875	Interferon-stimulated 20 kDa exonuclease-like 2
ARHGEF11	-28.11	140	862	880	hsa:9826	cDNA FLJ50916, highly similar to Rho guanine nucleotide exchange factor 11
ETV3L	-27.39	152	515	534	hsa:440695	ETS translocation variant 3-like protein
ETV3	-22.26	141	524	540	hsa:2117	ETS translocation variant 3
KIRREL	-24.16	140	893	910	hsa:55243	Kin of IRRE-like protein 1
CADM3	-28.34	150	2097	2113	hsa:57863	Cell adhesion molecule 3
FCRL6	-20.81	140	51	68	hsa:343413	Fc receptor-like protein 6
C1orf204	-23.51	150	843	862	hsa:284677	chromosome 1 open reading frame 204
KCNJ10	-25.36	158	3445	3462	hsa:3766	cDNA, FLJ92713, highly similar to Homo sapiens potassium inwardly-rectifying channel, subfamily J, member 10 (KCNJ10), mRNA
PEA15	-19.73	148	419	436	hsa:8682	cDNA, FLJ92023, Homo sapiens phosphoprotein enriched in astrocytes 15 (PEA15),mRNA
NHLH1	-21.41	146	455	471	hsa:4807	Helix-loop-helix protein 1
CD84	-24.55	143	1630	1650	hsa:8832	SLAM family member 5
F11R	-17.93	141	1616	1631	hsa:50848	cDNA FLJ54854, highly similar to Junctional adhesion molecule A
TOMM40L	-28.76	159	420	438	hsa:84134	cDNA FLJ52528, highly similar to Protein TOMM40-like
PCP4L1	-17.68	144	471	487	hsa:654790	Purkinje cell protein 4 like 1
MPZ	-26.95	154	923	939	hsa:4359	Myelin protein P0
NOS1AP	-18.39	140	160	177	hsa:9722	Carboxyl-terminal PDZ ligand of neuronal nitric oxide synthase protein
DDR2	-19.38	140	3130	3147	hsa:4921	Discoidin domain receptor family, member 2, isoform CRA_a
RGS5	-17.9	143	2626	2643	hsa:8490	Regulator of G-protein signalling 5, isoform CRA_b
LMX1A	-23.07	158	1152	1168	hsa:4009	LIM homeobox transcription factor 1, alpha
UCK2	-24.63	142	409	425	hsa:7371	Uridine kinase
POU2F1	-21.73	148	9847	9865	hsa:5451	POU domain protein
F5	-18.86	143	1526	1540	hsa:2153	cDNA FLJ50218, highly similar to Coagulation factor V
MROH9	-25.36	159	351	369	hsa:80133	maestro heat-like repeat family member 9
VAMP4	-18.18	150	3849	3868	hsa:8674	cDNA FLJ76098, highly similar to Homo sapiens vesicle-associated membrane protein 4 (VAMP4), transcript variant 2, mRNA
TNFSF4	-27.18	155	424	441	hsa:7292	Tumor necrosis factor (Ligand) superfamily, member 4 (Tax-transcriptionally activated glycoprotein 1, 34kDa), isoform CRA_a
RC3H1	-15.73	140	1262	1279	hsa:149041	RC3H1 protein
CACYBP	-20.86	143	1258	1275	hsa:27101	Calcyclin binding protein, isoform CRA_a
RALGPS2	-21.64	147	3978	3999	hsa:55103	Ras-specific guanine nucleotide-releasing factor RalGPS2
FAM163A	-27.21	144	196	213	hsa:148753	Protein FAM163A
TOR1AIP2	-17.05	140	651	668	hsa:163590	Torsin A interacting protein 2, isoform CRA_b
CEP350	-19.16	141	2836	2859	hsa:9857	Centrosomal protein 350kDa, isoform CRA_a
MR1	-17.58	142	6113	6129	hsa:3140	Major histocompatibility complex class I-related gene protein
GLUL	-18.08	146	230	246	hsa:2752	cDNA FLJ57219, highly similar to Glutamine synthetase (EC 6.3.1.2)
RGL1	-19.06	146	29	45	hsa:23179	cDNA FLJ50518, highly similar to Ral guanine nucleotide dissociation stimulator-like 1
COLGALT2	-19.03	149	2849	2865	hsa:23127	cDNA FLJ37771 fis, clone BRHIP2025679, highly similar to Homo sapiens glycosyltransferase 25 domain containing 2 (GLT25D2), mRNA
C1orf21	-26.49	142	2788	2807	hsa:81563	chromosome 1 open reading frame 21
EDEM3	-23.51	154	338	354	hsa:80267	alpha-1,2-Mannosidase
RNF2	-16.18	140	2170	2187	hsa:6045	E3 ubiquitin-protein ligase RING2
TRMT1L	-18.69	145	1111	1129	hsa:81627	cDNA, FLJ93224
SWT1	-16.58	140	608	625	hsa:54823	SWT1 RNA endoribonuclease homolog (S. cerevisiae)
CRB1	-21.65	145	3704	3721	hsa:23418	Protein crumbs homolog 1
NR5A2	-22.3	151	39	56	hsa:2494	cDNA FLJ54621, highly similar to Orphan nuclear receptor NR5A2
KIF21B	-21.65	141	1978	1994	hsa:23046	Kinesin-like protein KIF21B
TNNI1	-21.36	140	2769	2786	hsa:7135	Troponin I type 1 (Skeletal, slow), isoform CRA_b
IPO9	-20.47	145	5387	5404	hsa:55705	Importin-9
GPR37L1	-23.06	142	3	20	hsa:9283	cDNA FLJ53885, highly similar to Endothelin B receptor-like protein 2
SYT2	-21.89	149	5159	5176	hsa:127833	Synaptotagmin II, isoform CRA_a
KLHL12	-31.21	140	1268	1285	hsa:59349	Kelch-like protein 12
ADORA1	-16.74	140	23	40	hsa:134	Adenosine receptor A1
LAX1	-24.06	150	389	406	hsa:54900	cDNA FLJ57008, highly similar to Lymphocyte transmembrane adapter 1
PLEKHA6	-18.1	144	3030	3046	hsa:22874	pleckstrin homology domain containing, family A member 6
PIK3C2B	-25.73	156	2007	2024	hsa:5287	Phosphoinositide-3-kinase, class 2, beta polypeptide
RBBP5	-22.18	141	823	839	hsa:5929	Retinoblastoma binding protein 5, isoform CRA_b
DSTYK	-15.41	140	2760	2777	hsa:25778	cDNA FLJ60741, highly similar to Receptor-interacting serine/threonine-protein kinase 5 (EC 2.7.11.1)
NUAK2	-17.05	142	396	411	hsa:81788	cDNA FLJ56013, highly similar to NUAK family SNF1-like kinase 2 (EC 2.7.11.1)
PFKFB2	-22.04	146	868	884	hsa:5208	6-phosphofructo-2-kinase/fructose-2,6-bisphosphatase 2
PLXNA2	-18.93	155	927	944	hsa:5362	Plexin-A2
HHAT	-19.88	151	1093	1110	hsa:55733	cDNA FLJ53989, highly similar to Protein-cysteine N-palmitoyltransferase HHAT (EC 2.3.1.-)
KCNH1	-16.65	142	106	126	hsa:3756	Potassium voltage-gated channel subfamily H member 1
RD3	-19.1	142	1164	1181	hsa:343035	Protein RD3
NSL1	-18.66	145	6926	6944	hsa:25936	Kinetochore-associated protein NSL1 homolog
WDR26	-17.51	143	2914	2932	hsa:80232	WD repeat-containing protein 26
SDE2	-17.38	143	1384	1401	hsa:163859	SDE2 telomere maintenance homolog (S. pombe)
C1orf95	-29.89	148	1274	1291	hsa:375057	Protein stum homolog
GJC2	-22.6	151	250	267	hsa:57165	Gap junction gamma-2 protein
IBA57	-26.82	146	1601	1618	hsa:200205	Putative transferase CAF17, mitochondrial
RHOU	-15.12	140	2300	2317	hsa:58480	Ras homolog gene family, member U, isoform CRA_a
TRIM67	-22.79	151	4531	4548	hsa:440730	Tripartite motif-containing protein 67
LGALS8	-25.99	154	1210	1226	hsa:3964	Galectin-8g
MTR	-17.25	142	1757	1776	hsa:4548	cDNA FLJ53729, moderately similar to Methionine synthase (EC 2.1.1.13)
COX20	-18.52	140	1499	1516	hsa:116228	cDNA FLJ43269 fis, clone KIDNE2000665, highly similar to Protein FAM36A
ZNF496	-17.43	140	497	514	hsa:84838	Zinc finger protein 496, isoform CRA_b
TRIM58	-26.6	164	36	53	hsa:25893	E3 ubiquitin-protein ligase TRIM58
PXDN	-25.82	142	1457	1475	hsa:7837	Peroxidasin homolog
SOX11	-17.26	144	4334	4352	hsa:6664	Transcription factor SOX-11
CYS1	-16.82	143	316	332	hsa:192668	Cystin-1
C2orf48	-26.07	157	39	55	hsa:348738	chromosome 2 open reading frame 48
WDR35	-21.94	153	350	365	hsa:57539	WD repeat-containing protein 35
SDC1	-25.33	141	1844	1861	hsa:6382	cDNA FLJ60837, highly similar to Syndecan-1
HS1BP3	-28	144	510	527	hsa:64342	HCLS1-binding protein 3
DNMT3A	-26.24	152	2181	2198	hsa:1788	DNA (cytosine-5)-methyltransferase 3A
ASXL2	-27.3	156	3411	3428	hsa:55252	Putative Polycomb group protein ASXL2
KCNK3	-23.26	143	2181	2198	hsa:3777	Potassium channel subfamily K member 3
KHK	-20.48	150	525	544	hsa:3795	Ketohexokinase isoform a variant
DNAJC5G	-19.99	151	1150	1168	hsa:285126	DnaJ homolog subfamily C member 5G
FOSL2	-15.92	140	754	771	hsa:2355	Fos-related antigen 2
XDH	-21.65	149	480	498	hsa:7498	Xanthine dehydrogenase/oxidase
PKDCC	-27.64	140	637	654	hsa:91461	Extracellular tyrosine-protein kinase PKDCC
MTA3	-21.84	141	2713	2730	hsa:57504	Metastasis associated 1 family, member 3, isoform CRA_a
ZFP36L2	-29.5	156	81	98	hsa:678	Zinc finger protein 36, C3H1 type-like 2
AHSA2	-16.6	144	3868	3884	hsa:130872	Activator of 90 kDa heat shock protein ATPase homolog 2
OTX1	-24.96	142	1057	1073	hsa:5013	cDNA FLJ51244, highly similar to Homeobox protein OTX1
SLC1A4	-26.83	159	1020	1040	hsa:6509	Neutral amino acid transporter A
AAK1	-27.56	140	880	897	hsa:22848	AP2-associated protein kinase 1
TGFA	-22.17	153	2464	2482	hsa:7039	Protransforming growth factor alpha
TEX261	-20.5	147	664	682	hsa:113419	Protein TEX261
PAIP2B	-19.23	142	3731	3748	hsa:400961	Polyadenylate-binding protein-interacting protein 2B
CYP26B1	-25.28	145	1282	1299	hsa:56603	Cytochrome P450 26B1
EMX1	-29.69	144	488	505	hsa:2016	Homeobox protein EMX1
SFXN5	-23.91	152	883	900	hsa:94097	cDNA, FLJ79510, moderately similar to Sideroflexin-5
RAB11FIP5	-16.65	150	71	88	hsa:26056	Putative uncharacterized protein GAF1
FBXO41	-22.79	152	3267	3284	hsa:150726	F-box protein 41
HTRA2	-17.12	140	86	103	hsa:27429	cDNA FLJ75762, highly similar to Homo sapiens protease, serine, 25 (PRSS25), nuclear gene encodingmitochondrial protein, transcript variant 1, mRNA
DOK1	-17.43	151	165	183	hsa:1796	cDNA FLJ31382 fis, clone NHNPC2000187, highly similar to Docking protein 1 (Downstream of tyrosine kinase 1)
SEMA4F	-16.11	142	1755	1772	hsa:10505	cDNA FLJ52836, highly similar to Semaphorin-4F
HK2	-15.55	140	367	384	hsa:3099	cDNA FLJ75392, highly similar to Homo sapiens hexokinase II (HKII) mRNA
KCMF1	-16.85	151	3273	3290	hsa:56888	E3 ubiquitin-protein ligase KCMF1
ELMOD3	-17.69	140	956	973	hsa:84173	ELMO domain-containing protein 3
ATOH8	-25.05	140	579	596	hsa:84913	Atonal homolog 8 (Drosophila), isoform CRA_a
SMYD1	-17.05	148	387	404	hsa:150572	Histone-lysine N-methyltransferase SMYD1
PROM2	-23.09	141	717	732	hsa:150696	Prominin 2, isoform CRA_a
KCNIP3	-23.57	147	1208	1229	hsa:30818	Kv channel interacting protein 3, calsenilin, isoform CRA_b
ADRA2B	-19.56	144	1122	1139	hsa:151	Adrenergic, alpha-2B-, receptor
TMEM127	-16.28	151	1123	1140	hsa:55654	Transmembrane protein 127
CIAO1	-16.82	146	967	986	hsa:9391	Probable cytosolic iron-sulfur protein assembly protein CIAO1
CNNM4	-16.09	142	1738	1754	hsa:26504	Metal transporter CNNM4
ANKRD23	-17.53	140	1173	1190	hsa:200539	Ankyrin repeat domain-containing protein 23
MGAT4A	-23.25	140	1596	1613	hsa:11320	cDNA FLJ75872, highly similar to Homo sapiens mannosyl (alpha-1,3-)-glycoprotein beta-1,4-N-acetylglucosaminyltransferase, isoenzyme A (MGAT4A), mRNA
MRPL30	-24.96	142	1447	1467	hsa:51263	39S ribosomal protein L30, mitochondrial
MAP4K4	-23.06	140	656	673	hsa:9448	cDNA FLJ56564, highly similar to Mitogen-activated protein kinase kinase kinase kinase 4 (EC 2.7.11.1)
IL1R1	-26.67	157	2499	2517	hsa:3554	Interleukin-1 receptor type 1
C2orf49	-24.61	160	1189	1206	hsa:79074	Ashwin
EDAR	-20.07	147	1978	1995	hsa:10913	Tumor necrosis factor receptor superfamily member EDAR
SH3RF3	-21.63	149	1375	1392	hsa:344558	SH3 domain-containing RING finger protein 3
FOXD4L1	-24.62	152	105	122	hsa:200350	cDNA FLJ16666 fis, clone THYMU2032732, highly similar to Forkhead box protein D4-like 1
CCDC93	-16.26	146	1343	1362	hsa:54520	Coiled-coil domain-containing protein 93
EPB41L5	-16.19	143	741	760	hsa:57669	Putative uncharacterized protein EPB41L5
TMEM185B	-34.68	167	2037	2055	hsa:79134	Transmembrane protein 185B
INHBB	-25.14	144	468	485	hsa:3625	Inhibin beta B chain
TFCP2L1	-26.9	140	4329	4346	hsa:29842	Putative uncharacterized protein LBP-9
CNTNAP5	-17.29	147	6552	6569	hsa:129684	Contactin-associated protein-like 5
CYP27C1	-21.96	145	3349	3366	hsa:339761	FLJ16008 protein, isoform CRA_a
ERCC3	-22.77	151	206	223	hsa:2071	cDNA FLJ76102, highly similar to Homo sapiens excision repair cross-complementing rodent repair deficiency, complementation group 3 (xeroderma pigmentosum group B complementing) (ERCC3), mRNA
AMMECR1L	-24.67	152	1582	1599	hsa:83607	AMMECR1-like
AMER3	-25.86	148	98	115	hsa:205147	APC membrane recruitment protein 3
FAM168B	-22.95	150	1525	1541	hsa:130074	Myelin-associated neurite-outgrowth inhibitor
MGAT5	-22.18	151	1075	1092	hsa:4249	Alpha-1,6-mannosylglycoprotein 6-beta-N-acetylglucosaminyltransferase A
CXCR4	-23.21	143	439	456	hsa:7852	C-X-C chemokine receptor type 4
ACVR2A	-18.99	145	523	540	hsa:92	Activin receptor type-2A
RBM43	-24.43	144	1689	1706	hsa:375287	RNA-binding protein 43
RPRM	-25.7	140	641	658	hsa:56475	Protein reprimo
KCNJ3	-24.33	150	2200	2222	hsa:3760	cDNA FLJ51809, highly similar to G protein-activated inward rectifier potassium channel 1
FIGN	-26.42	160	2927	2944	hsa:55137	Fidgetin
CSRNP3	-22.64	151	2310	2328	hsa:80034	Cysteine/serine-rich nuclear protein 3
GORASP2	-24.63	154	156	176	hsa:26003	Golgi reassembly-stacking protein 2
METTL8	-19.6	154	5708	5724	hsa:79828	Methyltransferase-like protein 8
CYBRD1	-24.12	153	1120	1136	hsa:79901	Cytochrome b reductase 1
SP3	-15.69	140	1931	1948	hsa:6670	SP3 protein
GPR155	-18.87	147	2573	2590	hsa:151556	Integral membrane protein GPR155
HNRNPA3	-16.27	147	3520	3537	hsa:220988	Heterogeneous nuclear ribonucleoprotein A3, isoform CRA_a
FKBP7	-19.65	140	593	610	hsa:51661	Peptidyl-prolyl cis-trans isomerase FKBP7
DUSP19	-17.04	146	3422	3439	hsa:142679	Dual specificity protein phosphatase 19
COL5A2	-18.46	147	371	388	hsa:1290	cDNA FLJ60734, highly similar to Collagen alpha-2(V) chain
SPATS2L	-19.09	150	3371	3388	hsa:26010	SPATS2-like protein
CASP10	-17.29	145	2691	2706	hsa:843	Caspase-10
BMPR2	-16.57	142	2650	2666	hsa:659	Receptor protein serine/threonine kinase
RAPH1	-22.62	150	1652	1671	hsa:65059	Ras-associated and pleckstrin homology domains-containing protein 1
ICOS	-23.15	140	1745	1762	hsa:29851	cDNA, FLJ95906, Homo sapiens inducible T-cell co-stimulator (ICOS), mRNA
PARD3B	-15.65	144	1183	1200	hsa:117583	Partitioning defective 3 homolog B
ADAM23	-15.39	145	1957	1973	hsa:8745	ADAM metallopeptidase domain 23, isoform CRA_a
KLF7	-28.98	167	1230	1247	hsa:8609	Kruppel-like factor 7 (Ubiquitous), isoform CRA_a
FZD5	-16.27	142	2398	2413	hsa:7855	Frizzled-5
MAP2	-22.13	143	45	62	hsa:4133	Microtubule-associated protein 2
BARD1	-22.24	145	2731	2748	hsa:580	BRCA1-associated RING domain protein 1
XRCC5	-15.3	140	591	608	hsa:7520	X-ray repair cross-complementing protein 5
TNS1	-23.05	142	835	852	hsa:7145	Tensin-1
CDK5R2	-24.18	152	186	203	hsa:8941	Cyclin-dependent kinase 5 activator 2
IHH	-28.04	144	443	460	hsa:3549	Indian hedgehog protein
CNPPD1	-19.05	147	338	355	hsa:27013	Chromosome 2 open reading frame 24, isoform CRA_b
ATG9A	-22.47	153	364	382	hsa:79065	ATG9 autophagy related 9 homolog A (S. cerevisiae), isoform CRA_a
TUBA4A	-26.15	154	447	463	hsa:7277	Tubulin alpha-4A chain
AP1S3	-18.16	141	3207	3223	hsa:130340	AP-1 complex subunit sigma-3
IRS1	-24.79	152	1691	1708	hsa:3667	Insulin receptor substrate 1, isoform CRA_a
COL4A4	-24.93	143	2880	2900	hsa:1286	Collagen, type IV, alpha 4, isoform CRA_a
PID1	-20.79	144	396	413	hsa:55022	Putative uncharacterized protein FLJ20701
ITM2C	-23.21	156	599	616	hsa:81618	Integral membrane protein 2C, isoform CRA_a
GPR55	-21.38	158	2574	2591	hsa:9290	cDNA FLJ75410, highly similar to Homo sapiens G protein-coupled receptor 55, mRNA
C2orf72	-18.83	145	130	148	hsa:257407	chromosome 2 open reading frame 72
ARMC9	-16.47	147	2030	2047	hsa:80210	LisH domain-containing protein ARMC9
B3GNT7	-25.03	147	1337	1359	hsa:93010	UDP-GlcNAc:betaGal beta-1,3-N-acetylglucosaminyltransferase 7
NMUR1	-19.07	146	1010	1027	hsa:10316	cDNA FLJ60151, highly similar to Neuromedin U receptor 1
ALPP	-27.3	141	459	476	hsa:250	Alkaline phosphatase, placental type
USP40	-22.08	152	478	495	hsa:55230	cDNA FLJ56772, highly similar to Ubiquitin carboxyl-terminal hydrolase 40 (EC 3.1.2.15)
DNAJB3	-20.87	148	57	75	hsa:414061	DnaJ homolog subfamily B member 3
AGAP1	-27.04	155	5121	5139	hsa:116987	Arf-GAP with GTPase, ANK repeat and PH domain-containing protein 1
KLHL30	-26.39	151	1608	1628	hsa:377007	kelch-like family member 30
PER2	-17.93	147	165	182	hsa:8864	cDNA FLJ60515, highly similar to Period circadian protein 2
ASB1	-22.27	147	4721	4739	hsa:51665	Ankyrin repeat and SOCS box protein 1
HDAC4	-20.87	142	2832	2849	hsa:9759	cDNA FLJ51157, highly similar to Histone deacetylase 4
KIF1A	-28.26	161	1672	1689	hsa:547	Kinesin-like protein KIF1A
HDLBP	-19.55	142	1760	1779	hsa:3069	High density lipoprotein binding protein (Vigilin), isoform CRA_a
BOK	-19.02	145	157	174	hsa:666	BCL2-related ovarian killer, isoform CRA_a
ATG4B	-21.92	144	2072	2089	hsa:23192	cDNA FLJ41431 fis, clone BRHIP2005932, highly similar to Cysteine protease ATG4B (EC 3.4.22.-)
D2HGDH	-19.21	149	175	191	hsa:728294	cDNA, FLJ96169
OXTR	-23.24	144	126	143	hsa:5021	Oxytocin receptor
RAD18	-21.74	141	1636	1651	hsa:56852	RAD18 homolog (S. cerevisiae), isoform CRA_a
SRGAP3	-21.84	143	744	761	hsa:9901	SLIT-ROBO Rho GTPase-activating protein 3
LHFPL4	-23.69	150	2358	2376	hsa:375323	Lipoma HMGIC fusion partner-like 4 protein
TADA3	-20.22	150	173	191	hsa:10474	Transcriptional adaptor 3 (NGG1 homolog, yeast)-like, isoform CRA_a
ARPC4-TTLL3	-28.05	149	760	777	hsa:100526693	Protein ARPC4-TTLL3
CRELD1	-25.14	144	311	328	hsa:78987	Cysteine-rich with EGF-like domains 1, isoform CRA_b
FANCD2	-16.04	144	426	443	hsa:2177	Fanconi anemia, complementation group D2, isoform CRA_b
SLC6A6	-15.29	140	3309	3326	hsa:6533	Sodium- and chloride-dependent taurine transporter
MRPS25	-17.13	144	31	48	hsa:64432	28S ribosomal protein S25, mitochondrial
SH3BP5	-24.02	145	312	333	hsa:9467	SH3-domain binding protein 5 (BTK-associated), isoform CRA_b
TBC1D5	-23.06	147	1394	1411	hsa:9779	TBC1 domain family, member 5, isoform CRA_a
LOC339862	-16.92	143	1694	1711	hsa:339862	uncharacterized LOC339862
RAB5A	-27.58	146	538	555	hsa:5868	RAB5A, member RAS oncogene family, isoform CRA_a
CRTAP	-25.86	148	2153	2170	hsa:10491	Cartilage associated protein, isoform CRA_a
PDCD6IP	-20.2	154	2318	2335	hsa:10015	Programmed cell death 6-interacting protein
STAC	-18.88	148	748	765	hsa:6769	cDNA FLJ54661, highly similar to SH3 and cysteine-rich domain-containing protein
OXSR1	-15.91	147	1984	2002	hsa:9943	Oxidative-stress responsive 1, isoform CRA_a
CSRNP1	-31.74	155	503	520	hsa:64651	AXIN1 up-regulated 1, isoform CRA_a
ZBTB47	-25.1	156	888	905	hsa:92999	Zinc finger and BTB domain-containing protein 47
CYP8B1	-18.1	150	468	485	hsa:1582	7-alpha-hydroxycholest-4-en-3-one 12-alpha-hydroxylase
ZNF445	-16.77	141	7	27	hsa:353274	Zinc finger protein 445
LIMD1	-21.26	144	71	88	hsa:8994	LIM domain-containing protein 1
CCR1	-24.26	142	1092	1111	hsa:1230	C-C chemokine receptor type 1
CCR2	-16.16	147	908	925	hsa:729230	Chemokine (C-C motif) receptor 2, isoform CRA_a
CCR5	-29.93	144	66	83	hsa:1234	CC chemokine receptor 5
KLHL18	-22.66	155	1628	1646	hsa:23276	kelch-like family member 18
SMARCC1	-21.96	154	35	52	hsa:6599	cDNA FLJ57669, highly similar to SWI/SNF-related matrix-associatedactin-dependent regulator of chromatin subfamily C member 1
SHISA5	-24.15	140	1060	1077	hsa:51246	Scotin, isoform CRA_a
PFKFB4	-21.01	152	1846	1863	hsa:5210	cDNA, FLJ93007, highly similar to Homo sapiens 6-phosphofructo-2-kinase/fructose-2,6-biphosphatase 4 (PFKFB4), mRNA
CELSR3	-28.89	165	61	78	hsa:1951	cDNA FLJ57035, highly similar to Cadherin EGF LAG seven-pass G-type receptor 3
IP6K2	-23.83	140	235	252	hsa:51447	cDNA FLJ77814
C3orf62	-19.33	160	958	975	hsa:375341	chromosome 3 open reading frame 62
GMPPB	-16.6	142	1	16	hsa:29925	GDP-mannose pyrophosphorylase B, isoform CRA_b
IP6K1	-19.45	145	1325	1342	hsa:9807	Inositol hexaphosphate kinase 1, isoform CRA_a
CAMKV	-15.01	140	113	130	hsa:79012	CaM kinase-like vesicle-associated, isoform CRA_d
NAT6	-24.62	148	129	143	hsa:24142	HYAL3 protein
TUSC2	-24	159	596	613	hsa:11334	Tumor suppressor candidate 2
RASSF1	-21.85	151	60	80	hsa:11186	cDNA FLJ77196, highly similar to Homo sapiens Ras association (RalGDS/AF-6) domain family 1 (RASSF1), transcript variant C, mRNA
CACNA2D2	-24.3	141	665	683	hsa:9254	Voltage-dependent calcium channel subunit alpha-2/delta-2
C3orf18	-22.23	150	1173	1192	hsa:51161	Uncharacterized protein C3orf18
RBM15B	-21.6	144	1928	1945	hsa:29890	Putative RNA-binding protein 15B
PCBP4	-18.89	149	159	175	hsa:57060	Poly(RC) binding protein 4, isoform CRA_c
DUSP7	-19.12	140	1321	1338	hsa:1849	Dual-specificity protein phosphatase 7
TWF2	-19.38	154	322	339	hsa:11344	Twinfilin-2
WDR82	-26.32	152	2715	2732	hsa:80335	Transmembrane protein 113, isoform CRA_a
BAP1	-23.53	142	615	631	hsa:8314	cDNA FLJ35406 fis, clone SKNSH2007429, highly similar to Ubiquitin carboxyl-terminal hydrolase BAP1 (EC 3.4.19.12)
PBRM1	-27.05	151	61	78	hsa:55193	Protein polybromo-1
TMEM110	-17.83	141	3615	3633	hsa:375346	Transmembrane protein 110
TKT	-24.05	143	1880	1898	hsa:7086	cDNA FLJ32530 fis, clone SMINT2000185, highly similar to TRANSKETOLASE (EC 2.2.1.1)
FAM208A	-19.22	148	3151	3167	hsa:23272	Protein FAM208A
PRICKLE2	-17.7	140	482	499	hsa:166336	Prickle-like 2 (Drosophila), isoform CRA_a
VGLL3	-18.91	140	5085	5102	hsa:389136	Transcription cofactor vestigial-like protein 3
BTLA	-16.34	142	1446	1463	hsa:151888	B- and T-lymphocyte attenuator
WDR52	-16.28	140	2949	2966	hsa:55779	Cilia- and flagella-associated protein 44
SIDT1	-31.85	161	606	623	hsa:54847	cDNA FLJ52305, highly similar to SID1 transmembrane family member 1
NAA50	-17.39	140	4017	4034	hsa:80218	N-alpha-acetyltransferase 50
ZDHHC23	-16.19	140	407	424	hsa:254887	Palmitoyltransferase ZDHHC23
ARHGAP31	-24.44	147	1672	1692	hsa:57514	cDNA FLJ61628, highly similar to Homo sapiens Cdc42 GTPase-activating protein (CDGAP), mRNA
PARP9	-21.24	151	4132	4149	hsa:83666	cDNA FLJ54723, highly similar to Poly (ADP-ribose) polymerase 9 (EC 2.4.2.30)
ITGB5	-25.1	152	714	731	hsa:3693	Integrin beta-5
ZNF148	-22.48	158	43	60	hsa:7707	cDNA, FLJ94931, highly similar to Homo sapiens zinc finger protein 148 (pHZ-52) (ZNF148), mRNA
ZXDC	-26.88	155	1783	1802	hsa:79364	Zinc finger protein ZXDC
PLXNA1	-20.89	140	1251	1268	hsa:5361	cDNA FLJ46771 fis, clone TRACH3025828, highly similar to Plexin-A1
ABTB1	-26.8	143	111	133	hsa:80325	Ankyrin repeat and BTB/POZ domain-containing protein 1
GATA2	-25.07	142	1034	1051	hsa:2624	Endothelial transcription factor GATA-2
RAB43	-22.08	145	1974	1991	hsa:339122	Ras-related protein Rab-43
ISY1	-24.98	142	2537	2554	hsa:57461	Pre-mRNA-splicing factor ISY1 homolog
ISY1-RAB43	-22.08	145	1999	2016	hsa:100534599	ISY1-RAB43 readthrough
HMCES	-20.09	144	153	170	hsa:56941	Embryonic stem cell-specific 5-hydroxymethylcytosine-binding protein
ATP2C1	-15.23	140	1800	1817	hsa:27032	Calcium-transporting ATPase type 2C member 1
UBA5	-23.17	150	274	291	hsa:79876	Ubiquitin-like modifier-activating enzyme 5
CDV3	-17.98	147	1579	1594	hsa:55573	Protein CDV3 homolog
CEP70	-15.49	147	83	100	hsa:80321	cDNA FLJ60498, highly similar to Centrosomal protein of 70 kDa
CLSTN2	-26.66	152	943	960	hsa:64084	cDNA FLJ31849 fis, clone NT2RP7000586, highly similar to Calsyntenin-2
TFDP2	-23.9	144	7878	7895	hsa:7029	Transcription factor Dp-2
CPA3	-18.07	140	258	275	hsa:1359	cDNA, FLJ94198, highly similar to Homo sapiens carboxypeptidase A3 (mast cell) (CPA3), mRNA
TSC22D2	-28.9	159	263	281	hsa:9819	cDNA FLJ57127, highly similar to TSC22 domain family protein 2
MME	-18.09	141	3042	3061	hsa:4311	Neprilysin
SLC33A1	-18.46	145	1393	1410	hsa:9197	Acetyl-coenzyme A transporter 1
C3orf80	-24.07	144	621	638	hsa:401097	Uncharacterized membrane protein C3orf80
CLDN11	-21.29	144	1551	1568	hsa:5010	Claudin-11
TBL1XR1	-15.03	143	1911	1928	hsa:79718	F-box-like/WD repeat-containing protein TBL1XR1
YEATS2	-16.82	140	841	858	hsa:55689	YEATS domain-containing protein 2
EIF2B5	-19.47	144	190	207	hsa:8893	Translation initiation factor eIF-2B subunit epsilon
ABCF3	-26.84	147	193	210	hsa:55324	cDNA FLJ58418, highly similar to Homo sapiens ATP-binding cassette, sub-family F (GCN20), member 3 (ABCF3), mRNA
MAGEF1	-18.48	144	60	77	hsa:64110	Melanoma-associated antigen F1
ST6GAL1	-17.07	141	1803	1822	hsa:6480	Beta-galactoside alpha-2,6-sialyltransferase 1
RTP1	-28.18	140	743	760	hsa:132112	Receptor-transporting protein 1
RTP2	-22.5	147	30	48	hsa:344892	Receptor-transporting protein 2
LEPREL1	-31.04	162	1001	1019	hsa:55214	Prolyl 3-hydroxylase 2
FGF12	-23.79	140	3395	3412	hsa:2257	Fibroblast growth factor 12
LRRC15	-23.39	154	2902	2919	hsa:131578	Leucine-rich repeat-containing protein 15
FAM43A	-21.61	140	569	586	hsa:131583	family with sequence similarity 43, member A
PPP1R2	-16.13	140	2044	2061	hsa:5504	Protein phosphatase inhibitor 2
TNK2	-30.22	170	54	71	hsa:10188	cDNA FLJ45547 fis, clone BRTHA2035743, highly similar to Activated CDC42 kinase 1 (EC 2.7.10.2)
TM4SF19	-19.58	147	59	76	hsa:116211	TM4SF19 protein
MFI2	-24.43	148	535	552	hsa:4241	Melanotransferrin
MFSD7	-28.06	160	169	186	hsa:84179	Major facilitator superfamily domain-containing protein 7
PCGF3	-19.2	154	2491	2508	hsa:10336	Polycomb group ring finger 3, isoform CRA_b
FGFRL1	-16.15	140	7	24	hsa:53834	FGFRL1 protein
TMEM129	-26	140	689	706	hsa:92305	E3 ubiquitin-protein ligase TM129
WHSC1	-26.97	151	1798	1815	hsa:7468	Histone-lysine N-methyltransferase NSD2
HAUS3	-19.59	156	3277	3294	hsa:79441	HAUS augmin-like complex subunit 3
ZFYVE28	-23.68	152	182	199	hsa:57732	Lateral-signaling target protein 2 homolog
HTT	-17.13	142	3661	3676	hsa:3064	Huntingtin (Huntington disease), isoform CRA_a
ADRA2C	-29.03	156	157	175	hsa:152	Alpha-2C adrenergic receptor
STX18	-23.05	140	261	278	hsa:53407	Syntaxin-18
LOC102723901	-19.95	154	2047	2064	hsa:102723901	chromosome alignment-maintaining phosphoprotein 1-like
PPP2R2C	-25.31	150	661	678	hsa:5522	Serine/threonine-protein phosphatase 2A 55 kDa regulatory subunit B gamma isoform
KIAA0232	-17.4	140	691	708	hsa:9778	Uncharacterized protein KIAA0232
HTRA3	-31.06	142	527	543	hsa:94031	Serine protease HTRA3
GPR78	-21.66	154	2249	2267	hsa:27201	cDNA, FLJ93511, highly similar to Homo sapiens G protein-coupled receptor 78 (GPR78), mRNA
NKX3-2	-26.68	142	309	327	hsa:579	Homeobox protein Nkx-3.2
CPEB2	-16.83	142	315	333	hsa:132864	Cytoplasmic polyadenylation element-binding protein 2
BST1	-18.84	147	378	395	hsa:683	ADP-ribosyl cyclase/cyclic ADP-ribose hydrolase 2
LGI2	-15.91	141	4028	4044	hsa:55203	Leucine-rich repeat LGI family member 2
SLC34A2	-22.36	151	728	746	hsa:10568	cDNA FLJ78634, highly similar to Homo sapiens solute carrier family 34 (sodium phosphate), member 2 (SLC34A2), mRNA
TBC1D19	-30.34	152	436	453	hsa:55296	cDNA FLJ78496, highly similar to Homo sapiens TBC1 domain family, member 19, mRNA
KLF3	-21.46	151	4185	4202	hsa:51274	Kruppel-like factor 3 (Basic), isoform CRA_a
KLHL5	-22.31	155	4624	4641	hsa:51088	Kelch-like protein 5
APBB2	-22.52	142	2046	2063	hsa:323	cDNA FLJ75171, highly similar to Homo sapiens amyloid beta (A4) protein-binding, family B,member 2 (Fe65-like) (APBB2), mRNA
SGCB	-16.47	140	1234	1251	hsa:6443	Beta-sarcoglycan
RASL11B	-18.53	145	246	263	hsa:65997	RAS-like family 11 member B variant A
KIT	-21.76	140	985	1002	hsa:3815	Receptor protein-tyrosine kinase
UBA6	-23.1	155	1424	1442	hsa:55236	Ubiquitin-activating enzyme E1-like 2, isoform CRA_a
GRSF1	-22.17	159	2129	2146	hsa:2926	G-rich RNA sequence binding factor 1, isoform CRA_a
SLC4A4	-26.62	155	3152	3169	hsa:8671	Solute carrier family 4, sodium bicarbonate cotransporter, member 4, isoform CRA_d
CXCL5	-25.5	140	1378	1395	hsa:6374	C-X-C motif chemokine 5
G3BP2	-27.73	160	1613	1630	hsa:9908	Ras-GTPase activating protein SH3 domain-binding protein 2, isoform CRA_b
FAM47E-STBD1	-23.93	146	1581	1599	hsa:100631383	cDNA FLJ59708, highly similar to Genethonin-1
STBD1	-23.93	146	754	772	hsa:8987	cDNA FLJ11293 fis, clone PLACE1009670, highly similar to Genethonin-1
SEPT11	-22.67	142	300	319	hsa:55752	Septin-11
CNOT6L	-23.59	160	5926	5943	hsa:246175	CCR4-NOT transcription complex subunit 6-like
TMEM150C	-19.09	142	29	45	hsa:441027	Transmembrane protein 150C
SNCA	-22.67	148	2400	2417	hsa:6622	Alpha-synuclein
EIF4E	-23.06	144	1369	1386	hsa:1977	Eukaryotic translation initiation factor 4E isoform A
TET2	-17.36	144	68	87	hsa:54790	Methylcytosine dioxygenase TET2
PLA2G12A	-22.26	145	2437	2454	hsa:81579	Phospholipase A2, group XIIA, isoform CRA_a
ELOVL6	-22.87	154	2007	2024	hsa:79071	Elongation of very long chain fatty acids protein 6
SYNPO2	-20.03	155	5519	5536	hsa:171024	Synaptopodin-2
PGRMC2	-15.23	140	200	217	hsa:10424	Membrane-associated progesterone receptor component 2
SLC7A11	-17.04	142	563	582	hsa:23657	Cystine/glutamate transporter
SETD7	-19.89	146	4940	4957	hsa:80854	Histone-lysine N-methyltransferase SETD7
MAML3	-25.06	144	2051	2068	hsa:55534	CAGH3
RNF150	-16.41	140	1026	1043	hsa:57484	RING finger protein 150
ZNF827	-23.07	158	433	449	hsa:152485	cDNA FLJ31930 fis, clone NT2RP7006162, weakly similar to ZINC FINGER PROTEIN MFG-3
ARHGAP10	-23.65	141	134	151	hsa:79658	Rho GTPase-activating protein 10
RPS3A	-17.88	147	732	751	hsa:6189	40S ribosomal protein S3a
FHDC1	-21.85	146	1783	1799	hsa:85462	FH2 domain containing 1
FSTL5	-15.43	143	688	705	hsa:56884	Putative uncharacterized protein DKFZp566D234
CLCN3	-16.37	142	1795	1812	hsa:1182	Chloride channel protein
MFAP3L	-15.87	144	2535	2552	hsa:9848	Microfibrillar-associated protein 3-like
STOX2	-23.68	147	2813	2832	hsa:56977	Storkhead-box protein 2
PDLIM3	-27.14	143	1303	1322	hsa:27295	PDZ and LIM domain protein 3
F11	-19.8	156	309	326	hsa:2160	Coagulation factor XI
TPPP	-25.29	140	5041	5058	hsa:11076	Tubulin polymerization-promoting protein
ZDHHC11	-24.36	143	526	544	hsa:79844	Probable palmitoyltransferase ZDHHC11
SLC6A19	-20.94	140	975	992	hsa:340024	Sodium-dependent neutral amino acid transporter B(0)AT1
NSUN2	-16.93	150	466	484	hsa:54888	tRNA (cytosine(34)-C(5))-methyltransferase
SEMA5A	-20.22	148	1814	1831	hsa:9037	cDNA FLJ56616, highly similar to Semaphorin-5A
MARCH6	-18.2	140	725	742	hsa:10299	cDNA FLJ10108 fis, clone HEMBA1002609, highly similar to Homo sapiens membrane-associated ring finger (C3HC4) 6 (MARCH6), mRNA
ANKH	-30.5	148	3535	3552	hsa:56172	Progressive ankylosis protein homolog
GOLPH3	-16.26	147	1320	1337	hsa:64083	cDNA FLJ32982 fis, clone THYMU1000002, highly similar to Golgi phosphoprotein 3
AMACR	-19.19	142	1945	1963	hsa:23600	Alpha-methylacyl-CoA racemase, isoform CRA_b
RAD1	-17.42	147	3385	3402	hsa:5810	HCG37731, isoform CRA_c
PRLR	-17.65	147	8644	8661	hsa:5618	Delta 4-delta 7/11 truncated prolactin receptor
EGFLAM	-25.59	146	1127	1143	hsa:133584	Pikachurin
LIFR	-16.97	145	4957	4974	hsa:3977	cDNA FLJ76704, highly similar to Homo sapiens leukemia inhibitory factor receptor (LIFR), mRNA
FYB	-17.51	142	1485	1502	hsa:2533	FYN-binding protein
C7	-18.78	142	616	633	hsa:730	cDNA FLJ78207, highly similar to Human complement protein component C7 mRNA
C5orf28	-15.05	142	1450	1468	hsa:64417	Transmembrane protein C5orf28
PDE4D	-18.25	140	5047	5064	hsa:5144	cAMP-specific 3',5'-cyclic phosphodiesterase 4D
SREK1	-17.08	141	1628	1643	hsa:140890	Splicing regulatory glutamine/lysine-rich protein 1
PIK3R1	-26.04	148	3636	3653	hsa:5295	cDNA FLJ44373 fis, clone TRACH3009455, highly similar to Phosphatidylinositol 3-kinase regulatory subunit alpha
LOC102724335	-18.77	147	852	869	hsa:102724335	uncharacterized LOC102724335
MAP1B	-20.47	154	1617	1635	hsa:4131	Microtubule-associated protein 1B, isoform CRA_b
POC5	-18.87	144	8	23	hsa:134359	Centrosomal protein POC5
AP3B1	-19.73	149	89	106	hsa:8546	AP-3 complex subunit beta
ARSB	-24.31	146	2329	2349	hsa:411	Arylsulfatase B, isoform CRA_a
MTX3	-20.28	145	4000	4016	hsa:345778	Metaxin-3
ZFYVE16	-15.2	140	1120	1137	hsa:9765	Zinc finger, FYVE domain containing 16, isoform CRA_a
FAM172A	-16.91	140	1059	1076	hsa:83989	Protein FAM172A
MCTP1	-18.58	140	1351	1368	hsa:79772	cDNA FLJ54825, highly similar to Mus musculus multiple C2 domains, transmembrane 1 (Mctp1), mRNA
ERAP1	-31.78	151	830	848	hsa:51752	Type 1 tumor necrosis factor receptor shedding aminopeptidase regulator, isoform CRA_a
LIX1	-15.74	144	521	537	hsa:167410	Lix1 homolog (chicken)
EFNA5	-19.39	143	1601	1618	hsa:1946	Ephrin-A5
MARCH3	-24.44	158	2564	2581	hsa:115123	E3 ubiquitin-protein ligase MARCH3
LYRM7	-18.48	143	3168	3185	hsa:90624	Complex III assembly factor LYRM7
IL3	-21.1	150	320	337	hsa:3562	Interleukin-3
IRF1	-20.78	142	487	506	hsa:3659	cDNA FLJ52019, moderately similar to Interferon regulatory factor 1
SEPT8	-15.73	140	2630	2647	hsa:23176	Septin-8
SHROOM1	-17.79	144	38	57	hsa:134549	Protein Shroom1
JADE2	-24.25	151	1865	1882	hsa:23338	cDNA FLJ77750, highly similar to Homo sapiens PHD finger protein 15 (PHF15), mRNA
NEUROG1	-19.79	142	450	467	hsa:4762	Neurogenin-1
KLHL3	-16.93	149	1972	1990	hsa:26249	Kelch-like protein 3
HNRNPA0	-18.08	142	49	64	hsa:10949	Heterogeneous nuclear ribonucleoprotein A0
ETF1	-23.83	153	1392	1411	hsa:2107	Eukaryotic peptide chain release factor subunit 1
PSD2	-17.47	143	32	49	hsa:84249	PH and SEC7 domain-containing protein 2
PURA	-20.18	143	4047	4064	hsa:5813	Transcriptional activator protein Pur-alpha
SLC35A4	-15.12	140	341	358	hsa:113829	Probable UDP-sugar transporter protein SLC35A4
HARS2	-18.95	150	559	575	hsa:23438	cDNA, FLJ93437, highly similar to Homo sapiens histidyl-tRNA synthetase-like (HARSL), mRNA
PCDHGB7	-20.69	143	240	257	hsa:56099	Protocadherin gamma-B7
PCDHGB6	-20.69	143	240	257	hsa:56100	Protocadherin gamma-B6
PCDHGB5	-20.69	143	240	257	hsa:56101	Protocadherin gamma-B5
PCDHGB4	-20.69	143	240	257	hsa:8641	Protocadherin gamma-B4
PCDHGB3	-20.69	143	240	257	hsa:56102	HCG1982215, isoform CRA_d
PCDHGB2	-20.69	143	240	257	hsa:56103	Protocadherin gamma-B2
PCDHGA8	-20.69	143	240	257	hsa:9708	Protocadherin gamma-A8
PCDHGA7	-20.69	143	240	257	hsa:56108	Protocadherin gamma subfamily A, 7 isoform 1 variant
PCDHGA6	-20.69	143	240	257	hsa:56109	PCDHGA6 protein
PCDHGA5	-20.69	143	240	257	hsa:56110	Protocadherin gamma-A5
PCDHGA4	-20.69	143	240	257	hsa:56111	Protocadherin gamma-A4
PCDHGC5	-20.69	143	240	257	hsa:56097	Protocadherin gamma subfamily C, 5, isoform 2
PCDHGA3	-20.69	143	240	257	hsa:56112	Protocadherin gamma-A3
PCDHGC4	-20.69	143	240	257	hsa:56098	Protocadherin gamma-C4
PCDHGA2	-20.69	143	240	257	hsa:56113	Protocadherin gamma-A2
PCDHGC3	-20.69	143	240	257	hsa:5098	Protocadherin gamma-C3
PCDHGA1	-20.69	143	240	257	hsa:56114	Protocadherin gamma-A1
PCDHGA9	-20.69	143	240	257	hsa:56107	Protocadherin gamma-A9
PCDHGA10	-20.69	143	240	257	hsa:56106	Protocadherin gamma subfamily A, 10
PCDHGA11	-20.69	143	240	257	hsa:56105	Protocadherin gamma-A11
PCDHGA12	-20.69	143	240	257	hsa:26025	Protocadherin gamma-A12
PCDHGB1	-20.69	143	240	257	hsa:56104	Protocadherin gamma subfamily B, 1
PCDH1	-22.16	143	493	510	hsa:5097	cDNA FLJ77464, highly similar to Homo sapiens protocadherin 1 (cadherin-like 1) (PCDH1), transcript variant 1, mRNA
KIAA0141	-23.02	147	1636	1654	hsa:9812	Death ligand signal enhancer
PCDH12	-28.55	160	510	527	hsa:51294	cDNA, FLJ95971, highly similar to Homo sapiens protocadherin 12 (PCDH12), mRNA
FGF1	-15.83	144	281	298	hsa:2246	Fibroblast growth factor 1
ARHGAP26	-15.12	140	2041	2058	hsa:23092	cDNA FLJ37901 fis, clone CD34C3000424, highly similar to Rho-GTPase-activating protein 26
LOC102723997	-24.67	141	32	49	hsa:102723997	uncharacterized LOC102723997
SH3TC2	-22.33	146	18258	18276	hsa:79628	cDNA FLJ45107 fis, clone BRAWH3033448, highly similar to SH3 domain and tetratricopeptiderepeats-containing protein 2
PPARGC1B	-15.28	140	4984	5001	hsa:133522	PPARGC1B protein
SLC26A2	-21.96	143	4672	4689	hsa:1836	Sulfate transporter
SLC6A7	-19.05	145	1265	1282	hsa:6534	Sodium-dependent proline transporter
MYOZ3	-23.14	145	1334	1349	hsa:91977	Myozenin-3
ANXA6	-27.98	144	94	111	hsa:309	Annexin A6
CCDC69	-21.03	152	562	578	hsa:26112	coiled-coil domain containing 69
GM2A	-22.82	143	2648	2665	hsa:2760	cDNA FLJ51277, highly similar to Ganglioside GM2 activator
GRIA1	-16.35	143	622	639	hsa:2890	cDNA FLJ77765, highly similar to Human glutamate receptor subunit (GluH1) mRNA
FAM114A2	-23.74	155	71	88	hsa:10827	Protein FAM114A2
FNDC9	-15.79	145	1	9	hsa:408263	Fibronectin type III domain-containing protein 9
RNF145	-19.06	152	134	151	hsa:153830	cDNA FLJ75045
C1QTNF2	-25.35	143	71	90	hsa:114898	Complement C1q tumor necrosis factor-related protein 2
SH3PXD2B	-24.08	145	601	618	hsa:285590	SH3 and PX domain-containing protein 2B
ATP6V0E1	-16.09	140	386	403	hsa:8992	V-type proton ATPase subunit e 1
STC2	-17.16	140	1334	1351	hsa:8614	cDNA FLJ14484 fis, clone MAMMA1002485, highly similar to Stanniocalcin-2
HMP19	-16.63	148	426	443	hsa:51617	cDNA FLJ53580, highly similar to Neuron-specific protein family member 2
CPLX2	-18.6	140	3459	3476	hsa:10814	cDNA FLJ52864, moderately similar to Complexin-2
RNF44	-15.68	141	315	332	hsa:22838	Ring finger protein 44, isoform CRA_b
NSD1	-16.66	145	157	175	hsa:64324	Histone-lysine N-methyltransferase, H3 lysine-36 and H4 lysine-20-specific
TMED9	-23.54	143	301	318	hsa:54732	Transmembrane emp24 protein transport domain containing 9, isoform CRA_a
B4GALT7	-18.79	147	296	313	hsa:11285	cDNA FLJ12504 fis, clone NT2RM2001698, highly similar to Beta-1,4-galactosyltransferase 7 (EC 2.4.1.-)
N4BP3	-23.91	156	809	826	hsa:23138	NEDD4-binding protein 3
ADAMTS2	-15.18	140	925	942	hsa:9509	A disintegrin and metalloproteinase with thrombospondin motifs 2
TBC1D9B	-25.02	156	27	44	hsa:23061	TBC1 domain family, member 9B (With GRAM domain)
LOC102724833	-15.77	146	53	70	hsa:102724833	splicing factor, arginine/serine-rich 19-like
MGAT1	-15.69	143	406	423	hsa:4245	cDNA FLJ32632 fis, clone SYNOV1000190, highly similar to Alpha-1,3-mannosyl-glycoprotein2-beta-N- acetylglucosaminyltransferase (EC 2.4.1.101)
BTNL3	-19.49	149	234	251	hsa:10917	Butyrophilin-like protein 3
MYLK4	-24.68	146	1038	1055	hsa:340156	Myosin light chain kinase family member 4
SLC22A23	-19.5	140	3218	3235	hsa:63027	Solute carrier family 22 member 23
PXDC1	-22.12	144	593	612	hsa:221749	PX domain-containing protein 1
FAM50B	-29.52	150	18	35	hsa:26240	Family with sequence similarity 50, member B, isoform CRA_a
CDYL	-24.5	147	1141	1158	hsa:9425	Chromodomain Y-like protein
LYRM4	-28.41	156	1483	1500	hsa:57128	LYR motif-containing protein 4
SSR1	-15.12	143	8493	8510	hsa:6745	cDNA, FLJ93042, highly similar to Homo sapiens signal sequence receptor, alpha (translocon-associated protein alpha) (SSR1), mRNA
BMP6	-22.01	149	444	463	hsa:654	BMP6 protein
ATXN1	-32.82	165	6406	6423	hsa:6310	Ataxin 1, isoform CRA_c
RNF144B	-26.53	155	2355	2373	hsa:255488	E3 ubiquitin-protein ligase RNF144B
GPLD1	-19.88	150	3003	3020	hsa:2822	Phosphatidylinositol-glycan-specific phospholipase D
SCGN	-26.04	141	282	299	hsa:10590	Secretagogin
BTN3A2	-20.2	150	1442	1461	hsa:11118	cDNA, FLJ93289, highly similar to Homo sapiens butyrophilin, subfamily 3, member A2 (BTN3A2), mRNA
BTN3A1	-16.08	147	1236	1253	hsa:11119	cDNA FLJ77123, highly similar to Homo sapiens butyrophilin, subfamily 3, member A1 (BTN3A1), transcript variant 2, mRNA
BTN2A1	-18.85	146	775	791	hsa:11120	Butyrophilin subfamily 2 member A1
ZNF322	-16.02	140	92	109	hsa:79692	Zinc finger protein 322A, isoform CRA_a
ITPR3	-24.74	155	324	342	hsa:3710	ITPR3 protein
IP6K3	-15.13	146	750	767	hsa:117283	cDNA FLJ75297, highly similar to Homo sapiens inositol hexakisphosphate kinase 3 mRNA
HMGA1	-20.33	145	188	205	hsa:3159	High mobility group AT-hook 1, isoform CRA_b
C6orf106	-18.74	140	2531	2548	hsa:64771	Uncharacterized protein C6orf106
UHRF1BP1	-24.86	150	791	812	hsa:54887	UHRF1-binding protein 1
ANKS1A	-24.91	159	870	887	hsa:23294	Ankyrin repeat and SAM domain-containing protein 1A
C6orf222	-15.62	147	1347	1364	hsa:389384	chromosome 6 open reading frame 222
CDKN1A	-23.64	149	1016	1033	hsa:1026	Cyclin-dependent kinase inhibitor 1A (P21, Cip1), isoform CRA_a
CPNE5	-28.67	146	119	137	hsa:57699	Putative uncharacterized protein DKFZp666C234
PPIL1	-23.35	149	636	651	hsa:51645	Peptidyl-prolyl cis-trans isomerase-like 1
C6orf89	-19.21	154	1471	1488	hsa:221477	Bombesin receptor-activated protein C6orf89
MTCH1	-24.48	142	1112	1129	hsa:23787	Mitochondrial carrier homolog 1 (C. elegans), isoform CRA_c
PIM1	-26.84	147	271	288	hsa:5292	Pim-1 oncogene, isoform CRA_a
CMTR1	-24.57	140	118	135	hsa:23070	Cap-specific mRNA (nucleoside-2'-O-)-methyltransferase 1
MDGA1	-26.65	160	438	455	hsa:266727	MAM domain-containing glycosylphosphatidylinositol anchor protein 1
BTBD9	-15.53	140	1732	1749	hsa:114781	BTB/POZ domain-containing protein 9
KCNK5	-29.43	164	104	121	hsa:8645	Potassium channel, subfamily K, member 5, isoform CRA_a
MOCS1	-28.33	151	2644	2664	hsa:4337	Molybdenum cofactor synthesis 1, isoform CRA_c
NFYA	-22.21	151	952	970	hsa:4800	Nuclear transcription factor Y, alpha, isoform CRA_a
TREM2	-27.09	152	155	172	hsa:54209	cDNA, FLJ92504, Homo sapiens triggering receptor expressed on myeloid cells 2(TREM2), mRNA
TREML4	-25.26	146	313	330	hsa:285852	Trem-like transcript 4 protein
FOXP4	-21.78	141	1299	1316	hsa:116113	Forkhead box protein P4
MDFI	-24.56	144	550	567	hsa:4188	MyoD family inhibitor, isoform CRA_a
USP49	-20.51	147	1483	1501	hsa:25862	Ubiquitinyl hydrolase 1
CCND3	-26	142	773	790	hsa:896	Cyclin D3, isoform CRA_a
C6orf132	-26.68	141	2107	2124	hsa:647024	chromosome 6 open reading frame 132
GUCA1A	-24.3	143	20	38	hsa:2978	Guanylyl cyclase-activating protein 1
GUCA1B	-21.19	147	118	138	hsa:2979	GUCA1B protein
PRPH2	-24.1	152	796	813	hsa:5961	Peripherin-2
PPP2R5D	-22.56	149	628	643	hsa:5528	Protein phosphatase 2, regulatory subunit B (B56), delta isoform, isoform CRA_d
KLHDC3	-23.69	142	159	175	hsa:116138	cDNA FLJ40400 fis, clone TESTI2037103
SRF	-22.87	152	1540	1557	hsa:6722	Serum response factor (C-fos serum response element-binding transcription factor), isoform CRA_a
TTBK1	-19.65	141	2242	2261	hsa:84630	Tau-tubulin kinase 1
C6orf223	-21.86	149	670	689	hsa:221416	chromosome 6 open reading frame 223
TMEM63B	-27.23	141	513	530	hsa:55362	CSC1-like protein 2
SLC29A1	-19.35	144	166	183	hsa:2030	cDNA FLJ58447, highly similar to Equilibrative nucleoside transporter 1
TMEM151B	-25.23	150	732	753	hsa:441151	Transmembrane protein 151B
CDC5L	-21.74	152	1154	1171	hsa:988	cDNA FLJ16777 fis, clone BRHIP2029567, highly similar to Cell division cycle 5-like protein
RCAN2	-22.35	158	1371	1389	hsa:10231	Calcipressin-2
GPR111	-16.01	140	1152	1169	hsa:222611	Probable G-protein-coupled receptor 111
TFAP2B	-22.3	151	1929	1946	hsa:7021	cDNA FLJ78195, highly similar to Homo sapiens transcription factor AP-2 beta (activating enhancer binding protein 2 beta), mRNA
PAQR8	-17.51	141	1	16	hsa:85315	Progestin and adipoQ receptor family member VIII, isoform CRA_a
TRAM2	-24.11	162	2682	2699	hsa:9697	Translocating chain-associated membrane protein 2
FBXO9	-17.22	141	1413	1433	hsa:26268	F-box protein 9, isoform CRA_a
GCLC	-28.42	144	764	781	hsa:2729	cDNA FLJ58227, highly similar to Glutamate--cysteine ligase catalytic subunit (EC 6.3.2.2)
LGSN	-20.49	155	2547	2565	hsa:51557	Lengsin
KHDC1	-20.96	148	13	31	hsa:80759	KH homology domain-containing protein 1
DDX43	-18.97	144	7	21	hsa:55510	cDNA, FLJ94275, highly similar to Homo sapiens DEAD (Asp-Glu-Ala-Asp) box polypeptide 43 (DDX43), mRNA
TMEM30A	-15.12	142	2790	2807	hsa:55754	cDNA FLJ53706, highly similar to Cell cycle control protein 50A
SMIM8	-16.47	145	993	1009	hsa:57150	Small integral membrane protein 8
BACH2	-25.95	151	1924	1942	hsa:60468	Transcription regulator protein BACH2
FUT9	-23.13	151	8899	8916	hsa:10690	Fucosyltransferase 9 (Alpha (1,3) fucosyltransferase), isoform CRA_a
GPR63	-28.98	144	2325	2342	hsa:81491	cDNA FLJ78200, highly similar to Homo sapiens PSP24
FAXC	-17.07	141	628	647	hsa:84553	Failed axon connections homolog
PNISR	-19.79	150	2115	2132	hsa:25957	Arginine/serine-rich protein PNISR
USP45	-20.05	145	2600	2617	hsa:85015	Ubiquitinyl hydrolase 1
BEND3	-22.5	155	2896	2913	hsa:57673	BEN domain containing 3
SCML4	-21.95	153	284	302	hsa:256380	cDNA FLJ55567, highly similar to Homo sapiens sex comb on midleg-like 4 (SCML4), mRNA
NR2E1	-21.18	148	843	863	hsa:7101	Nuclear receptor subfamily 2 group E member 1
LACE1	-17.49	145	2294	2313	hsa:246269	Lactation elevated protein 1
SLC35F1	-17.33	146	1796	1813	hsa:222553	cDNA FLJ46884 fis, clone UTERU3016273, highly similar to Homo sapiens solute carrier family 35, member F1 (SLC35F1), mRNA
ECHDC1	-15.75	146	399	416	hsa:55862	Ethylmalonyl-CoA decarboxylase
L3MBTL3	-22.19	140	257	274	hsa:84456	cDNA FLJ75620
VNN1	-25.68	146	2050	2068	hsa:8876	cDNA, FLJ95014, highly similar to Homo sapiens vanin 1 (VNN1), mRNA
TCF21	-19.47	148	2114	2131	hsa:6943	Transcription factor 21
SLC35D3	-22.32	155	88	105	hsa:340146	cDNA, FLJ78994, highly similar to Homo sapiens solute carrier family 35, member D3 (SLC35D3), mRNA
IL22RA2	-16.88	151	1514	1531	hsa:116379	Interleukin-22 receptor subunit alpha-2
TNFAIP3	-16.67	155	21	38	hsa:7128	Truncated tumor necrosis factor alpha-induced protein 3
PBOV1	-15.29	140	479	496	hsa:59351	Prostate and breast cancer overexpressed gene 1 protein
PHACTR2	-15.81	140	5023	5040	hsa:9749	Phosphatase and actin regulator 2
STX11	-23.49	141	3390	3408	hsa:8676	Syntaxin-11
GRM1	-25.39	157	1029	1046	hsa:2911	Metabotropic glutamate receptor 1
PLEKHG1	-20.71	140	2525	2542	hsa:57480	cDNA FLJ31738 fis, clone NT2RI2007096, highly similar to Pleckstrin homology domain-containing family G member 1
ARID1B	-18.67	146	1511	1529	hsa:57492	cDNA FLJ57012, highly similar to AT-rich interactive domain-containing protein 1B
QKI	-25.84	146	12555	12573	hsa:9444	Protein quaking
PDCD2	-20.94	145	1560	1580	hsa:5134	Programmed cell death protein 2
GET4	-24.42	157	185	202	hsa:51608	Golgi to ER traffic protein 4 homolog
ELFN1	-25.48	140	278	295	hsa:392617	Protein ELFN1
FTSJ2	-23.99	147	104	124	hsa:29960	cDNA FLJ61455, highly similar to ribosomal RNA methyltransferase 2(EC 2.1.1.-)
EIF3B	-24.32	156	230	247	hsa:8662	Eukaryotic translation initiation factor 3 subunit B
LFNG	-16.52	145	636	653	hsa:3955	Beta-1,3-N-acetylglucosaminyltransferase lunatic fringe
IQCE	-20.09	152	2622	2639	hsa:23288	cDNA FLJ53236, highly similar to Homo sapiens IQ motif containing E (IQCE), mRNA
TTYH3	-22.1	149	1495	1512	hsa:80727	Protein tweety homolog 3
WIPI2	-16.25	140	1608	1625	hsa:26100	WD repeat domain phosphoinositide-interacting protein 2
FBXL18	-21.17	149	1665	1682	hsa:80028	cDNA FLJ41541 fis, clone BRTHA3000273, weakly similar to Seven transmembrane helix receptor
RNF216	-23.82	141	1245	1264	hsa:54476	cDNA FLJ76440, highly similar to Homo sapiens TRIAD3 protein (TRIAD3), transcript variant 1, mRNA
EIF2AK1	-19.69	147	1420	1439	hsa:27102	Eukaryotic translation initiation factor 2-alpha kinase 1, isoform CRA_a
USP42	-22.62	150	777	794	hsa:84132	cDNA FLJ55451, highly similar to Ubiquitin carboxyl-terminal hydrolase 42 (EC3.1.2.15)
GRID2IP	-18.56	150	635	652	hsa:392862	Delphilin
ABCB5	-18.92	147	373	391	hsa:340273	HCG38926, isoform CRA_a
FAM126A	-18.42	142	3692	3707	hsa:84668	Hyccin
HOXA4	-18.65	145	321	338	hsa:3201	HOXA4 protein
EVX1	-29.49	164	197	214	hsa:2128	cDNA FLJ60827, highly similar to Homeobox even-skipped homolog protein 1
CHN2	-24.64	147	123	141	hsa:1124	Beta-chimaerin
PRR15	-25.35	155	440	457	hsa:222171	Proline-rich protein 15
PLEKHA8	-20.35	147	3623	3642	hsa:84725	Pleckstrin homology domain containing, family A (Phosphoinositide binding specific) member 9, isoform CRA_a
MTURN	-17.73	140	198	215	hsa:222166	Maturin
CRHR2	-19.7	147	165	182	hsa:1395	Corticotropin releasing hormone receptor 2, isoform CRA_d
AQP1	-33.36	168	1712	1729	hsa:358	HCG39137, isoform CRA_a
ADCYAP1R1	-26.85	162	3931	3949	hsa:117	Adenylate cyclase activating polypeptide 1 (Pituitary) receptor type I
AVL9	-21.44	142	3669	3685	hsa:23080	Late secretory pathway protein AVL9 homolog
KBTBD2	-19.34	159	1033	1050	hsa:25948	kelch repeat and BTB (POZ) domain containing 2
SEPT7	-15.37	140	2255	2272	hsa:989	Septin 7 variant 4
EEPD1	-21.11	148	157	174	hsa:80820	Endonuclease/exonuclease/phosphatase family domain-containing protein 1
RALA	-21.44	140	293	310	hsa:5898	Ras-related protein Ral-A
CDK13	-21.19	142	659	676	hsa:8621	Cell division cycle 2-like 5 (Cholinesterase-related cell division controller), isoform CRA_b
SPDYE1	-27.94	148	204	221	hsa:285955	speedy/RINGO cell cycle regulator family member E1
DBNL	-19.31	151	565	582	hsa:28988	cDNA FLJ59450, highly similar to Drebrin-like protein
POLM	-22.28	147	928	945	hsa:27434	cDNA FLJ59875, highly similar to DNA polymerase mu (EC 2.7.7.7)
NUDCD3	-16.3	140	2614	2631	hsa:23386	NudC domain-containing protein 3
H2AFV	-24.95	148	416	433	hsa:94239	Histone H2A.V
TBRG4	-23.24	152	98	114	hsa:9238	cDNA FLJ10419 fis, clone NT2RP1000163, highly similar to Homo sapiens transforming growth factor beta regulator 4 (TBRG4), transcript variant 3, mRNA
RAMP3	-22.45	152	652	669	hsa:10268	cDNA, FLJ92137, Homo sapiens receptor (calcitonin) activity modifying protein 3(RAMP3), mRNA
SUN3	-18.97	140	86	103	hsa:256979	SUN domain-containing protein 3
LANCL2	-17.3	145	349	364	hsa:55915	cDNA FLJ38538 fis, clone HCHON2001407, highly similar to LanC-like protein 2
CHCHD2	-16.08	148	143	160	hsa:51142	Coiled-coil-helix-coiled-coil-helix domain-containing protein 2, mitochondrial
ASL	-20.5	143	93	111	hsa:435	Argininosuccinate lyase, isoform CRA_b
KCTD7	-18.11	148	3570	3585	hsa:154881	Potassium channel tetramerisation domain containing 7, isoform CRA_b
CALN1	-19.44	141	545	563	hsa:83698	Calneuron 1
POM121	-27.3	156	2097	2114	hsa:9883	Nuclear envelope pore membrane protein POM 121
NSUN5	-16.36	145	1	11	hsa:55695	cDNA, FLJ96406, highly similar to Homo sapiens NOL1/NOP2/Sun domain family, member 5 (NSUN5), transcript variant 1, mRNA
CLDN4	-28.57	150	260	277	hsa:1364	Claudin-4
LIMK1	-20.49	145	77	96	hsa:3984	cDNA FLJ75611, highly similar to Homo sapiens LIM domain kinase 1 (LIMK1), transcript variant 1, mRNA
CLIP2	-17.6	145	463	478	hsa:7461	Cytoplasmic linker 2
WBSCR16	-21.74	142	718	739	hsa:81554	Williams-Beuren syndrome chromosome region 16
SRRM3	-21.48	140	1318	1335	hsa:222183	serine/arginine repetitive matrix 3
LOC100505767	-28.42	148	204	221	hsa:100505767	putative speedy protein-like protein LOC442572-like
SEMA3D	-21.43	151	1252	1269	hsa:223117	Semaphorin-3D
C7orf63	-20.49	145	603	620	hsa:79846	cilia and flagella associated protein 69
CDK14	-18.63	140	1277	1294	hsa:5218	cDNA FLJ59558, highly similar to Serine/threonine-protein kinase PFTAIRE-1 (EC 2.7.11.22)
GATAD1	-27.53	155	1972	1989	hsa:57798	GATA zinc finger domain-containing protein 1
ASB4	-19.8	145	1977	1994	hsa:51666	Ankyrin repeat and SOCS box protein 4
NPTX2	-16.36	144	1060	1076	hsa:4885	Neuronal pentraxin-2
PDAP1	-22.39	152	1622	1639	hsa:11333	28 kDa heat- and acid-stable phosphoprotein
GAL3ST4	-17.93	151	48	65	hsa:79690	cDNA FLJ35048 fis, clone OCBBF2017893, highly similar to Galactose-3-O-sulfotransferase 4 (EC 2.8.2.-)
AGFG2	-18.75	142	345	362	hsa:3268	HIV-1 Rev binding protein-like
FBXO24	-25.97	142	96	114	hsa:26261	F-box only protein 24
TRIM56	-27.47	151	16	33	hsa:81844	E3 ubiquitin-protein ligase TRIM56
SERPINE1	-23.16	150	1061	1078	hsa:5054	Serpin peptidase inhibitor, clade E (Nexin, plasminogen activator inhibitor type 1), member 1, isoform CRA_b
AP1S1	-16.46	147	465	482	hsa:1174	Adaptor-related protein complex 1, sigma 1 subunit, isoform CRA_b
SPDYE6	-27.94	148	1158	1175	hsa:729597	speedy/RINGO cell cycle regulator family member E6
PRKRIP1	-19.37	145	497	515	hsa:79706	PRKR interacting protein 1 (IL11 inducible), isoform CRA_a
SPDYE2	-27.94	148	204	221	hsa:441273	speedy/RINGO cell cycle regulator family member E2
SPDYE2B	-27.94	148	204	221	hsa:100310812	speedy/RINGO cell cycle regulator family member E2B
CDHR3	-22.99	152	1403	1420	hsa:222256	cDNA FLJ16254 fis, clone HLUNG2015418, highly similar to Homo sapiens Cadherin
COG5	-22.6	152	1405	1421	hsa:10466	cDNA FLJ12773 fis, clone NT2RP2001660, highly similar to Conserved oligomeric Golgi complex component 5
DLD	-17.47	150	656	672	hsa:1738	cDNA FLJ56112, highly similar to Dihydrolipoyl dehydrogenase, mitochondrial (EC 1.8.1.4)
WASL	-15.1	140	569	586	hsa:8976	cDNA FLJ76749, highly similar to Homo sapiens Wiskott-Aldrich syndrome-like (WASL), mRNA
PAX4	-21.75	140	1	14	hsa:5078	Paired box protein Pax-4
LRRC4	-24.75	140	1507	1524	hsa:64101	Leucine-rich repeat-containing protein 4
LEP	-27.58	149	828	845	hsa:3952	Leptin
CALU	-22.26	154	1075	1094	hsa:813	Calumenin, isoform CRA_a
FLNC	-19.85	147	320	337	hsa:2318	cDNA FLJ10186 fis, clone HEMBA1004534, highly similar to Filamin-C
LOC100130705	-22.36	151	2197	2214	hsa:100130705	uncharacterized LOC100130705
SMO	-16.53	140	842	859	hsa:6608	Smoothened homolog
AHCYL2	-23.11	153	745	764	hsa:23382	Putative adenosylhomocysteinase 3
KLF14	-15.71	147	206	223	hsa:136259	Krueppel-like factor 14
PODXL	-20.35	149	2723	2742	hsa:5420	Podocalyxin
CHCHD3	-20.71	155	388	405	hsa:54927	Coiled-coil-helix-coiled-coil-helix domain containing 3
CREB3L2	-24.13	154	3129	3146	hsa:64764	Cyclic AMP-responsive element-binding protein 3-like protein 2
KIAA1549	-17.19	145	726	742	hsa:57670	UPF0606 protein KIAA1549
C7orf55-LUC7L2	-22.28	143	685	703	hsa:100996928	Putative RNA-binding protein Luc7-like 2
LUC7L2	-22.28	143	685	703	hsa:51631	Protein C7orf55-LUC7L2
KDM7A	-24.2	143	1465	1482	hsa:80853	Lysine-specific demethylase 7A
TMEM178B	-16.84	146	8383	8401	hsa:100507421	Transmembrane protein 178B
CLEC5A	-24.79	152	1904	1921	hsa:23601	C-type lectin domain family 5, member A, isoform CRA_b
ZNF746	-26.42	168	1023	1040	hsa:155061	Zinc finger protein 746
ATP6V0E2	-22.21	143	951	968	hsa:155066	cDNA FLJ77720
ZNF775	-25.68	160	51	68	hsa:285971	Zinc finger protein 775
GIMAP1	-18.77	151	272	290	hsa:170575	Immunity associated protein 1
ATG9B	-17.6	140	744	761	hsa:285973	Autophagy-related protein 9B
ABCB8	-20.36	151	2382	2400	hsa:11194	cDNA FLJ36686 fis, clone UTERU2008027, highly similar to ATP-binding cassette sub-family B member 8, mitochondrial
CDK5	-19.6	140	59	76	hsa:1020	Cyclin-dependent kinase 5
TMUB1	-21.95	144	220	237	hsa:83590	Transmembrane and ubiquitin-like domain-containing protein 1
DPP6	-19.11	143	1738	1755	hsa:1804	cDNA FLJ60433, moderately similar to Dipeptidyl aminopeptidase-like protein 6
INSIG1	-16.83	140	514	531	hsa:3638	Insulin-induced gene protein
RBM33	-23.74	155	3553	3570	hsa:155435	RNA-binding protein 33
PPP1R3B	-19.86	154	776	793	hsa:79660	Protein phosphatase 1 regulatory subunit 3B
TNKS	-21.89	149	4725	4742	hsa:8658	cDNA FLJ61441, highly similar to Tankyrase-1 (EC 2.4.2.30)
FAM167A	-15.41	144	1604	1621	hsa:83648	family with sequence similarity 167, member A
CNOT7	-24.05	159	240	258	hsa:29883	cDNA FLJ10347 fis, clone NT2RM2001035, highly similar to CCR4-NOT transcription complex subunit 7
SLC18A1	-17.72	140	332	349	hsa:6570	cDNA, FLJ94316, highly similar to Homo sapiens solute carrier family 18 (vesicular monoamine), member 1 (SLC18A1), mRNA
LZTS1	-24.25	140	1933	1950	hsa:11178	Leucine zipper putative tumor suppressor 1
XPO7	-17.06	142	274	289	hsa:23039	cDNA FLJ76855, highly similar to Homo sapiens exportin 7 (XPO7), mRNA
DMTN	-20.34	145	109	126	hsa:2039	Dematin variant
PDLIM2	-16.55	140	1575	1592	hsa:64236	PDZ and LIM domain protein 2
RHOBTB2	-23.54	147	1607	1628	hsa:23221	Rho-related BTB domain-containing protein 2
TNFRSF10B	-26.44	164	1689	1706	hsa:8795	cDNA FLJ59908, highly similar to Tumor necrosis factor receptor superfamily member 10B
LOXL2	-25.92	140	213	230	hsa:4017	cDNA FLJ53707, highly similar to Lysyl oxidase homolog 2 (EC 1.4.3.-)
KCTD9	-16.64	141	1040	1057	hsa:54793	cDNA FLJ60779, highly similar to BTB/POZ domain-containing protein KCTD9
ADRA1A	-23.21	140	1909	1926	hsa:148	Adrenergic, alpha-1A-, receptor variant 3
PTK2B	-26.04	143	293	310	hsa:2185	Protein-tyrosine kinase 2-beta
CHRNA2	-24.78	151	1110	1129	hsa:1135	Neuronal acetylcholine receptor subunit alpha-2
SCARA3	-26.99	148	1256	1273	hsa:51435	Scavenger receptor class A member 3
SCARA5	-24.21	141	1171	1188	hsa:286133	cDNA FLJ57441, highly similar to Homo sapiens scavenger receptor class A, member 5 (SCARA5), mRNA
EXTL3	-22.2	147	2669	2689	hsa:2137	cDNA FLJ60488, highly similar to Exostosin-like 3 (EC 2.4.1.223)
KIF13B	-24	151	176	197	hsa:23303	Kinesin-like protein KIF13B
LEPROTL1	-21.78	143	1451	1468	hsa:23484	Leptin receptor overlapping transcript-like 1
MAK16	-19	150	135	154	hsa:84549	Protein MAK16 homolog
ERLIN2	-25.52	148	992	1009	hsa:11160	Erlin-2
WHSC1L1	-27.24	151	4176	4193	hsa:54904	Histone-lysine N-methyltransferase NSD3
TACC1	-17.81	148	2920	2937	hsa:6867	Transforming acidic coiled-coil-containing protein 1
AGPAT6	-20.53	140	1604	1621	hsa:137964	Glycerol-3-phosphate acyltransferase 4
ANK1	-28.26	146	1884	1901	hsa:286	cDNA FLJ44690 fis, clone BRACE3013418, highly similar to Homo sapiens ankyrin 1, erythrocytic (ANK1), transcript variant 2, mRNA
ST18	-19.16	149	616	633	hsa:9705	Suppression of tumorigenicity 18 protein
ATP6V1H	-20.72	144	33	50	hsa:51606	ATPase, H+ transporting, lysosomal 50/57kDa, V1 subunit H, isoform CRA_a
XKR4	-18.61	146	822	840	hsa:114786	XK-related protein 4
FAM110B	-19.83	154	2315	2332	hsa:90362	Protein FAM110B
BHLHE22	-23.43	140	186	203	hsa:27319	cDNA FLJ60464, highly similar to Homo sapiens basic helix-loop-helix domain containing, class B, 5 (BHLHB5), mRNA
C8orf44-SGK3	-19.49	151	2100	2118	hsa:100533105	C8orf44-SGK3 readthrough
SGK3	-19.49	151	2100	2118	hsa:23678	Serum/glucocorticoid regulated kinase family, member 3, isoform CRA_a
RDH10	-24.02	164	1729	1746	hsa:157506	Retinol dehydrogenase 10 (All-trans), isoform CRA_a
ZNF704	-25.86	142	4289	4307	hsa:619279	Zinc finger protein 704
LOC101927085	-21.19	149	125	142	hsa:101927085	uncharacterized LOC101927085
C8orf59	-21.58	155	462	479	hsa:401466	chromosome 8 open reading frame 59
OSGIN2	-27.27	146	566	583	hsa:734	Oxidative stress-induced growth inhibitor 2
RUNX1T1	-26.54	140	2130	2147	hsa:862	Protein CBFA2T1
GDF6	-33.36	168	1157	1174	hsa:392255	Growth/differentiation factor 6
POP1	-20.89	147	581	599	hsa:10940	Ribonucleases P/MRP protein subunit POP1
GRHL2	-26.07	159	122	140	hsa:79977	Grainyhead-like protein 2 homolog
RSPO2	-16.22	148	1652	1667	hsa:340419	cDNA FLJ41031 fis, clone DFNES2000146, highly similar to R-spondin-2
EMC2	-15.68	144	163	178	hsa:9694	ER membrane protein complex subunit 2
SYBU	-20.46	156	200	217	hsa:55638	cDNA FLJ56110, highly similar to Syntabulin
EXT1	-23.58	148	1	20	hsa:2131	Multiple exostoses 1
SAMD12	-18.46	145	6192	6209	hsa:401474	sterile alpha motif domain containing 12
ATAD2	-18.85	145	877	894	hsa:29028	ATPase family, AAA domain containing 2, isoform CRA_c
FBXO32	-22.02	146	1063	1079	hsa:114907	F-box protein 32, isoform CRA_c
POU5F1B	-19.28	142	118	135	hsa:5462	Putative POU domain, class 5, transcription factor 1B
HHLA1	-16.09	140	822	839	hsa:10086	HERV-H LTR-associating protein 1
KCNQ3	-20.1	144	2132	2146	hsa:3786	Potassium voltage-gated channel subfamily KQT member 3
ST3GAL1	-20.15	151	208	225	hsa:6482	ST3 beta-galactoside alpha-2,3-sialyltransferase 1, isoform CRA_a
LY6K	-22.91	147	501	519	hsa:54742	Lymphocyte antigen 6K
THEM6	-21.21	146	760	776	hsa:51337	Protein THEM6
CYP11B1	-26.7	152	678	695	hsa:1584	Mitochondrial 11beta-hydroxylase
ZFP41	-19.25	149	781	799	hsa:286128	Putative uncharacterized protein DKFZp761O1618
MAFA	-28.94	150	695	712	hsa:389692	V-maf musculoaponeurotic fibrosarcoma oncogene homolog A
NRBP2	-20.92	151	136	153	hsa:340371	Nuclear receptor binding protein 2, isoform CRA_b
PLEC	-19	140	640	657	hsa:5339	Plectin 1, intermediate filament binding protein 500kDa, isoform CRA_b
GRINA	-22.32	150	441	458	hsa:2907	Protein lifeguard 1
DGAT1	-17.39	145	1207	1223	hsa:8694	Diacylglycerol O-acyltransferase 1
SCRT1	-29.09	140	1519	1536	hsa:83482	Transcriptional repressor scratch 1
SLC52A2	-27.1	147	171	192	hsa:79581	Solute carrier family 52, riboflavin transporter, member 2
FOXH1	-24.84	140	457	474	hsa:8928	Forkhead box protein H1
FOXD4	-24.62	152	2	19	hsa:2298	Forkhead box protein D4
RFX3	-28.03	144	1960	1977	hsa:5991	Transcription factor RFX3
PPAPDC2	-19.44	146	1009	1025	hsa:403313	cDNA FLJ55089, highly similar to Presqualene diphosphate phosphatase (EC 3.1.3.-)
AK3	-18.54	151	1252	1269	hsa:50808	cDNA FLJ42834 fis, clone BRCAN2019002, highly similar to GTP:AMP phosphotransferase mitochondrial (EC 2.7.4.10)
ZDHHC21	-16.75	140	1988	2005	hsa:340481	Palmitoyltransferase ZDHHC21
ADAMTSL1	-22.72	143	247	265	hsa:92949	ADAMTS-like protein 1
SLC24A2	-23.47	147	860	878	hsa:25769	Sodium/potassium/calcium exchanger 2
SMU1	-22.25	147	1365	1383	hsa:55234	WD40 repeat-containing protein SMU1
CHMP5	-20.31	148	521	538	hsa:51510	Charged multivesicular body protein 5
UBE2R2	-24.79	156	795	813	hsa:54926	Ubiquitin-conjugating enzyme E2 R2
KIF24	-30.74	144	491	508	hsa:347240	Kinesin-like protein KIF24
KIAA1161	-32.64	167	1946	1965	hsa:57462	Uncharacterized family 31 glucosidase KIAA1161
FAM219A	-25.65	152	441	460	hsa:203259	family with sequence similarity 219, member A
ENHO	-28.61	144	183	200	hsa:375704	Adropin
SIGMAR1	-19.96	150	21	38	hsa:10280	HCG20471, isoform CRA_d
KIAA1045	-24.55	157	3756	3773	hsa:23349	Protein KIAA1045
DNAJB5	-25.14	141	1047	1064	hsa:25822	DnaJ homolog subfamily B member 5
VCP	-23.65	141	44	61	hsa:7415	Transitional endoplasmic reticulum ATPase
LOC102724286	-25.49	142	162	179	hsa:102724286	collagen alpha-1(I) chain-like
RGP1	-21.96	159	224	241	hsa:9827	RAB6A-GEF complex partner protein 2
TMEM8B	-26.66	151	625	643	hsa:51754	Transmembrane protein 8B
FOXD4L6	-24.62	152	133	150	hsa:653404	Forkhead box protein D4-like 6
FOXD4L5	-24.62	152	133	150	hsa:653427	Forkhead box protein D4-like 5
FOXD4L4	-24.62	152	133	150	hsa:349334	Winged helix transcription factor beta
FOXD4L3	-24.62	152	133	150	hsa:286380	Forkhead box protein D4-like 3
FXN	-19.22	145	2286	2301	hsa:2395	Frataxin, mitochondrial
TMEM2	-24.62	150	311	328	hsa:23670	Transmembrane protein 2, isoform CRA_b
RORB	-20.25	150	161	177	hsa:6096	Retinoid-related orphan receptor beta
C9orf170	-21.68	143	1957	1976	hsa:401535	chromosome 9 open reading frame 170
NXNL2	-21.01	142	531	550	hsa:158046	Nucleoredoxin-like protein 2
S1PR3	-15.98	146	869	888	hsa:1903	Sphingosine 1-phosphate receptor 3
SHC3	-25.9	154	4953	4970	hsa:53358	SHC-transforming protein 3
BICD2	-24.39	140	233	250	hsa:23299	Protein bicaudal D homolog 2
SUSD3	-20.22	142	172	188	hsa:203328	Sushi domain-containing protein 3
WNK2	-15.02	142	1046	1063	hsa:65268	Serine/threonine-protein kinase WNK2
FAM120AOS	-15.34	140	465	482	hsa:158293	family with sequence similarity 120A opposite strand
NUTM2F	-18.33	149	31	48	hsa:54754	NUT family member 2F
PTCH1	-27.11	140	2175	2192	hsa:5727	Protein patched homolog 1
ZNF510	-15.91	140	2640	2657	hsa:22869	Zinc finger protein 510
NUTM2G	-17.31	140	1727	1744	hsa:441457	NUT family member 2G
ANKS6	-19.87	150	3539	3556	hsa:203286	Ankyrin repeat and SAM domain-containing protein 6
TGFBR1	-23.72	140	2978	2995	hsa:7046	Mutant transforming growth factor beta receptor I
GRIN3A	-26.88	146	502	519	hsa:116443	Glutamate receptor, ionotropic, N-methyl-D-aspartate 3A
PPP3R2	-15.01	140	214	231	hsa:5535	Calcineurin subunit B type 2
RAD23B	-22.68	143	112	129	hsa:5887	cDNA FLJ56531, highly similar to UV excision repair protein RAD23 homolog B
TMEM245	-25.86	148	4159	4176	hsa:23731	Transmembrane protein 245
SUSD1	-22.05	148	42	59	hsa:64420	Sushi domain-containing protein 1
KIAA1958	-19.63	140	3966	3983	hsa:158405	KIAA1958
WDR31	-18.6	146	393	411	hsa:114987	WD repeat domain 31
ALAD	-22.53	143	1316	1335	hsa:210	Delta-aminolevulinic acid dehydratase
TNFSF8	-20.47	149	1681	1698	hsa:944	Tumor necrosis factor ligand superfamily member 8
FBXW2	-24.59	140	152	169	hsa:26190	cDNA FLJ53609, highly similar to F-box/WD repeat protein 2
DAB2IP	-24.78	152	1418	1435	hsa:153090	cDNA FLJ42619 fis, clone BRACE3015027, highly similar to Homo sapiens DAB2 interacting protein (DAB2IP), transcript variant 1, mRNA
TTLL11	-18.03	145	6715	6734	hsa:158135	Tubulin polyglutamylase TTLL11
PTGS1	-23.93	151	574	592	hsa:5742	Prostaglandin G/H synthase 1
PDCL	-21.95	154	647	664	hsa:5082	Phosducin-like protein
RABGAP1	-21.24	143	420	437	hsa:23637	cDNA FLJ53389, highly similar to Homo sapiens RAB GTPase activating protein 1 (RABGAP1), mRNA
CRB2	-18.44	142	841	857	hsa:286204	Protein crumbs homolog 2
OLFML2A	-25.45	141	823	839	hsa:169611	Olfactomedin-like protein 2A
GOLGA1	-15.49	143	996	1013	hsa:2800	Golgi autoantigen, golgin subfamily a, 1, isoform CRA_a
SCAI	-16.37	142	1330	1347	hsa:286205	Protein SCAI
MVB12B	-20.25	148	2453	2469	hsa:89853	Multivesicular body subunit 12B
ZBTB43	-18.49	140	813	830	hsa:23099	Zinc finger and BTB domain-containing protein 43
RALGPS1	-25.44	141	1025	1041	hsa:9649	Ras-specific guanine nucleotide-releasing factor RalGPS1
FAM129B	-23.67	140	1222	1239	hsa:64855	Niban-like protein 1
PTRH1	-16.88	142	127	143	hsa:138428	Probable peptidyl-tRNA hydrolase
CDK9	-27.01	140	969	986	hsa:1025	Cyclin-dependent kinase 9 (CDC2-related kinase), isoform CRA_a
ST6GALNAC6	-21.83	140	1073	1090	hsa:30815	ST6 (Alpha-N-acetyl-neuraminyl-2,3-beta-galactosyl-1, 3)-N-acetylgalactosaminide alpha-2,6-sialyltransferase 6, isoform CRA_b
DPM2	-21.91	149	53	68	hsa:8818	Dolichol phosphate-mannose biosynthesis regulatory protein
FAM102A	-16.73	140	1121	1138	hsa:399665	family with sequence similarity 102, member A
C9orf16	-21.84	140	201	218	hsa:79095	UPF0184 protein C9orf16
DNM1	-21.51	140	405	422	hsa:1759	cDNA FLJ39310 fis, clone OCBBF2013324, highly similar to Dynamin-1 (EC 3.6.5.5)
GOLGA2	-20.78	147	923	942	hsa:2801	Golgin subfamily A member 2
TBC1D13	-16.44	140	1190	1207	hsa:54662	TBC1 domain family, member 13, isoform CRA_b
SH3GLB2	-19.3	148	89	104	hsa:56904	SH3-domain GRB2-like endophilin B2, isoform CRA_a
FAM73B	-24.51	149	180	200	hsa:84895	Protein FAM73B
PPP2R4	-23.7	141	114	130	hsa:5524	Serine/threonine-protein phosphatase 2A activator
C9orf106	-23.23	143	53	70	hsa:414318	chromosome 9 open reading frame 106
USP20	-17.05	143	780	797	hsa:10868	Ubiquitin carboxyl-terminal hydrolase 20
ASS1	-21.85	145	101	120	hsa:445	cDNA FLJ78448, highly similar to Homo sapiens argininosuccinate synthetase (ASS), transcript variant 1, mRNA
ABL1	-26.61	147	569	586	hsa:25	Non-specific protein-tyrosine kinase
C9orf9	-22.6	150	756	773	hsa:11092	Uncharacterized protein C9orf9
RALGDS	-22.8	140	711	728	hsa:5900	cDNA FLJ31900 fis, clone NT2RP7004196, highly similar to Ral guanine nucleotide dissociation stimulator
MED22	-22.19	144	1858	1875	hsa:6837	Surfeit 5, isoform CRA_a
CACFD1	-28.26	154	653	672	hsa:11094	cDNA FLJ54245
FAM163B	-20.95	142	78	95	hsa:642968	Protein FAM163B
WDR5	-28.66	144	868	885	hsa:11091	WD repeat-containing protein 5
KCNT1	-25.35	143	334	352	hsa:57582	Potassium channel subfamily T member 1
C9orf69	-22.27	141	48	65	hsa:90120	Protein C9orf69
LHX3	-21.55	150	72	90	hsa:8022	LIM/homeobox protein Lhx3
GPSM1	-16.65	142	798	813	hsa:26086	G-protein-signaling modulator 1
RABL6	-24.58	159	529	546	hsa:55684	cDNA FLJ37063 fis, clone BRACE2014824, highly similar to Homo sapiens serine arginine-rich pre-mRNA splicing factor SR-A1 (SR-A1), mRNA
FUT7	-28.3	148	119	136	hsa:2529	Alpha-(1,3)-fucosyltransferase 7
ENTPD2	-28.09	156	396	414	hsa:954	Ectonucleoside triphosphate diphosphohydrolase 2
SAPCD2	-19.66	141	271	292	hsa:89958	Suppressor APC domain-containing protein 2
DPP7	-22.41	152	25	43	hsa:29952	cDNA FLJ56922, highly similar to Dipeptidyl-peptidase 2 (EC 3.4.14.2)
GRIN1	-17.67	146	665	681	hsa:2902	Glutamate receptor, ionotropic, N-methyl D-aspartate 1, isoform CRA_c
TPRN	-19.76	143	204	221	hsa:286262	Taperin
NDOR1	-15.53	147	498	515	hsa:27158	NADPH-dependent diflavin oxidoreductase 1
ENTPD8	-17.3	144	501	518	hsa:377841	Ectonucleoside triphosphate diphosphohydrolase 8
DPH7	-22.82	154	204	222	hsa:92715	Diphthamide biosynthesis protein 7
EHMT1	-18.03	144	1001	1018	hsa:79813	EHMT1 protein
FBXO18	-23.47	149	205	224	hsa:84893	FBXO18 protein
PFKFB3	-22.34	147	1568	1586	hsa:5209	cDNA FLJ54727, highly similar to 6-phosphofructo-2-kinase/fructose-2,6-biphosphatase 3
SEC61A2	-15.24	140	791	808	hsa:55176	cDNA FLJ32970 fis, clone TESTI2008840, highly similar to Protein transport protein Sec61 subunit alpha isoform 2
CAMK1D	-24.61	140	4501	4518	hsa:57118	Calcium/calmodulin-dependent protein kinase type 1D variant 3
FAM107B	-17.62	145	884	901	hsa:83641	Protein FAM107B
ACBD7	-16.29	146	953	971	hsa:414149	Acyl-CoA-binding domain-containing protein 7
C10orf67	-19.66	155	2079	2096	hsa:256815	chromosome 10 open reading frame 67
ABI1	-20.67	143	268	285	hsa:10006	Abl interactor 1
RAB18	-20.19	147	2817	2834	hsa:22931	cDNA FLJ51678, highly similar to Ras-related protein Rab-18
KIAA1462	-17.84	145	1919	1936	hsa:57608	Junctional protein associated with coronary artery disease
C10orf10	-25.74	151	393	412	hsa:11067	Protein DEPP
NCOA4	-18.74	147	1102	1119	hsa:8031	Nuclear receptor coactivator 4
LRRC18	-20.78	140	450	467	hsa:474354	Leucine-rich repeat-containing protein 18
VSTM4	-20.04	147	4781	4798	hsa:196740	V-set and transmembrane domain-containing protein 4
PRKG1	-25.83	151	906	924	hsa:5592	cDNA FLJ58408, highly similar to cGMP-dependent protein kinase 1, alphaisozyme (EC 2.7.11.12)
CISD1	-15.98	140	2044	2061	hsa:55847	Chromosome 10 open reading frame 70, isoform CRA_b
SLC16A9	-16.65	140	866	883	hsa:220963	Monocarboxylate transporter 9
RHOBTB1	-25.15	143	1391	1409	hsa:9886	Rho-related BTB domain containing 1, isoform CRA_c
RTKN2	-19.63	147	4273	4289	hsa:219790	Rhotekin-2
EGR2	-15.33	140	413	430	hsa:1959	E3 SUMO-protein ligase EGR2
SRGN	-16.94	145	433	450	hsa:5552	Serglycin
HKDC1	-23.75	143	651	669	hsa:80201	cDNA FLJ77931
ADAMTS14	-30.51	158	1118	1134	hsa:140766	A disintegrin and metalloproteinase with thrombospondin motifs 14
SGPL1	-22.63	144	2098	2115	hsa:8879	Sphingosine-1-phosphate lyase 1
C10orf105	-20.18	141	1955	1972	hsa:414152	Uncharacterized protein C10orf105
C10orf54	-27.23	163	1993	2010	hsa:64115	Platelet receptor Gi24
PSAP	-19.57	144	576	593	hsa:5660	Prosaposin (Variant Gaucher disease and variant metachromatic leukodystrophy), isoform CRA_b
CHST3	-18.98	142	3658	3675	hsa:9469	Carbohydrate sulfotransferase 3
ANAPC16	-17.4	147	33	52	hsa:119504	Anaphase-promoting complex subunit 16
DNAJB12	-21.25	146	1049	1066	hsa:54788	DnaJ homolog subfamily B member 12
SEC24C	-19.78	147	357	374	hsa:9632	SEC24 related gene family, member C (S. cerevisiae), isoform CRA_a
AP3M1	-27.04	142	64	83	hsa:26985	Adaptor-related protein complex 3, mu 1 subunit, isoform CRA_a
DUSP13	-17.85	146	998	1017	hsa:51207	Dual specificity phosphatase 13, isoform CRA_a
KCNMA1	-22.15	151	5900	5921	hsa:3778	Calcium-activated potassium channel subunit alpha-1
PPIF	-23.9	144	1274	1291	hsa:10105	Peptidyl-prolyl cis-trans isomerase F, mitochondrial
NUTM2B	-25.57	151	191	208	hsa:729262	NUT family member 2B
TMEM254	-21.35	142	1424	1440	hsa:80195	Transmembrane protein 254
TSPAN14	-16.09	142	2040	2057	hsa:81619	Tetraspanin-14
LRIT1	-23.15	143	252	269	hsa:26103	Leucine-rich repeat, immunoglobulin-like domain and transmembrane domain-containing protein 1
GRID1	-21.96	150	151	168	hsa:2894	cDNA FLJ78030
SNCG	-23.84	151	32	48	hsa:6623	Gamma-synuclein
NUTM2A	-25.57	151	191	208	hsa:728118	NUT family member 2A
PTEN	-16.88	146	2960	2976	hsa:5728	Mitochondrial PTENalpha
TCTN3	-21.48	152	502	519	hsa:26123	Tectonic-3
TM9SF3	-21.99	151	1507	1527	hsa:56889	Dinucleotide oxidase disulfide thiol exchanger 3 superfamily member 3
LCOR	-30.59	152	5770	5787	hsa:84458	Ligand-dependent corepressor
SLIT1	-24.38	142	1075	1092	hsa:6585	Slit homolog 1 (Drosophila)
FRAT1	-19.96	143	637	656	hsa:10023	Proto-oncogene FRAT1
C10orf62	-23.2	157	177	194	hsa:414157	Uncharacterized protein C10orf62
PI4K2A	-24.67	151	46	63	hsa:55361	Phosphatidylinositol 4-kinase type 2-alpha
ZFYVE27	-25.81	144	1212	1229	hsa:118813	Protrudin
GOLGA7B	-25.1	147	3574	3592	hsa:401647	Golgin subfamily A member 7B
HPSE2	-19.3	142	1379	1396	hsa:60495	Inactive heparanase-2
WNT8B	-16.12	141	668	685	hsa:7479	Protein Wnt-8b
NDUFB8	-21.1	150	87	104	hsa:4714	Uncharacterized protein
HIF1AN	-22.5	154	1489	1506	hsa:55662	Hypoxia-inducible factor 1-alpha inhibitor
C10orf76	-19.07	140	204	221	hsa:79591	UPF0668 protein C10orf76
LDB1	-22.33	145	615	632	hsa:8861	LIM domain-binding protein 1
NOLC1	-15.9	145	962	981	hsa:9221	Nucleolar and coiled-body phosphoprotein 1
ELOVL3	-25	152	228	245	hsa:83401	Elongation of very long chain fatty acids protein 3
WBP1L	-21.87	148	2450	2470	hsa:54838	WW domain binding protein 1-like
NEURL1	-18.28	147	61	79	hsa:9148	cDNA FLJ57494, highly similar to Neuralized-like protein 1
SH3PXD2A	-24.65	148	2815	2835	hsa:9644	cDNA FLJ31907 fis, clone NT2RP7004396, highly similar to Homo sapiens SH3 multiple domains 1 (SH3MD1), mRNA
ITPRIP	-17.02	148	3944	3961	hsa:85450	Inositol 1,4,5-trisphosphate receptor-interacting protein
SORCS1	-17.05	147	3383	3400	hsa:114815	VPS10 domain-containing receptor SorCS1
RBM20	-15.81	145	50	66	hsa:282996	cDNA FLJ52690
VWA2	-15.73	140	1103	1120	hsa:340706	von Willebrand factor A domain-containing protein 2
GFRA1	-22.57	152	6729	6748	hsa:2674	cDNA FLJ51412, highly similar to GDNF family receptor alpha-1
SFXN4	-23.58	150	236	253	hsa:119559	Sideroflexin-4
INPP5F	-21.31	151	285	302	hsa:22876	Phosphatidylinositide phosphatase SAC2
LOC102724724	-28.44	144	142	159	hsa:102724724	collagen alpha-1(I) chain-like
FAM53B	-27.68	144	379	396	hsa:9679	Protein FAM53B
FOXI2	-25.64	140	395	413	hsa:399823	Forkhead box protein I2
GPR123	-18.94	148	36	52	hsa:84435	Probable G-protein coupled receptor 123
ZNF511	-22.22	155	6	23	hsa:118472	Zinc finger protein 511
SIRT3	-19.24	141	480	497	hsa:23410	NAD-dependent protein deacetylase sirtuin-3, mitochondrial
PKP3	-25.35	140	195	212	hsa:11187	Plakophilin-3
TMEM80	-23.51	143	141	158	hsa:283232	Transmembrane protein 80
EPS8L2	-19.23	140	482	499	hsa:64787	cDNA FLJ55025, highly similar to Epidermal growth factor receptor kinase substrate 8-like protein 2
CHID1	-28.51	144	1758	1775	hsa:66005	Chitinase domain containing 1, isoform CRA_a
BRSK2	-24.13	159	897	915	hsa:9024	BR serine/threonine kinase 2, isoform CRA_c
MOB2	-24.2	141	396	413	hsa:81532	cDNA FLJ59980, highly similar to Mps one binder kinase activator-like 2
IGF2	-25.26	147	2199	2217	hsa:3481	Insulin-like growth factor 2
ASCL2	-15.86	144	252	269	hsa:430	Achaete-scute homolog 2
C11orf21	-18.42	140	1139	1156	hsa:29125	Uncharacterized protein C11orf21
TSPAN32	-19.51	144	461	480	hsa:10077	cDNA FLJ52720, highly similar to Tetraspanin-32
TSSC4	-16.69	140	45	62	hsa:10078	tumor suppressing subtransferable candidate 4
CHRNA10	-17.61	140	290	307	hsa:57053	CHRNA10 protein
STIM1	-24.55	157	83	100	hsa:6786	Stromal interaction molecule 1
TRIM6	-15.51	147	1110	1127	hsa:117854	Tripartite motif-containing protein 6
ARFIP2	-27.71	143	447	466	hsa:23647	cDNA FLJ51105, highly similar to Arfaptin-2
TEAD1	-23.25	143	6943	6960	hsa:7003	Transcriptional enhancer factor TEF-1
FAR1	-21.12	152	265	282	hsa:84188	cDNA, FLJ96593
SPON1	-25.94	155	172	191	hsa:10418	Spondin-1
NUCB2	-19.53	146	784	802	hsa:4925	Nucleobindin 2, isoform CRA_b
KCNC1	-28.06	152	3441	3458	hsa:3746	Potassium voltage-gated channel subfamily C member 1
SAA2	-21.65	144	1117	1134	hsa:6289	Serum amyloid A protein
PTPN5	-21.25	154	175	193	hsa:84867	Protein-tyrosine-phosphatase
MUC15	-26.27	163	1729	1746	hsa:143662	Mucin-15
MPPED2	-24.89	143	3321	3338	hsa:744	Metallophosphoesterase MPPED2
PRRG4	-21.72	151	1250	1267	hsa:79056	Transmembrane gamma-carboxyglutamic acid protein 4
QSER1	-19.34	140	1803	1820	hsa:79832	glutamine and serine rich 1
CD59	-21.87	154	6066	6083	hsa:966	CD59 glycoprotein
SLC1A2	-29.6	160	7674	7691	hsa:6506	Excitatory amino acid transporter 2
LDLRAD3	-22.35	151	1773	1790	hsa:143458	Low-density lipoprotein receptor class A domain-containing protein 3
ALX4	-21.91	147	3591	3609	hsa:60529	Homeobox protein aristaless-like 4
CD82	-23.54	151	1112	1129	hsa:3732	CD82 antigen
TP53I11	-20.07	146	1493	1511	hsa:9537	Tumor protein p53-inducible protein 11
PRDM11	-15.5	140	6690	6707	hsa:56981	PR domain-containing protein 11
LOC101060179	-19.36	140	312	329	hsa:101060179	uncharacterized LOC101060179
CHST1	-23.05	143	1482	1499	hsa:8534	Carbohydrate sulfotransferase 1
SLC35C1	-21.95	152	1393	1410	hsa:55343	Solute carrier family 35, member C1, isoform CRA_b
MAPK8IP1	-23	155	107	125	hsa:9479	cDNA FLJ61291, highly similar to C-jun-amino-terminal kinase-interactingprotein 1
PEX16	-23.19	146	227	244	hsa:9409	Peroxisomal membrane protein PEX16
PHF21A	-21.65	140	4118	4135	hsa:51317	PHD finger protein 21A
DGKZ	-25.51	141	524	541	hsa:8525	cDNA FLJ59586, highly similar to Diacylglycerol kinase zeta (EC 2.7.1.107)
MDK	-21.22	152	164	181	hsa:4192	Mutant truncated midkine C
AMBRA1	-26.42	161	644	661	hsa:55626	Activating molecule in BECN1-regulated autophagy protein 1
C11orf49	-18.01	140	189	206	hsa:79096	cDNA FLJ52767
ACP2	-20.22	149	126	144	hsa:53	cDNA FLJ52440, highly similar to Lysosomal acid phosphatase (EC 3.1.3.2)
CELF1	-26.93	162	2916	2935	hsa:10658	CUGBP Elav-like family member 1
FAM180B	-21.33	140	229	246	hsa:399888	Protein FAM180B
PTPRJ	-23.97	147	2563	2582	hsa:5795	Protein-tyrosine-phosphatase
LRRC55	-22.65	149	1832	1850	hsa:219527	Leucine-rich repeat-containing protein 55
APLNR	-18.08	145	863	880	hsa:187	cDNA, FLJ96609, highly similar to Homo sapiens angiotensin II receptor-like 1 (AGTRL1), mRNA
SSRP1	-22.87	154	137	157	hsa:6749	Structure specific recognition protein 1, isoform CRA_a
YPEL4	-24.71	141	194	211	hsa:219539	Protein yippee-like 4
MS4A2	-20.65	149	609	627	hsa:2206	High affinity immunoglobulin epsilon receptor subunit beta
DDB1	-18.29	147	410	427	hsa:1642	cDNA FLJ51067, highly similar to DNA damage-binding protein 1
LRRC10B	-25.59	156	486	503	hsa:390205	leucine rich repeat containing 10B
SYT7	-27.58	149	3019	3036	hsa:9066	Synaptotagmin VII, isoform CRA_b
DAGLA	-27.7	160	1050	1067	hsa:747	Chromosome 11 open reading frame 11, isoform CRA_b
FADS1	-17.33	146	169	186	hsa:3992	cDNA FLJ56225, highly similar to Homo sapiens fatty acid desaturase 1 (FADS1), mRNA
C11orf83	-16.81	140	1420	1437	hsa:790955	Ubiquinol-cytochrome-c reductase complex assembly factor 3
HNRNPUL2	-26.3	160	463	480	hsa:221092	Heterogeneous nuclear ribonucleoprotein U-like protein 2
NXF1	-26.07	151	1579	1596	hsa:10482	Nuclear RNA export factor 1, isoform CRA_a
STX5	-20.31	140	403	420	hsa:6811	Syntaxin 5A, isoform CRA_c
SLC22A9	-24.55	154	789	808	hsa:114571	Solute carrier family 22 member 9
C11orf95	-24.19	145	1523	1540	hsa:65998	chromosome 11 open reading frame 95
RCOR2	-21.89	154	325	343	hsa:283248	REST corepressor 2
VEGFB	-15.74	141	87	103	hsa:7423	Vascular endothelial growth factor B isoform VEGF-B186
NRXN2	-27.94	148	731	748	hsa:9379	Neurexin-2-beta
SF1	-20.65	143	828	845	hsa:7536	Splicing factor 1, isoform CRA_a
MEN1	-24.88	140	719	736	hsa:4221	Multiple endocrine neoplasia I, isoform CRA_c
SYVN1	-26.79	158	540	558	hsa:84447	cDNA FLJ44964 fis, clone BRAWH2016209, highly similar to Homo sapiens synovial apoptosis inhibitor 1, synoviolin (SYVN1), transcript variant 2, mRNA
CDC42EP2	-27.56	141	37	55	hsa:10435	Cdc42 effector protein 2
DPF2	-16.3	147	1051	1068	hsa:5977	D4, zinc and double PHD fingers family 2, isoform CRA_a
RELA	-19.33	155	650	667	hsa:5970	cDNA FLJ57698, highly similar to Transcription factor p65
RNASEH2C	-18.69	148	523	540	hsa:84153	Ribonuclease H2 subunit C
MUS81	-17.29	140	233	250	hsa:80198	cDNA FLJ44872 fis, clone BRAMY2022320, highly similar to Crossover junction endonuclease MUS81 (EC 3.1.22.-)
FIBP	-17.25	141	70	85	hsa:9158	cDNA FLJ59856, moderately similar to Acidic fibroblast growth factor intracellular-binding protein
NPAS4	-24.13	144	504	521	hsa:266743	Neuronal PAS domain-containing protein 4
RBM14	-23.42	154	1143	1159	hsa:10432	RNA binding motif protein 14 variant
C11orf86	-23.93	151	643	659	hsa:254439	chromosome 11 open reading frame 86
SYT12	-33.46	152	887	904	hsa:91683	Synaptotagmin-12
RPS6KB2	-27.67	143	91	109	hsa:6199	Ribosomal protein S6 kinase, 70kDa, polypeptide 2, isoform CRA_a
CABP4	-19.77	142	2913	2930	hsa:57010	Calcium binding protein 4, isoform CRA_b
ALDH3B1	-15.6	140	834	851	hsa:221	Aldehyde dehydrogenase family 3 member B1
MRGPRF	-23.86	140	255	273	hsa:116535	MAS-related GPR, member F, isoform CRA_a
TPCN2	-28.26	144	775	792	hsa:219931	cDNA FLJ13304 fis, clone OVARC1001391, highly similar to Homo sapiens two pore segment channel 2 (TPCN2), mRNA
ORAOV1	-22.31	149	987	1006	hsa:220064	Oral cancer-overexpressed protein 1
DHCR7	-21.06	154	400	417	hsa:1717	7-dehydrocholesterol reductase, isoform CRA_a
LAMTOR1	-24.25	142	270	290	hsa:55004	cDNA FLJ51311
INPPL1	-24.63	142	410	427	hsa:3636	Phosphatidylinositol 3,4,5-trisphosphate 5-phosphatase 2
ARAP1	-19.54	145	502	519	hsa:116985	Arf-GAP with Rho-GAP domain, ANK repeat and PH domain-containing protein 1
P2RY2	-26.96	144	1165	1182	hsa:5029	Purinergic receptor P2Y, G-protein coupled, 2, isoform CRA_a
P2RY6	-19.66	154	712	729	hsa:5031	Pyrimidinergic receptor P2Y, G-protein coupled, 6, isoform CRA_b
FAM168A	-24.2	141	1828	1845	hsa:23201	family with sequence similarity 168, member A
SLCO2B1	-28.98	152	1342	1359	hsa:11309	cDNA FLJ55217, highly similar to Solute carrier organic anion transporter family member 2B1
TPBGL	-26.72	151	1060	1078	hsa:100507050	Trophoblast glycoprotein-like
ARRB1	-26.88	150	2980	2997	hsa:408	cDNA FLJ75454, highly similar to Homo sapiens arrestin, beta 1 (ARRB1), transcript variant 1, mRNA
SERPINH1	-24.25	140	99	117	hsa:871	Serpin peptidase inhibitor, clade H (Heat shock protein 47), member 1, (Collagen binding protein 1), isoform CRA_a
LRRC32	-20.67	148	13	32	hsa:2615	Leucine rich repeat containing 32, isoform CRA_a
TSKU	-17.21	146	78	95	hsa:25987	Leucine rich repeat containing 54, isoform CRA_a
CAPN5	-24.06	148	751	768	hsa:726	cDNA FLJ36831 fis, clone ASTRO2010615, highly similar to Calpain-5 (EC 3.4.22.-)
GAB2	-28.14	142	948	964	hsa:9846	GRB2-associated-binding protein 2
RAB30	-17.62	143	7830	7847	hsa:27314	RAB30, member RAS oncogene family, isoform CRA_a
FZD4	-15.45	147	893	910	hsa:8322	Putative G-protein coupled receptor
TMEM135	-22.24	156	3947	3964	hsa:65084	cDNA FLJ55090
GRM5	-26.38	155	2943	2960	hsa:2915	cDNA FLJ75523, highly similar to Homo sapiens glutamate receptor, metabotropic 5 (GRM5), mRNA
SLC36A4	-17.71	146	1710	1728	hsa:120103	Proton-coupled amino acid transporter 4
PANX1	-15.88	140	724	741	hsa:24145	Pannexin-1
CCDC82	-19.57	142	159	181	hsa:79780	coiled-coil domain containing 82
RAB39A	-16.37	142	738	755	hsa:54734	Ras-related protein Rab-39A
ACAT1	-23.93	148	525	542	hsa:38	Acetyl-CoA acetyltransferase, mitochondrial
EXPH5	-17.02	143	454	471	hsa:23086	Exophilin 5
FDX1	-27.28	140	922	939	hsa:2230	Adrenodoxin, mitochondrial
SIK2	-15.43	147	558	575	hsa:23235	SNF1-like kinase 2, isoform CRA_c
NCAM1	-18.95	147	1402	1417	hsa:4684	Neural cell adhesion molecule 1
PCSK7	-16.02	142	181	198	hsa:9159	cDNA FLJ39888 fis, clone SPLEN2016533, highly similar to Proprotein convertase subtilisin/kexin type 7 (EC 3.4.21.-)
BACE1	-26.88	155	1484	1502	hsa:23621	Beta-site APP-cleaving enzyme 1, isoform CRA_b
MPZL3	-19.31	140	1119	1136	hsa:196264	Myelin protein zero-like protein 3
PHLDB1	-23.18	151	368	384	hsa:23187	pleckstrin homology-like domain, family B, member 1
DDX6	-16.23	140	4177	4194	hsa:1656	cDNA, FLJ93750, Homo sapiens DEAD (Asp-Glu-Ala-Asp) box polypeptide 6 (DDX6), mRNA
VPS11	-19.95	146	208	227	hsa:55823	Vacuolar protein sorting-associated protein 11 homolog
ABCG4	-28.81	157	165	182	hsa:64137	ATP-binding cassette sub-family G member 4
CBL	-22.31	155	1230	1247	hsa:867	E3 ubiquitin-protein ligase CBL
THY1	-16.42	147	98	115	hsa:7070	cDNA FLJ33677 fis, clone BRAWH2002125, highly similar to THY-1 MEMBRANE GLYCOPROTEIN
PVRL1	-24.43	140	1248	1265	hsa:5818	Nectin-1
TRIM29	-20.01	143	986	1005	hsa:23650	Tripartite motif-containing 29, isoform CRA_a
ARHGEF12	-29.36	152	979	996	hsa:23365	cDNA FLJ51627, highly similar to Rho guanine nucleotide exchange factor 12
GRAMD1B	-25.67	150	4902	4919	hsa:57476	GRAM domain-containing protein 1B
ROBO3	-19.03	147	70	87	hsa:64221	Roundabout, axon guidance receptor, homolog 3 (Drosophila), isoform CRA_b
SLC37A2	-25.12	150	1203	1219	hsa:219855	Solute carrier family 37 (Glycerol-3-phosphate transporter), member 2, isoform CRA_b
TMEM218	-19.01	154	3019	3036	hsa:219854	Transmembrane protein 218
DCPS	-25.43	155	35	52	hsa:28960	mRNA decapping enzyme variant
KIRREL3	-22.4	142	6	23	hsa:84623	Kin of IRRE like 3 (Drosophila), isoform CRA_a
ETS1	-19.24	140	524	541	hsa:2113	cDNA FLJ75737, highly similar to Homo sapiens v-ets erythroblastosis virus E26 oncogene homolog 1 (avian) (ETS1), mRNA
KCNJ5	-23.92	140	1988	2005	hsa:3762	Potassium inwardly-rectifying channel, subfamily J, member 5, isoform CRA_a
ARHGAP32	-19.62	155	3025	3042	hsa:9743	Rho GTPase-activating protein, isoform CRA_c
ADAMTS15	-24.79	153	2550	2566	hsa:170689	A disintegrin and metalloproteinase with thrombospondin motifs 15
OPCML	-27.14	148	3048	3065	hsa:4978	Opioid-binding protein/cell adhesion molecule
B3GAT1	-18.72	141	1712	1727	hsa:27087	cDNA FLJ55820, highly similar to Galactosylgalactosylxylosylprotein 3-beta-glucuronosyltransferase 1 (EC 2.4.1.135)
B4GALNT3	-27.93	156	75	92	hsa:283358	Beta-1,4-N-acetylgalactosaminyltransferase 3
LRTM2	-23.88	141	1418	1436	hsa:654429	Leucine-rich repeat and transmembrane domain-containing protein 2
NRIP2	-19.74	147	512	531	hsa:83714	Nuclear receptor-interacting protein 2
TSPAN9	-26.22	146	1495	1512	hsa:10867	Tetraspanin-9
EFCAB4B	-22.35	151	967	984	hsa:84766	EF-hand calcium-binding domain-containing protein 4B
CCND2	-18.42	149	3517	3534	hsa:894	G1/S-specific cyclin-D2
AKAP3	-18.26	151	23	40	hsa:10566	cDNA FLJ90241 fis, clone NT2RM2001558, highly similar to A-kinase anchor protein 3
KCNA1	-23.62	156	1714	1731	hsa:3736	Potassium voltage-gated channel subfamily A member 1
ANO2	-16.58	151	425	443	hsa:57101	Anoctamin-2
VAMP1	-23.93	154	57	76	hsa:6843	cDNA FLJ76369, highly similar to Homo sapiens vesicle-associated membrane protein 1 (synaptobrevin 1) (VAMP1), transcript variant 1, mRNA
GNB3	-17.62	143	119	136	hsa:2784	Guanine nucleotide binding protein (G protein), beta polypeptide 3
ATN1	-24.76	152	129	146	hsa:1822	Atrophin-1
C1S	-19.36	142	234	251	hsa:716	Complement C1s subcomponent
C1RL	-25.38	140	85	102	hsa:51279	Complement C1r subcomponent-like protein
FOXJ2	-20.21	149	41	58	hsa:55810	Forkhead box protein J2
OLR1	-17.9	140	593	610	hsa:4973	Oxidised low density lipoprotein (Lectin-like) receptor 1, isoform CRA_a
GABARAPL1	-25.19	152	1095	1112	hsa:23710	GABA(A) receptor-associated protein like 1, isoform CRA_a
GSG1	-23.04	142	1442	1460	hsa:83445	Germ cell-specific gene 1 protein
EPS8	-19.73	150	820	838	hsa:2059	cDNA FLJ56405, highly similar to Epidermal growth factor receptor kinase substrate 8
PDE3A	-18.1	148	2649	2666	hsa:5139	cGMP-inhibited 3',5'-cyclic phosphodiesterase A
ST8SIA1	-21.07	154	6968	6985	hsa:6489	cDNA FLJ51992, highly similar to Alpha-N-acetylneuraminidealpha-2,8-sialyltransferase (EC 2.4.99.8)
LOC102724371	-23.53	142	761	779	hsa:102724371	uncharacterized LOC102724371
ITPR2	-16.66	147	3158	3175	hsa:3709	Inositol 1,4,5-trisphosphate receptor type 2
FGFR1OP2	-16.06	142	1026	1043	hsa:26127	FGFR1 oncogene partner 2
FAR2	-20.42	145	940	955	hsa:55711	Male sterility domain containing 1, isoform CRA_a
TSPAN11	-29.35	161	567	584	hsa:441631	Tetraspanin-11
FGD4	-18.34	141	2683	2698	hsa:121512	cDNA FLJ55905, highly similar to FYVE, RhoGEF and PH domain-containing protein 4
SLC38A1	-17.47	155	2720	2737	hsa:81539	Solute carrier family 38, member 1, isoform CRA_a
SLC38A4	-22.74	147	1053	1070	hsa:55089	Solute carrier family 38, member 4, isoform CRA_c
RAPGEF3	-28.63	145	243	260	hsa:10411	cDNA FLJ30940 fis, clone FEBRA2007436, highly similar to Rap guanine nucleotide exchange factor 3
SLC48A1	-17.19	143	2223	2239	hsa:55652	cDNA FLJ57264
HDAC7	-23.64	151	449	466	hsa:51564	Histone deacetylase 7
VDR	-20.8	140	410	427	hsa:7421	cDNA FLJ51539, highly similar to Vitamin D3 receptor
ZNF641	-22.13	147	993	1012	hsa:121274	Zinc finger protein 641
ADCY6	-31.55	151	1497	1515	hsa:112	cDNA FLJ57105, highly similar to Adenylate cyclase type 6 (EC 4.6.1.1)
RND1	-21.72	151	422	440	hsa:27289	Rho-related GTP-binding protein Rho6
ARF3	-27.24	151	1185	1203	hsa:377	ADP-ribosylation factor 3, isoform CRA_b
PRKAG1	-17.3	151	462	479	hsa:5571	Protein kinase, AMP-activated, gamma 1 non-catalytic subunit, isoform CRA_a
RHEBL1	-17.3	142	42	63	hsa:121268	GTPase RhebL1
DNAJC22	-22.02	158	1263	1281	hsa:79962	DnaJ homolog subfamily C member 22
TMBIM6	-18.92	147	910	928	hsa:7009	Testis enhanced gene transcript (BAX inhibitor 1), isoform CRA_a
AQP2	-25.14	153	331	346	hsa:359	Aquaporin-2
AQP5	-25.42	152	462	479	hsa:362	Aquaporin-5
LARP4	-23.26	143	3916	3933	hsa:113251	La-related protein 4
DIP2B	-22.81	146	1124	1142	hsa:57609	Putative uncharacterized protein DKFZp686M1483
SLC4A8	-21.1	146	400	416	hsa:9498	cDNA FLJ60342, highly similar to Homo sapiens solute carrier family 4, sodium bicarbonate cotransporter, member 8, transcript variant 2, mRNA
ACVR1B	-25.42	160	1175	1192	hsa:91	Activin receptor type-1B
GRASP	-21.62	151	154	171	hsa:160622	General receptor for phosphoinositides 1-associated scaffold protein
TENC1	-23.04	140	113	130	hsa:23371	Tensin like C1 domain containing phosphatase (Tensin 2), isoform CRA_a
ZNF740	-23.73	160	2744	2761	hsa:283337	Zinc finger protein 740
SP7	-19.64	140	549	566	hsa:121340	Sp7 transcription factor, isoform CRA_a
ATF7	-24.41	143	3638	3655	hsa:11016	cDNA, FLJ94063, highly similar to Homo sapiens activating transcription factor 7 (ATF7), mRNA
CBX5	-19.91	153	7032	7050	hsa:23468	Chromobox protein homolog 5
COPZ1	-17.27	151	439	456	hsa:22818	Coatomer protein complex, subunit zeta 1, isoform CRA_a
GDF11	-16.58	140	1364	1381	hsa:10220	Growth differentiation factor 11, isoform CRA_a
PA2G4	-18.03	140	691	708	hsa:5036	Proliferation-associated 2G4, 38kDa, isoform CRA_a
ZC3H10	-16.48	140	205	222	hsa:84872	Zinc finger CCCH domain-containing protein 10
MYL6B	-17.99	140	4	21	hsa:140465	Myosin, light polypeptide 6B, alkali, smooth muscle and non-muscle, isoform CRA_a
ANKRD52	-23.2	143	5091	5112	hsa:283373	Serine/threonine-protein phosphatase 6 regulatory ankyrin repeat subunit C
GLS2	-15.06	140	89	106	hsa:27165	Glutaminase liver isoform, mitochondrial
BAZ2A	-16.45	147	2176	2193	hsa:11176	Bromodomain adjacent to zinc finger domain protein 2A
SDR9C7	-21.45	153	25	42	hsa:121214	Short-chain dehydrogenase/reductase family 9C member 7
DTX3	-24.99	140	330	347	hsa:196403	Deltex 3 homolog (Drosophila), isoform CRA_b
TBK1	-24.09	159	413	430	hsa:29110	cDNA FLJ56613, highly similar to Serine/threonine-protein kinase TBK1 (EC 2.7.11.1)
GNS	-15.45	147	1210	1227	hsa:2799	Glucosamine (N-acetyl)-6-sulfatase (Sanfilippo disease IIID), isoform CRA_a
MSRB3	-18.26	142	1435	1450	hsa:253827	Methionine-R-sulfoxide reductase B3
HMGA2	-24.03	142	102	119	hsa:8091	High mobility group protein HMGI-C
RAP1B	-17.56	140	726	743	hsa:5908	RAP1B, member of RAS oncogene family, isoform CRA_a
FRS2	-19.56	146	4241	4259	hsa:10818	Fibroblast growth factor receptor substrate 2, isoform CRA_a
PHLDA1	-17.94	147	4349	4366	hsa:22822	Pleckstrin homology-like domain, family A, member 1, isoform CRA_a
OSBPL8	-16.29	140	3299	3316	hsa:114882	Oxysterol-binding protein-related protein 8
CLLU1	-16.82	140	1579	1596	hsa:574028	Chronic lymphocytic leukemia up-regulated protein 1
NUDT4	-25.51	143	2060	2079	hsa:11163	Nudix (Nucleoside diphosphate linked moiety X)-type motif 4, isoform CRA_c
CDK17	-24	153	2259	2274	hsa:5128	PCTAIRE protein kinase 2, isoform CRA_a
CHST11	-20.79	145	2623	2640	hsa:50515	Carbohydrate (Chondroitin 4) sulfotransferase 11, isoform CRA_a
KIAA1033	-19.89	145	2112	2129	hsa:23325	WASH complex subunit 7
C12orf23	-21.74	147	706	723	hsa:90488	Transmembrane protein 263
CMKLR1	-27.22	146	816	834	hsa:1240	Chemokine-like receptor 1
CORO1C	-19.89	142	1003	1019	hsa:23603	cDNA, FLJ78964, highly similar to Coronin-1C
MYO1H	-20.18	150	52	71	hsa:283446	cDNA FLJ54829, moderately similar to Myosin Ic
TRPV4	-23.15	141	168	185	hsa:59341	Transient receptor potential cation channel subfamily V member 4
PPTC7	-15.97	147	2301	2318	hsa:160760	Protein phosphatase PTC7 homolog
BRAP	-16.98	145	791	808	hsa:8315	cDNA FLJ76247, highly similar to Homo sapiens BRCA1 associated protein (BRAP), mRNA
PTPN11	-22.14	141	1295	1313	hsa:5781	Protein tyrosine phosphatase-2
DTX1	-22.42	147	893	911	hsa:1840	E3 ubiquitin-protein ligase DTX1
TPCN1	-22.58	151	751	769	hsa:53373	TPCN1 protein
TBX3	-18.94	150	1167	1183	hsa:6926	T-box 3 (Ulnar mammary syndrome), isoform CRA_c
NOS1	-20.13	142	2511	2528	hsa:4842	NOS1 protein
KSR2	-23.73	162	5649	5666	hsa:283455	Kinase suppressor of Ras 2
VSIG10	-20.03	140	786	803	hsa:54621	V-set and immunoglobulin domain-containing protein 10
TMEM233	-16.26	145	1320	1336	hsa:387890	Transmembrane protein 233
GCN1L1	-21.03	155	372	389	hsa:10985	Peroxisome proliferator activated receptor interacting complex protein
RNF34	-16.19	148	116	131	hsa:80196	E3 ubiquitin-protein ligase RNF34
ORAI1	-22.21	146	234	250	hsa:84876	Uncharacterized protein
SETD1B	-16.33	151	1922	1939	hsa:23067	Histone-lysine N-methyltransferase SETD1B
BCL7A	-28.69	151	1469	1486	hsa:605	B-cell CLL/lymphoma 7 protein family member A
DIABLO	-16.67	140	23	40	hsa:56616	HCG1782202, isoform CRA_c
SBNO1	-24.68	150	2011	2031	hsa:55206	Protein strawberry notch homolog 1
ZNF664	-15.63	150	1406	1423	hsa:144348	Zinc finger protein 664, isoform CRA_a
BRI3BP	-16.04	148	208	225	hsa:140707	BRI3-binding protein
TMEM132B	-16.22	142	7371	7388	hsa:114795	Transmembrane protein 132B
TMEM132C	-19.23	142	50	65	hsa:92293	cDNA FLJ44761 fis, clone BRACE3031728, moderately similar to Homo sapiens transmembrane protein 132B (TMEM132B), mRNA
MMP17	-20.21	141	393	408	hsa:4326	Matrix metalloproteinase-17
ZNF84	-20.25	144	1465	1482	hsa:7637	Zinc finger protein 84
GJA3	-20.01	146	2148	2165	hsa:2700	Gap junction alpha-3 protein
SAP18	-24.53	144	1413	1430	hsa:10284	Histone deacetylase complex subunit SAP18
CDX2	-26.1	147	897	915	hsa:1045	CDX2/AS
SLC7A1	-22.21	146	2846	2864	hsa:6541	Solute carrier family 7 (Cationic amino acid transporter, y+ system), member 1, isoform CRA_a
SERTM1	-15.43	147	1463	1480	hsa:400120	Serine-rich and transmembrane domain-containing protein 1
TRPC4	-22.6	140	45	62	hsa:7223	cDNA, FLJ92890, highly similar to Homo sapiens transient receptor potential cation channel, subfamily C, member 4 (TRPC4), mRNA
NHLRC3	-17.2	140	501	518	hsa:387921	NHL repeat-containing protein 3
TPT1	-20.05	145	3304	3321	hsa:7178	Tumor protein, translationally-controlled 1, isoform CRA_a
SLC25A30	-21.52	142	1724	1741	hsa:253512	Kidney mitochondrial carrier protein 1
SETDB2	-21.32	149	555	574	hsa:83852	Histone-lysine N-methyltransferase SETDB2
INTS6	-19.64	151	3202	3220	hsa:26512	cDNA FLJ39377 fis, clone PERIC2000180, highly similar to Homo sapiens DEAD/H (Asp-Glu-Ala-Asp/His) box polypeptide 26 (DDX26), mRNA
WDFY2	-17.19	140	137	154	hsa:115825	cDNA FLJ25420 fis, clone TST03665
ATP7B	-17.96	147	537	555	hsa:540	ATPase, Cu++ transporting, beta polypeptide, isoform CRA_c
KLF5	-26	141	270	285	hsa:688	Klf5 isoform d
MYCBP2	-19.73	144	403	420	hsa:23077	E3 ubiquitin-protein ligase MYCBP2
POU4F1	-25.47	152	252	269	hsa:5457	POU domain, class 4, transcription factor 1
GGACT	-27.28	140	1486	1503	hsa:87769	Gamma-glutamylaminecyclotransferase
EFNB2	-21.32	151	713	730	hsa:1948	Ephrin-B2
RAB20	-21.39	140	187	204	hsa:55647	Ras-related protein Rab-20
TMCO3	-18.47	147	1160	1175	hsa:55002	Transmembrane and coiled-coil domains 3, isoform CRA_a
TMEM255B	-23.86	154	165	182	hsa:348013	Transmembrane protein 255B
LOC100507747	-16.95	144	498	514	hsa:100507747	polycystic kidney disease protein 1-like 3-like
ARHGEF40	-19.82	144	54	71	hsa:55701	Uncharacterized protein
HNRNPC	-15.69	140	1	14	hsa:3183	cDNA FLJ75154, highly similar to Homo sapiens heterogeneous nuclear ribonucleoprotein C (C1/C2), mRNA
AJUBA	-28.72	151	814	835	hsa:84962	LIM domain-containing protein ajuba
PABPN1	-27.44	156	197	215	hsa:8106	Polyadenylate-binding protein 2
BCL2L2-PABPN1	-27.44	156	197	215	hsa:100529063	BCL2L2-PABPN1 readthrough
NRL	-18.69	142	15	32	hsa:4901	Neural retina-specific leucine zipper protein
DCAF11	-23.71	141	482	499	hsa:80344	DDB1- and CUL4-associated factor 11
GMPR2	-20.2	144	45	62	hsa:51292	GMP reductase 2
NOP9	-21.88	153	2597	2615	hsa:161424	Putative uncharacterized protein DKFZp686E1893
LTB4R	-22.4	145	234	251	hsa:1241	Leukotriene B4 receptor 1
[truncated: 823 more rows]
