# Supplementary material for: tRNA derived fragment (tRF)-3009 participates in modulation of IFN-α-induced CD4+ T cell oxidative phosphorylation in lupus patients
Source: J Transl Med. 2021 Jul 13;19:305. doi: 10.1186/s12967-021-02967-3 (PMC8278670; doi:10.1186/s12967-021-02967-3)
Supplement: Supplementary file 12 — Additional file 12: Table S7. Predicted target promoter regions of tRF-3009. [file 12967_2021_2967_MOESM12_ESM.xlsx]

## Sheet: Sheet1
Supplementary Table 7. Predicted target promoter regions of tRF-3009.
Target promoter	Energy	Score	StartSubject	EndSubject	KeggID	Description
MIR6723	-26.64	153	1671	1694	hsa:102465432	microRNA 6723
SAMD11	-30.87	164	1855	1876	hsa:148398	Sterile alpha motif domain-containing protein 11
ACAP3	-21.49	152	671	692	hsa:116983	Arf-GAP with coiled-coil, ANK repeat and PH domain-containing protein 3
LOC148413	-28.22	156	54	74	hsa:148413	uncharacterized LOC148413
SLC35E2	-23.66	156	170	191	hsa:9906	Solute carrier family 35 member E2
TMEM52	-31.07	151	1608	1630	hsa:339456	Transmembrane protein 52
AJAP1	-27.79	150	542	566	hsa:55966	Adherens junction-associated protein 1
RNF207	-33.42	153	920	939	hsa:388591	RING finger protein 207
HES2	-31.75	169	814	835	hsa:54626	Transcription factor HES-2
TAS1R1	-23.64	156	831	852	hsa:80835	Taste receptor type 1 member 1
CA6	-31.9	152	1054	1074	hsa:765	cDNA FLJ60163, highly similar to Carbonic anhydrase 6 (EC 4.2.1.1)
SLC2A5	-28.66	167	1049	1070	hsa:6518	cDNA FLJ51824, highly similar to Solute carrier family 2, facilitated glucose transporter member 5
CHCHD2P6	-21.84	153	1125	1147	hsa:645317	coiled-coil-helix-coiled-coil-helix domain containing 2 pseudogene 6
SZRD1	-26.39	155	328	351	hsa:26099	SUZ RNA binding domain containing 1
CROCCP2	-27.02	162	557	577	hsa:84809	Putative ciliary rootlet coiled-coil protein-like 1 protein
LOC101927806	-24.26	159	1647	1669	hsa:101927806	uncharacterized LOC101927806
PQLC2	-26.05	151	335	357	hsa:54896	Lysosomal amino acid transporter 1 homolog
USP48	-31.89	161	1349	1370	hsa:84196	Ubiquitin carboxyl-terminal hydrolase 48
GPR3	-25.94	150	1022	1042	hsa:2827	G protein-coupled receptor 3
XKR8	-23.72	151	1787	1809	hsa:55113	XK-related protein 8
EVA1B	-27.24	153	1798	1819	hsa:55194	Protein eva-1 homolog B
LOC100129497	-33.01	162	1540	1560		valosin containing protein lysine (K) methyltransferase pseudogene
COL9A2	-25.41	158	1064	1086	hsa:1298	Collagen, type IX, alpha 2, isoform CRA_a
ZFP69B	-21.45	157	189	210	hsa:65243	cDNA FLJ34293 fis, clone FEBRA2004651, highly similar to Zinc finger protein 643
CITED4	-25.82	151	1606	1628	hsa:163732	Cbp/p300-interacting transactivator 4
C1orf210	-22.91	150	1514	1535	hsa:149466	Type III endosome membrane protein TEMP
SNORD38B	-26.77	158	1459	1483	hsa:94163	small nucleolar RNA, C/D box 38B
CDKN2C	-25.37	150	47	67	hsa:1031	Cyclin-dependent kinase 4 inhibitor C
LOC100652967	-24.93	150	224	245		chromosome 14 open reading frame 2 pseudogene
USP24	-23.48	157	122	145	hsa:23358	Ubiquitin carboxyl-terminal hydrolase 24
MIR101-1	-22.6	150	1214	1234	hsa:406893	microRNA 101-1
MIR3671	-22.6	150	535	555	hsa:100500854	microRNA 3671
MRPS21P1	-20.94	151	1092	1114		mitochondrial ribosomal protein S21 pseudogene 1
ANKRD13C	-35.78	170	1500	1522	hsa:81573	Ankyrin repeat domain-containing protein 13C
MCOLN3	-25.86	152	699	720	hsa:55283	Mucolipin-3
SLC44A3	-30.96	160	1343	1367	hsa:126969	cDNA FLJ50210, highly similar to Choline transporter-like protein 3
MIR2682	-29.89	154	1313	1341	hsa:100616452	microRNA 2682
AMY2A	-25.74	154	1583	1609	hsa:279	Pancreatic alpha-amylase
SCARNA2	-26.36	157	312	335	hsa:677766	small Cajal body-specific RNA 2
SYPL2	-32.73	160	1666	1687	hsa:284612	cDNA FLJ58954, highly similar to Synaptophysin-like protein 2
ATP5F1	-21.58	151	1288	1310	hsa:515	cDNA FLJ78635, highly similar to Homo sapiens ATP synthase, H+ transporting, mitochondrial F0 complex, subunit b, isoform 1 (ATP5F1), transcript variant 1, mRNA
MAGI3	-27.42	154	1978	1999	hsa:260425	Membrane associated guanylate kinase, WW and PDZ domain containing 3, isoform CRA_b
MAB21L3	-23.48	161	1821	1844	hsa:126868	mab-21-like 3 (C. elegans)
TRNAF17P	-21.49	152	1965	1986		transfer RNA-Phe (GAA) 9-1
LOC102724522	-21.49	152	1375	1396
LOC102724221	-21.49	152	1366	1387
TRNAK20	-25.15	154	1964	1986		transfer RNA-Lys (CTT) 2-1
LOC101927649	-21.49	152	1646	1667
C1orf51	-25.98	156	1545	1566	hsa:148523	Chromosome 1 open reading frame 51
PRUNE	-22.3	150	1853	1874	hsa:58497	Protein prune homolog
PRR9	-24.58	152	1708	1729	hsa:574414	proline rich 9
NPR1	-28.09	161	1485	1507	hsa:4881	Natriuretic peptide receptor A/guanylate cyclase A (Atrionatriuretic peptide receptor A) variant 2
CRTC2	-21.93	152	1872	1893	hsa:200186	cDNA FLJ39063 fis, clone NT2RP7014348, highly similar to Homo sapiens transducer of regulated cAMP response element-binding protein (CREB) 2 (TORC2), mRNA
CREB3L4	-29.45	150	1661	1682	hsa:148327	cDNA FLJ52335, highly similar to Homo sapiens cAMP responsive element binding protein 3-like 4 (CREB3L4), mRNA
MIR4258	-35.16	160	399	420	hsa:100423020	microRNA 4258
RIT1	-32.32	158	1557	1577	hsa:6016	GTP-binding protein Rit1
RP11-85G21.2	-24.48	150	1498	1519
TRNAR16	-24.4	152	1963	1986		transfer RNA-Arg (TCT) 4-1
LOC100131825	-25.49	150	1246	1267
TRNAG7	-30.57	157	1307	1332		transfer RNA-Gly (TCC) 4-1
TRNAD18	-30.57	157	1961	1986		transfer RNA-Asp (GTC) 2-1
TRNAL38	-25.82	153	1966	1986		transfer RNA-Leu (CAG) 1-1
TRNAG30	-25.82	153	207	227		transfer RNA-Gly (GCC) 1-1
TRNAE13	-30.57	157	946	971		transfer RNA-Glu (CTC) 1-2
TRNAG24	-30.57	157	1303	1328		transfer RNA-Gly (TCC) 2-2
TRNAD11	-30.57	157	1961	1986		transfer RNA-Asp (GTC) 2-2
TRNAL5	-25.82	153	1966	1986		transfer RNA-Leu (CAG) 1-2
TRNAG23	-25.82	153	252	272		transfer RNA-Gly (GCC) 1-2
TRNAE22	-30.57	157	945	970		transfer RNA-Glu (CTC) 1-3
TRNAG13	-30.57	157	1303	1328		transfer RNA-Gly (TCC) 2-3
TRNAD13	-30.57	157	1961	1986		transfer RNA-Asp (GTC) 2-3
TRNAL30	-25.82	153	1966	1986		transfer RNA-Leu (CAG) 1-3
TRNAG21	-25.82	153	202	222		transfer RNA-Gly (GCC) 1-3
TRNAE18	-30.57	157	946	971		transfer RNA-Glu (CTC) 1-4
TRNAG17	-30.57	157	1303	1328		transfer RNA-Gly (TCC) 2-4
TRNAD6	-30.57	157	1961	1986		transfer RNA-Asp (GTC) 2-4
TRNAL35	-25.82	153	1966	1986		transfer RNA-Leu (CAG) 1-4
TRNAG15	-25.82	153	252	272		transfer RNA-Gly (GCC) 1-4
TRNAE5	-30.57	157	945	970		transfer RNA-Glu (CTC) 1-5
TRNAG9	-30.57	157	1303	1328		transfer RNA-Gly (TCC) 2-5
TRNAD5	-30.57	157	1961	1986		transfer RNA-Asp (GTC) 2-5
TRNAL14	-25.82	153	1966	1986		transfer RNA-Leu (CAG) 1-5
TRNAL6	-25.82	153	1966	1986		transfer RNA-Leu (CAG) 1-6
TRNAL3	-23.76	153	1966	1986		transfer RNA-Leu (CAA) 6-1
RPS23P9	-23.44	154	1137	1159		ribosomal protein S23 pseudogene 9
HMGB1P11	-30.65	150	759	781		high mobility group box 1 pseudogene 11
SHCBP1L	-30.4	162	1657	1677	hsa:81626	SHC SH2-domain binding protein 1-like
CACNA1S	-28.59	158	463	487	hsa:779	Voltage-dependent L-type calcium channel subunit alpha-1S
TNNI1	-28.88	164	684	706	hsa:7135	Troponin I type 1 (Skeletal, slow), isoform CRA_b
TIMM17A	-23.35	151	229	248	hsa:10440	TIMM17A protein
KLHL12	-28.65	153	45	66	hsa:59349	Kelch-like protein 12
RPL21P19	-29.01	151	27	48		Ribosomal protein L21 variant
RNA5SP75	-26.68	154	1547	1567		RNA, 5S ribosomal pseudogene 75
NUCKS1	-26.9	160	1867	1890	hsa:64710	cDNA FLJ61403, highly similar to Nuclear ubiquitous casein andcyclin-dependent kinases substrate
MIR205HG	-30.43	152	1393	1415	hsa:642587	MIR205 host gene (non-protein coding)
PPP2R5A	-28.96	157	1373	1393	hsa:5525	Serine/threonine-protein phosphatase 2A 56 kDa regulatory subunit alpha isoform
RAB3GAP2	-27.34	154	1973	1993	hsa:25782	cDNA FLJ14579 fis, clone NT2RM4001203, highly similar to Rab3 GTPase-activating protein non-catalytic subunit
LOC100132626	-26.49	160	1537	1558		family with sequence similarity 103, member A1 pseudogene
EPHX1	-20.89	151	464	485	hsa:2052	Epoxide hydrolase 1
PYCR2	-22.8	151	1950	1970	hsa:29920	cDNA FLJ10646 fis, clone NT2RP2005773, highly similar to Pyrroline-5-carboxylate reductase 2 (EC 1.5.1.2)
H3F3A	-27.67	153	5	29	hsa:3020	Histone H3.3
SNAP47	-23	150	1339	1360	hsa:116841	Synaptosomal-associated protein 47
GUK1	-26.38	150	1230	1251	hsa:2987	Guanylate kinase 1, isoform CRA_b
COG2	-27.69	153	417	438	hsa:22796	cDNA, FLJ93071, Homo sapiens component of oligomeric golgi complex 2 (COG2), mRNA
FAM89A	-32.63	166	1527	1550	hsa:375061	family with sequence similarity 89, member A
RBM34	-23.88	158	296	317	hsa:23029	RNA-binding protein 34
GNG4	-30.23	151	1917	1939	hsa:2786	Guanine nucleotide-binding protein subunit gamma
GPR137B	-25.25	150	1709	1730	hsa:7107	cDNA, FLJ93355, highly similar to Homo sapiens transmembrane 7 superfamily member 1 (upregulated in kidney) (TM7SF1), mRNA
RPL10AP5	-23.2	151	648	669		ribosomal protein L10a pseudogene 5
TFB2M	-26.52	151	1929	1950	hsa:64216	Transcription factor B2, mitochondrial, isoform CRA_a
LOC149134	-31.21	158	262	281
ZNF124	-23.16	158	1070	1093	hsa:7678	Zinc finger protein 124
TRNAL19	-23.01	153	1966	1986		transfer RNA-Leu (CAA) 4-1
TRNAE24	-23.01	153	1607	1627		transfer RNA-Glu (CTC) 2-1
TSSC1	-26.45	166	4	25	hsa:7260	tumor suppressing subtransferable candidate 1
LOC100506317	-26.68	152	1524	1549	hsa:100506317	uncharacterized LOC100506317
MATN3	-26.71	158	1856	1877	hsa:4148	Matrilin-3
LOC100287183	-20.18	156	1545	1569
DPYSL5	-20.03	155	1566	1588	hsa:56896	Dihydropyrimidinase-related protein 5
SIX2	-28.12	151	1788	1811	hsa:10736	SIX homeobox 2
ATP1B3P1	-27.21	153	756	778		ATPase, Na+/K+ transporting, beta 3 pseudogene
PRADC1	-23.57	154	489	509	hsa:84279	Protease-associated domain-containing protein 1
RPL12P18	-32.7	171	902	923		ribosomal protein L12 pseudogene 18
ATOH8	-28.08	152	795	816	hsa:84913	Atonal homolog 8 (Drosophila), isoform CRA_a
ABCD1P1	-28.94	155	759	781		ATP-binding cassette, sub-family D (ALD), member 1, pseudogene 1
ABCD1P5	-28.94	155	779	801		ATP-binding cassette, sub-family D (ALD), member 1, pseudogene 5
STARD7	-27.64	164	1881	1902	hsa:56910	cDNA FLJ76190, highly similar to Homo sapiens START domain containing 7 (STARD7), transcript variant 1, mRNA
ANKRD39	-23.84	150	631	651	hsa:51239	Ankyrin repeat domain-containing protein 39
LOC102724486	-21.25	150	991	1008	hsa:102724486	uncharacterized LOC102724486
MRPL30	-28.37	151	1481	1504	hsa:51263	39S ribosomal protein L30, mitochondrial
RPS20P11	-26.36	152	1146	1167		ribosomal protein S20 pseudogene 11
LOC645529	-27.05	161	768	788		acrosin pseudogene
LOC100420574	-34.73	163	732	754		voltage-dependent anion channel 2 pseudogene
RIF1	-25.92	158	173	194	hsa:55183	cDNA FLJ55392, highly similar to Telomere-associated protein RIF1
LOC101929336	-24.01	151	771	793	hsa:101929336	uncharacterized LOC101929336
ARL6IP6	-26.73	153	1335	1355	hsa:151188	ADP-ribosylation factor-like protein 6-interacting protein 6
NR4A2	-27.95	159	360	381	hsa:4929	cDNA FLJ56147, highly similar to Orphan nuclear receptor NR4A2
GCA	-26.4	155	1843	1864	hsa:25801	cDNA FLJ52146, highly similar to Grancalcin
EVX2	-30.53	160	118	139	hsa:344191	Homeobox even-skipped homolog protein 2
CXCR2	-25.17	151	84	105	hsa:3579	C-X-C chemokine receptor type 2
TMBIM1	-28.02	155	1959	1981	hsa:64114	Transmembrane BAX inhibitor motif containing 1, isoform CRA_a
MIR6810	-27.99	155	1833	1854	hsa:102466197	microRNA 6810
FEV	-30.52	156	1192	1213	hsa:54738	Protein FEV
NHEJ1	-20.81	155	31	53	hsa:79840	Non-homologous end-joining factor 1
TUBA4A	-27.34	159	866	887	hsa:7277	Tubulin alpha-4A chain
RNY4P19	-28.38	151	181	202		RNA, Ro-associated Y4 pseudogene 19
SLC16A14	-28.38	151	1302	1323	hsa:151473	cDNA FLJ30755 fis, clone FEBRA2000452, highly similar to Homo sapiens solute carrier family 16 (monocarboxylic acid transporters), member 14 (SLC16A14), mRNA
RPS28P4	-26.7	157	1866	1887		ribosomal protein S28 pseudogene 4
CHRND	-28.66	157	1334	1355	hsa:1144	Acetylcholine receptor subunit delta
USP40	-25.02	152	805	828	hsa:55230	cDNA FLJ56772, highly similar to Ubiquitin carboxyl-terminal hydrolase 40 (EC 3.1.2.15)
TRNT1	-24.19	151	260	281	hsa:51095	tRNA nucleotidyl transferase, CCA-adding, 1, isoform CRA_b
CAMK1	-25.22	151	395	417	hsa:8536	Calcium/calmodulin-dependent protein kinase type 1
JAGN1	-28.08	158	1962	1982	hsa:84522	Protein jagunal homolog 1
FANCD2P1	-29.89	151	1108	1131		Fanconi anemia, complementation group D2 pseudogene 1
SNORA7A	-26.96	154	1729	1749	hsa:619563	small nucleolar RNA, H/ACA box 7A
RPL32	-26.96	154	1654	1674	hsa:6161	Ribosomal protein L32, isoform CRA_a
METTL6	-26.85	162	478	502	hsa:131965	Methyltransferase-like protein 6
DAZL	-27.52	156	1865	1886	hsa:1618	DAZL
UBE2E1	-31.77	164	1158	1180	hsa:7324	Ubiquitin-conjugating enzyme E2E 1 (UBC4/5 homolog, yeast), isoform CRA_a
SLC4A7	-31.64	164	1173	1194	hsa:9497	Sodium bicarbonate cotransporter 3
RPL34P11	-22.05	152	1797	1818		ribosomal protein L34 pseudogene 11
SNORA6	-28.45	157	444	466	hsa:574040	small nucleolar RNA, H/ACA box 6
RPSA	-28.45	157	1329	1351	hsa:3921	40S ribosomal protein SA
ENTPD3	-21.68	155	1833	1857	hsa:956	Ectonucleoside triphosphate diphosphohydrolase 3
TUBA8P1	-31.62	160	98	119		tubulin, alpha 8 pseudogene 1
ZNF197	-34.03	156	702	723	hsa:10168	Zinc finger protein 197
KIF15	-23.1	163	1497	1520	hsa:56992	Kinesin-like protein KIF15
LOC102724426	-21.66	153	665	687	hsa:102724426	Sjoegren syndrome nuclear autoantigen 1 homolog
NICN1	-23.8	153	1575	1598	hsa:84276	Nicolin-1
SEMA3B	-25.24	152	1788	1811	hsa:7869	cDNA FLJ55830, highly similar to Semaphorin-3B
STAB1	-26.83	150	1327	1348	hsa:23166	cDNA FLJ36455 fis, clone THYMU2014323, highly similar to Stabilin-1
LOC102724616	-21.19	151	1077	1099	hsa:102724616	uncharacterized LOC102724616
LOC100128045	-32.44	155	1024	1047		OTU domain-containing protein 7A-like
UNC93B3	-22.21	153	1766	1787		unc-93 homolog B3 pseudogene (C. elegans)
VGLL3	-32.76	162	142	163	hsa:389136	Transcription cofactor vestigial-like protein 3
ZNF654	-28.55	152	1112	1134	hsa:55279	Zinc finger protein 654
EPHA3	-26.37	162	1822	1842	hsa:2042	Receptor protein-tyrosine kinase
FSTL1	-27.83	168	1567	1588	hsa:11167	cDNA FLJ52277, highly similar to Follistatin-related protein 1
EFCC1	-24.04	162	1352	1372	hsa:79825	EF-hand and coiled-coil domain-containing protein 1
EFCAB12	-20.46	150	1223	1245	hsa:90288	cDNA FLJ38780 fis, clone LIVER1000479
BFSP2	-26.41	151	891	913	hsa:8419	Phakinin
TOPBP1	-22.07	154	1394	1415	hsa:11073	Topoisomerase (DNA) II binding protein 1
RPL39P5	-22.93	155	818	840		Putative 60S ribosomal protein L39-like 5
RP11-372E1.6	-24.51	156	829	850
CHST2	-33.26	154	1472	1496	hsa:9435	Carbohydrate sulfotransferase 2
RPS17P10	-20.36	163	917	939		ribosomal protein S17 pseudogene 10
EIF2A	-24.54	158	1936	1956	hsa:83939	Eukaryotic translation initiation factor 2A
SIAH2	-24.21	154	1721	1743	hsa:6478	E3 ubiquitin-protein ligase SIAH2
RPL7AP24	-25.24	157	828	851		ribosomal protein L7a pseudogene 24
SCARNA7	-23.29	153	675	698	hsa:677767	small Cajal body-specific RNA 7
EIF5A2	-24.71	161	1608	1629	hsa:56648	Eukaryotic translation initiation factor 5A-2
VWA5B2	-30.38	150	620	645	hsa:90113	von Willebrand factor A domain containing 5B2
EIF4G1	-23.63	150	1116	1138	hsa:1981	cDNA FLJ56479, highly similar to Eukaryotic translation initiation factor 4 gamma 1
EPHB3	-31.96	151	1268	1290	hsa:2049	Receptor protein-tyrosine kinase
FGFRL1	-30.08	155	1536	1559	hsa:53834	FGFRL1 protein
CTBP1	-22.47	156	1144	1166	hsa:1487	C-terminal-binding protein 1
LOC100507054	-21.96	154	1168	1191	hsa:100507054	uncharacterized LOC100507054
HAUS3	-21.4	150	1255	1276	hsa:79441	HAUS augmin-like complex subunit 3
MIR4800	-39.25	150	86	106	hsa:100616358	microRNA 4800
ADRA2C	-27.53	160	276	299	hsa:152	Alpha-2C adrenergic receptor
RELL1	-26.28	158	1866	1887	hsa:768211	RELT-like protein 1
FLJ13197	-25.28	155	1300	1320
PDS5A	-29.34	150	1788	1812	hsa:23244	SCC-112 protein, isoform CRA_b
SLC10A4	-27.12	151	1188	1212	hsa:201780	Sodium/bile acid cotransporter 4
FCF1P8	-23.36	152	113	134		FCF1 pseudogene 8
RP11-707A18.1	-25.61	152	1611	1632
UGT2B4	-23.88	158	1596	1617	hsa:7363	UDP-glucuronosyltransferase 2B4
ADAMTS3	-33.49	163	1295	1317	hsa:9508	cDNA FLJ52262, highly similar to ADAMTS-3 (EC 3.4.24.-) (Adisintegrin and metalloproteinase with thrombospondin motifs 3)
HNRNPA1P55	-21.2	152	999	1022		heterogeneous nuclear ribonucleoprotein A1 pseudogene 55
BMP2K	-27.95	154	1526	1549	hsa:55589	BMP-2-inducible protein kinase
COQ2	-20.9	154	545	566	hsa:27235	cDNA FLJ61421, highly similar to Para-hydroxybenzoate--polyprenyltransferase, mitochondrial (EC 2.5.1.-)
LOC102723338	-25.88	150	845	869	hsa:102723338	uncharacterized LOC102723338
CCDC109B	-38.68	166	1440	1463	hsa:55013	Calcium uniporter regulatory subunit MCUb, mitochondrial
TNRC18P1	-29.54	152	853	874	hsa:644962	TNRC18P1
LOC100506107	-24.03	162	1591	1613	hsa:100506107	uncharacterized LOC100506107
FAM92A1P2	-27.77	151	521	543	hsa:403315	family with sequence similarity 92, member A3
WWC2	-25.01	155	1752	1773	hsa:80014	Protein WWC2
MTNR1A	-28.31	156	1766	1788	hsa:4543	Melatonin receptor type 1A
MTMR12	-33.58	168	1634	1655	hsa:54545	Myotubularin-related protein 12
RAD1	-27.74	168	1802	1823	hsa:5810	HCG37731, isoform CRA_c
GDNF	-33.77	160	1312	1333	hsa:2668	Glial cell line-derived neurotrophic factor
FST	-33.23	152	1098	1119	hsa:10468	Follistatin, isoform CRA_c
MCIDAS	-22.77	154	1170	1191	hsa:345643	Multicilin
SETD9	-29.01	158	1658	1678	hsa:133383	SET domain-containing protein 9
CENPH	-23.77	153	1389	1411	hsa:64946	cDNA FLJ41767 fis, clone IMR322006495, highly similar to Centromere protein H (Kinetochore protein CENP-H)
HMGB1P21	-25.92	158	421	442		high mobility group box 1 pseudogene 21
RPL5P17	-26.03	152	1054	1074		ribosomal protein L5 pseudogene 17
LINC01023	-25.05	150	1677	1698	hsa:100652853	long intergenic non-protein coding RNA 1023
COMMD10	-22.1	150	1941	1962	hsa:51397	COMM domain-containing protein 10
LOC100418707	-23.2	151	1080	1101		septin 7 pseudogene
P4HA2	-23.35	155	1111	1132	hsa:8974	Prolyl 4-hydroxylase subunit alpha-2
MIR6830	-23.35	155	334	355	hsa:102465498	microRNA 6830
PPP2CA	-25.99	155	493	514	hsa:5515	Serine/threonine-protein phosphatase 2A catalytic subunit alpha isoform
LOC101927953	-38.19	154	142	162
VTRNA2-1	-21.06	155	1954	1975	hsa:100126299	vault RNA 2-1
RNU5B-4P	-31.61	152	1586	1607		RNA, U5B small nuclear 4, pseudogene
MIR6831	-21.59	154	568	588	hsa:102465499	microRNA 6831
APBB3	-21.59	154	1142	1162	hsa:10307	Amyloid beta A4 precursor protein-binding family B member 3
RPS12P10	-27.4	151	1211	1233		ribosomal protein S12 pseudogene 10
TCOF1	-22.13	150	1280	1301	hsa:6949	Treacle protein
LOC102724091	-23.88	152	273	293	hsa:102724091	uncharacterized LOC102724091
RPLP2P2	-23.88	158	1162	1183		ribosomal protein, large, P2 pseudogene 2
SH3PXD2B	-23.85	151	1671	1694	hsa:285590	SH3 and PX domain-containing protein 2B
THOC3	-25.55	151	916	936	hsa:84321	THO complex subunit 3
MIR4281	-31.45	151	1974	1996	hsa:100422962	microRNA 4281
NSD1	-29.83	166	224	245	hsa:64324	Histone-lysine N-methyltransferase, H3 lysine-36 and H4 lysine-20-specific
DBN1	-27.84	154	342	366	hsa:1627	cDNA FLJ36806 fis, clone ASTRO1000165, highly similar to Drebrin
LOC100288656	-29.08	151	1628	1650		ankyrin repeat domain 20 family, member A2 pseudogene
TRNAL34	-22.83	153	1966	1986		transfer RNA-Leu (AAG) 1-1
TRNAL24	-22.83	153	1966	1986		transfer RNA-Leu (AAG) 1-2
TRNAL4	-22.83	153	1966	1986		transfer RNA-Leu (AAG) 1-3
TRNAL32	-27.88	156	1964	1986		transfer RNA-Leu (AAG) 2-3
TRNAA26	-23.75	156	1965	1986		transfer RNA-Ala (TGC) 3-2
TRNAK33	-25.15	154	1964	1986		transfer RNA-Lys (CTT) 2-3
TRNAK2	-25.15	154	1964	1986		Oncogene tyrosine protein kinase receptor
DSP	-26.17	156	882	901	hsa:1832	cDNA FLJ53584, highly similar to Desmoplakin
HULC	-24.74	158	718	738	hsa:728655	hepatocellular carcinoma up-regulated long non-coding RNA
GCNT2	-30.96	172	1206	1227	hsa:2651	cDNA FLJ76191, highly similar to Homo sapiens glucosaminyl (N-acetyl) transferase 2, I-branching enzyme (GCNT2), transcript variant 2, mRNA
C6orf52	-22.58	151	1301	1324	hsa:347744	chromosome 6 open reading frame 52
PAK1IP1	-27.98	151	1374	1396	hsa:55003	p21-activated protein kinase-interacting protein 1
SYCP2L	-25.62	152	1227	1249	hsa:221711	Synaptonemal complex protein 2-like
JARID2	-26.06	161	1231	1251	hsa:3720	Protein Jumonji
RPL5P20	-26.17	153	1053	1073		ribosomal protein L5 pseudogene 20
LOC100506885	-21.17	159	1242	1263	hsa:100506885	uncharacterized LOC100506885
TRNAR3	-25.76	158	1962	1986		transfer RNA-Arg (TCG) 4-1
TRNAW9	-23.83	150	1199	1220		transfer RNA-Trp (CCA) 3-2
TRNAR28	-25.76	158	1962	1986		transfer RNA-Arg (TCG) 2-1
BTN2A3P	-35.41	170	708	730	hsa:54718	Putative butyrophilin subfamily 2 member A3
TRNAL26	-25.82	153	1966	1986		transfer RNA-Leu (CAG) 1-7
TRNAT14	-26.76	153	1961	1986		transfer RNA-Thr (AGT) 2-1
TRNAA29	-24.46	156	1965	1986		transfer RNA-Ala (CGC) 1-1
TRNAI9	-24.46	156	1344	1365		transfer RNA-Ile (AAT) 5-3
TRNAP13	-24.46	156	198	219		transfer RNA-Pro (AGG) 2-7
TRNAK14	-25.15	154	1964	1986		transfer RNA-Lys (CTT) 2-5
TRNAT7	-26.76	153	1961	1986		transfer RNA-Thr (AGT) 6-1
TRNAD8	-30.57	157	1961	1986		transfer RNA-Asp (GTC) 2-10
TRNAD14	-30.57	157	1961	1986		transfer RNA-Asp (GTC) 2-11
CD83P1	-28.16	162	1524	1545		CD83 molecule pseudogene 1
TRNAD9	-30.57	157	1961	1986		transfer RNA-Asp (GTC) 3-1
TRNAL8	-24.01	153	1966	1986		transfer RNA-Leu (CAA) 3-1
TRNAL28	-23.37	157	1965	1986		transfer RNA-Leu (CAA) 2-1
TRNAT15	-26.76	153	1961	1986		transfer RNA-Thr (AGT) 2-2
TRNAL16	-27.25	152	1967	1986		transfer RNA-Leu (TAA) 2-1
TRNAT18	-26.76	153	1961	1986		transfer RNA-Thr (AGT) 5-1
TRNAT16	-26.18	153	1961	1986		transfer RNA-Thr (TGT) 1-1
TRNAT5	-25.97	153	1961	1986		transfer RNA-Thr (CGT) 1-1
RPL32P15	-21.76	152	1506	1527		ribosomal protein L32 pseudogene 15
MIR4641	-26.4	150	1230	1251	hsa:100616178	microRNA 4641
MDFI	-26.7	163	77	99	hsa:4188	MyoD family inhibitor, isoform CRA_a
DLK2	-23.63	150	1085	1107	hsa:65989	EGF-like-domain, multiple 9, isoform CRA_a
XPO5	-22.14	150	1460	1483	hsa:57510	cDNA FLJ78655, highly similar to Homo sapiens exportin 5 (XPO5), mRNA
SLC17A5	-26.48	153	1434	1456	hsa:26503	cDNA, FLJ96906, highly similar to Homo sapiens solute carrier family 17 (anion/sugar transporter), member 5 (SLC17A5), mRNA
SIM1	-21.21	155	1638	1659	hsa:6492	Single-minded homolog 1
CD24	-24.44	157	1224	1247	hsa:100133941	Signal transducer CD24
CDK19	-24.05	150	365	386	hsa:23097	cDNA FLJ76437, highly similar to Homo sapiens cell division cycle 2-like 6 (CDK8-like) (CDC2L6), mRNA
NUS1	-25.11	154	1861	1882	hsa:116150	cDNA FLJ43129 fis, clone CTONG3005648
SF3B5	-25.92	158	1376	1397	hsa:83443	Splicing factor 3B subunit 5
LRP11	-22.85	151	1841	1862	hsa:84918	Low-density lipoprotein receptor-related protein 11
SNX9	-32.68	169	1443	1464	hsa:51429	cDNA FLJ45417 fis, clone BRHIP3033811, highly similar to Sorting nexin-9
EZR	-28.8	156	841	862	hsa:7430	cDNA, FLJ92973, highly similar to Homo sapiens villin 2 (ezrin) (VIL2), mRNA
HNRNPH1P1	-26.19	158	578	598		heterogeneous nuclear ribonucleoprotein H1 pseudogene 1
SFT2D1	-21.7	151	1914	1935	hsa:113402	Vesicle transport protein SFT2A
FAM103A2P	-23.67	156	932	953		family with sequence similarity 103, member A2 pseudogene
DACT2	-30.27	160	1956	1977	hsa:168002	Dapper homolog 2
LOC100996433	-26.15	152	846	864
CYP2W1	-32.15	151	1519	1541	hsa:54905	Cytochrome P450 2W1
MIR6836	-27.16	162	536	556	hsa:102465503	microRNA 6836
OR10AH1P	-28.03	150	920	941		olfactory receptor, family 10, subfamily AH, member 1 pseudogene
PMS2	-25.04	150	729	750	hsa:5395	PMS2 postmeiotic segregation increased 2
DAGLB	-23.8	153	1394	1417	hsa:221955	KCCR13L, isoform CRA_a
UNC93B2	-22.21	153	1766	1787		unc-93 homolog B2 pseudogene (C. elegans)
MIR148A	-29.3	160	1603	1628	hsa:406940	microRNA 148a
HIBADH	-23.73	167	724	745	hsa:11112	3-hydroxyisobutyrate dehydrogenase, mitochondrial
AC018647.3	-25.24	157	993	1014	hsa:64224	Uncharacterized protein
H2AFV	-23.98	157	1817	1839	hsa:94239	Histone H2A.V
VOPP1	-20.49	155	1510	1531	hsa:81552	Vesicular, overexpressed in cancer, prosurvival protein 1
LOC100653233	-27.47	150	239	259	hsa:100653233	uncharacterized LOC100653233
LOC442320	-20.73	151	752	772
LOC102724918	-26.8	151	981	1003	hsa:102724918	uncharacterized LOC102724918
LOC101409256	-28.57	152	771	792	hsa:101409256	cell division cycle 42 pseudogene
DLX6	-31.22	168	1076	1098	hsa:1750	Homeobox protein DLX-6
NPTX2	-24.61	155	1338	1360	hsa:4885	Neuronal pentraxin-2
MIR4658	-28.89	150	430	452	hsa:100616439	microRNA 4658
MEPCE	-23.4	150	819	840	hsa:56257	cDNA FLJ77548, highly similar to Homo sapiens bin3, bicoid-interacting 3, homolog (Drosophila) (BCDIN3), mRNA
LOC101927632	-20.84	151	1529	1551	hsa:101927632	uncharacterized LOC101927632
SAP25	-26.59	155	1882	1902	hsa:100316904	Histone deacetylase complex subunit SAP25
RPL36P13	-23.28	158	1769	1791		ribosomal protein L36 pseudogene 13
CAV1	-24.43	153	847	867	hsa:857	Caveolin-1
WASL	-21.7	160	1403	1424	hsa:8976	cDNA FLJ76749, highly similar to Homo sapiens Wiskott-Aldrich syndrome-like (WASL), mRNA
C7orf55	-28.7	160	1350	1373	hsa:154791	UPF0562 protein C7orf55
C7orf55-LUC7L2	-28.7	160	1350	1373	hsa:100996928	Putative RNA-binding protein Luc7-like 2
TRNAR27	-28.7	160	1963	1986		transfer RNA-Arg (CCT) 4-1
TPK1	-25.78	158	1698	1723	hsa:27010	cDNA FLJ34417 fis, clone HEART2006487, highly similar to Thiamin pyrophosphokinase 1 (EC 2.7.6.2)
LOC100420073	-27.87	150	284	306		dpy-19-like 4 (C. elegans) pseudogene
WDR86	-31.16	152	1712	1733	hsa:349136	WD repeat domain 86
WDR86-AS1	-24.96	151	441	462	hsa:100131176	WDR86 antisense RNA 1
INSIG1	-29.25	156	1887	1909	hsa:3638	Insulin-induced gene protein
LINC00689	-29.36	150	43	66	hsa:154822	long intergenic non-protein coding RNA 689
MIR8055	-23.04	150	1788	1810	hsa:102465861	microRNA 8055
C8orf49	-25.24	157	152	175	hsa:606553	Putative uncharacterized protein C8orf49
DLC1	-20.74	154	1344	1366	hsa:10395	cDNA FLJ76742, highly similar to Homo sapiens deleted in liver cancer 1 (DLC1), transcript variant 2, mRNA
LOC101929028	-30.14	162	865	886	hsa:101929028	uncharacterized LOC101929028
MICU3	-27.33	155	1741	1763	hsa:286097	Calcium uptake protein 3, mitochondrial
GFRA2	-24.61	155	517	541	hsa:2675	cDNA FLJ53091, highly similar to GDNF family receptor alpha-2
C8orf58	-35.36	154	821	841	hsa:541565	chromosome 8 open reading frame 58
CHMP7	-29.96	155	1979	2000	hsa:91782	cDNA FLJ11714 fis, clone HEMBA1005219, highly similar to Protein CHMP7
SCARA3	-26.46	151	1437	1459	hsa:51435	Scavenger receptor class A member 3
RBPMS	-31.6	152	156	177	hsa:11030	RNA-binding protein with multiple-splicing
VENTXP5	-22.38	150	1298	1319		VENT homeobox pseudogene 5
SLC20A2	-23.8	153	1469	1492	hsa:6575	cDNA, FLJ95644, highly similar to Homo sapiens solute carrier family 20 (phosphate transporter), member 2 (SLC20A2), mRNA
CHCHD7	-21.13	154	1382	1403	hsa:79145	Coiled-coil-helix-coiled-coil-helix domain-containing protein 7
UBXN2B	-29.81	159	1863	1885	hsa:137886	UBX domain-containing protein 2B
NSMAF	-29.64	159	907	928	hsa:8439	Protein FAN
MIR4470	-27.07	150	1602	1622	hsa:100616484	microRNA 4470
LOC401463	-31.14	156	82	103	hsa:401463	uncharacterized LOC401463
SLCO5A1	-22.98	153	56	76	hsa:81796	cDNA FLJ39560 fis, clone SKMUS2000780, highly similar to Solute carrier organic anion transporter family member 5A1
LINC00535	-29.44	153	1094	1116	hsa:642924	long intergenic non-protein coding RNA 535
ESRP1	-28.27	158	306	326	hsa:54845	Epithelial-splicing regulatory protein 1
DPY19L4	-27.15	150	1911	1933	hsa:286148	Dpy-19-like 4 (C. elegans), isoform CRA_b
MIR3150B	-26.42	162	1296	1318	hsa:100500907	microRNA 3150b
SNX31	-23.64	153	1866	1888	hsa:169166	Sorting nexin-31
RSPO2	-29.06	169	1704	1725	hsa:340419	cDNA FLJ41031 fis, clone DFNES2000146, highly similar to R-spondin-2
PKHD1L1	-26.05	151	1474	1496	hsa:93035	Fibrocystin-L
RPSAP48	-22.32	151	1045	1066		ribosomal protein SA pseudogene 48
C8orf76	-23.08	150	1804	1825	hsa:84933	chromosome 8 open reading frame 76
LOC102723635	-35.82	159	290	313	hsa:102723635	uncharacterized LOC102723635
LOC101927892	-25.87	150	210	235	hsa:101927892	uncharacterized LOC101927892
MIR6846	-26.42	150	1804	1825	hsa:102465509	microRNA 6846
SLC52A2	-29.03	151	982	1006	hsa:79581	Solute carrier family 52, riboflavin transporter, member 2
CYHR1	-28.61	152	1156	1181	hsa:50626	Cysteine and histidine-rich protein 1
KIFC2	-26.23	151	1543	1564	hsa:90990	Kinesin-like protein KIFC2
DMRT3	-21.66	157	112	134	hsa:58524	Doublesex- and mab-3-related transcription factor 3
DMRT2	-20.76	151	994	1015	hsa:10655	Doublesex- and mab-3-related transcription factor 2
SNRPEP2	-26.36	157	1294	1317		small nuclear ribonucleoprotein polypeptide E pseudogene 2
IFNWP9	-25.57	151	836	859		interferon, omega 1 pseudogene 9
IFNWP18	-25.57	151	1347	1370		interferon, omega 1 pseudogene 18
IFNA13	-22.55	158	229	249	hsa:3447	Interferon alpha-1/13
ENHO	-31.42	160	402	423	hsa:375704	Adropin
CREB3	-35.09	151	1780	1802	hsa:10488	Cyclic AMP-responsive element-binding protein 3
MIR6853	-35.09	151	1558	1580	hsa:102466201	microRNA 6853
OR2S1P	-22.54	157	1073	1094		olfactory receptor, family 2, subfamily S, member 1 pseudogene
LOC100233198	-25.92	158	1521	1542
FAM27E2	-30.69	155	337	359	hsa:100289124	family with sequence similarity 27, member E2
MIR4477B	-22.1	154	542	564	hsa:100616194	microRNA 4477b
GCNT1	-29.2	159	1586	1608	hsa:2650	cDNA, FLJ93865, highly similar to Homo sapiens glucosaminyl (N-acetyl) transferase 1, core 2 (beta-1,6-N-acetylglucosaminyltransferase) (GCNT1), mRNA
PSAT1	-28.25	162	1886	1906	hsa:29968	Phosphoserine aminotransferase 1, isoform CRA_a
SEMA4D	-30.38	155	641	662	hsa:10507	HCG1985052, isoform CRA_b
TMOD1	-28.72	151	23	45	hsa:7111	Tropomodulin-1
FOXE1	-25.1	154	848	869	hsa:2304	Forkhead box protein E1
C9orf156	-25.56	159	1817	1837	hsa:51531	Nef-associated protein 1
ANP32B	-29.55	158	1207	1229	hsa:10541	Acidic (Leucine-rich) nuclear phosphoprotein 32 family, member B variant
TBC1D2	-27.04	159	1861	1882	hsa:55357	TBC1 domain family, member 2, isoform CRA_f
RNA5SP290	-22.26	150	972	993		RNA, 5S ribosomal pseudogene 290
ZNF189	-33.76	167	960	982	hsa:7743	cDNA, FLJ94233, highly similar to Homo sapiens zinc finger protein 189 (ZNF189), mRNA
PTGR1	-27.38	156	451	471	hsa:22949	Leukotriene B4 12-hydroxydehydrogenase, isoform CRA_a
MVB12B	-31.22	151	647	671	hsa:89853	Multivesicular body subunit 12B
LCN2	-25.16	153	541	561	hsa:3934	Neutrophil gelatinase-associated lipocalin
MIR199B	-30.28	160	1218	1239	hsa:406978	microRNA 199b
MIR3154	-30.28	160	1444	1465	hsa:100422893	microRNA 3154
FAM73B	-24.48	151	1727	1748	hsa:84895	Protein FAM73B
POMT1	-34.37	168	972	993	hsa:10585	cDNA FLJ57950, highly similar to Protein O-mannosyl-transferase 1 (EC 2.4.1.109)
MIR4669	-29.04	153	1263	1285	hsa:100616236	microRNA 4669
PFKFB3	-40.18	150	165	185	hsa:5209	cDNA FLJ54727, highly similar to 6-phosphofructo-2-kinase/fructose-2,6-biphosphatase 3
SFTA1P	-23.06	153	1222	1242	hsa:207107	surfactant associated 1, pseudogene
RPL5P25	-28.12	155	1203	1225		ribosomal protein L5 pseudogene 25
PRPF18	-28.84	151	1935	1958	hsa:8559	cDNA, FLJ95691, highly similar to Homo sapiens PRP18 pre-mRNA processing factor 18 homolog (yeast) (PRPF18), mRNA
LOC102723887	-29.66	163	965	987	hsa:102723887	uncharacterized LOC102723887
C1QL3	-30.76	164	1834	1858	hsa:389941	Complement C1q-like protein 3
CASC10	-25.4	158	1754	1779	hsa:399726	cancer susceptibility candidate 10
MIR1915	-25.4	158	1502	1527	hsa:100302129	microRNA 1915
ABI1	-23.19	151	876	897	hsa:10006	Abl interactor 1
MIR8086	-25.24	157	1556	1575	hsa:102465880	microRNA 8086
RNU7-77P	-21.16	157	1315	1338		RNA, U7 small nuclear 77 pseudogene
NAMPTL	-23.84	151	988	1010		nicotinamide phosphoribosyltransferase pseudogene 1
CDK1	-28.46	159	636	658	hsa:983	Cell division cycle 2, G1 to S and G2 to M, isoform CRA_c
LINC00845	-32.27	155	988	1011	hsa:100507058	long intergenic non-protein coding RNA 845
DDIT4	-31.79	162	1489	1512	hsa:54541	DNA-damage-inducible transcript 4, isoform CRA_a
LOC101929145	-24.91	154	1154	1176
KAT6B	-28.42	152	317	338	hsa:23522	Histone acetyltransferase KAT6B
IFIT2	-29.06	162	1522	1544	hsa:3433	cDNA FLJ60157, highly similar to Interferon-induced protein with tetratricopeptide repeats 2
MARCH5	-21.48	154	1870	1891	hsa:54708	E3 ubiquitin-protein ligase MARCH5
PDLIM1	-29.69	158	1286	1306	hsa:9124	PDZ and LIM domain protein 1
LOC101927255	-31.23	162	236	256	hsa:101927255	uncharacterized LOC101927255
PDZD7	-25.2	152	1059	1080	hsa:79955	PDZ domain-containing protein 7
KCNIP2	-21.83	157	124	146	hsa:30819	cDNA FLJ30527 fis, clone BRAWH2001019, highly similar to Kv channel-interacting protein 2
ACTR1A	-30.74	161	330	351	hsa:10121	cDNA FLJ55002, highly similar to Alpha-centractin
FAM45A	-29.36	158	582	603	hsa:404636	family with sequence similarity 45, member A
ATE1	-24.71	163	945	966	hsa:11101	cDNA FLJ77807
HTRA1	-26.81	150	858	880	hsa:5654	cDNA FLJ78224
BET1L	-20.85	151	871	893	hsa:51272	BET1-like protein
ATHL1	-28.13	154	59	79	hsa:80162	ATH1, acid trehalase-like 1 (Yeast), isoform CRA_a
SNORA52	-25.24	157	757	780	hsa:619565	small nucleolar RNA, H/ACA box 52
TSPAN32	-23.69	151	507	528	hsa:10077	cDNA FLJ52720, highly similar to Tetraspanin-32
OSBPL5	-28.19	151	1674	1696	hsa:114879	Oxysterol-binding protein-related protein 5
DKK3	-20.19	154	1664	1684	hsa:27122	cDNA FLJ35660 fis, clone SPLEN2017538, highly similar to Dickkopf-related protein 3
CALCB	-22.79	150	465	486	hsa:797	Calcitonin gene-related peptide 2
ANO5	-25.97	154	1633	1654	hsa:203859	Anoctamin-5
PAX6	-25.22	154	204	225	hsa:5080	cDNA FLJ90400 fis, clone NT2RP2005941, highly similar to Paired box protein Pax-6
MIR670HG	-24.85	159	734	755	hsa:100507261	MIR670 host gene (non-protein coding)
HSD17B12	-22.17	155	1423	1444	hsa:51144	cDNA FLJ90530 fis, clone NT2RP4002187, highly similar to Homo sapiens hydroxysteroid (17-beta) dehydrogenase 12 (HSD17B12), mRNA
OR5AP2	-32.23	172	934	954	hsa:338675	Olfactory receptor 5AP2
OR1S1	-23.78	152	998	1018	hsa:219959	Olfactory receptor 1S1
TRNAV23	-35.41	187	1148	1169		transfer RNA-Val (TAC) 2-1
TRNAV11	-35.41	187	790	811		transfer RNA-Val (TAC) 1-1
TRNAL23	-20.53	150	1506	1528		transfer RNA-Leu (TAA) 3-1
VWCE	-25.16	156	1453	1476	hsa:220001	von Willebrand factor C and EGF domains, isoform CRA_a
FADS3	-28.9	154	294	314	hsa:3995	Fatty acid desaturase 3, isoform CRA_a
FTH1	-30.53	154	1500	1521	hsa:2495	Ferritin heavy chain
LOC729101	-21.91	150	411	436
TRNAR34P	-27.07	161	1964	1988		transfer RNA-Arg (CCT) 9-1
MEN1	-23.8	153	457	480	hsa:4221	Multiple endocrine neoplasia I, isoform CRA_c
MIR4690	-23.25	151	710	731	hsa:100616292	microRNA 4690
DPP3	-28.45	159	179	200	hsa:10072	cDNA FLJ53282, highly similar to Dipeptidyl-peptidase 3 (EC 3.4.14.4)
CCDC87	-24.12	166	1211	1232	hsa:55231	Coiled-coil domain-containing protein 87
CABP4	-22.35	150	392	413	hsa:57010	Calcium binding protein 4, isoform CRA_b
NDUFV1	-33.59	152	1114	1135	hsa:4723	cDNA, FLJ79021, highly similar to NADH-ubiquinone oxidoreductase 51 kDa subunit, mitochondrial (EC 1.6.5.3)
UNC93B5	-22.21	153	1765	1786	hsa:729196	unc-93 homolog B5 pseudogene (C. elegans)
LOC101928262	-24.82	152	755	776	hsa:101928262	uncharacterized LOC101928262
LOC645544	-31.65	151	1012	1035		OTU domain-containing protein 7A-like
MIR548AL	-24.24	154	882	903	hsa:100616215	microRNA 548al
TRNAP14	-23.98	152	1665	1688		transfer RNA-Pro (TGG) 2-1
NARS2	-25.39	150	1932	1953	hsa:79731	cDNA, FLJ96480
RPS28P7	-26.7	157	1881	1902		ribosomal protein S28 pseudogene 7
MIR3166	-20.62	154	1002	1025	hsa:100423040	microRNA 3166
YAP1	-25.6	160	1105	1126	hsa:10413	Yes-associated protein isoform 9
ZC3H12C	-28.85	158	1749	1769	hsa:85463	Probable ribonuclease ZC3H12C
TAGLN	-31.94	166	823	844	hsa:6876	Transgelin variant
TSPAN9	-26.34	161	1836	1857	hsa:10867	Tetraspanin-9
MIR200C	-30.78	151	312	333	hsa:406985	microRNA 200c
GCSHP4	-23.44	154	549	571		glycine cleavage system protein H (aminomethyl carrier) pseudogene 4
CLEC12A	-25.28	151	1944	1966	hsa:160364	C-type lectin domain family 12 member A
CDKN1B	-26.84	157	1898	1919	hsa:1027	Truncated cyclin-dependent kinase inhibitor 1B
SMCO3	-24.03	150	1274	1296	hsa:440087	Single-pass membrane and coiled-coil domain-containing protein 3
RPL34P25	-21.53	151	1811	1830		ribosomal protein L34 pseudogene 25
GOLT1B	-24.66	155	758	779	hsa:51026	Vesicle transport protein GOT1B
ALG10B	-26.02	153	1957	1977	hsa:144245	Putative Dol-P-Glc:Glc(2)Man(9)GlcNAc(2)-PP-Dol alpha-1,2-glucosyltransferase
DBX2	-24.91	152	1319	1342	hsa:440097	Homeobox protein DBX2
LOC100421855	-27.46	155	1245	1267		SCO1 cytochrome c oxidase assembly protein pseudogene
PRPF40B	-25.54	154	911	931	hsa:25766	Pre-mRNA-processing factor 40 homolog B
LSM6P2	-32.93	159	1771	1793		LSM6 pseudogene 2
TMPRSS12	-26.67	150	342	364	hsa:283471	Transmembrane protease serine 12
NR4A1	-29.65	158	938	959	hsa:3164	Nuclear receptor subfamily 4, group A, member 1, isoform CRA_d
KRT127P	-31.96	150	1486	1511		keratin 127 pseudogene
NPFF	-22.17	155	1459	1481	hsa:8620	Pro-FMRFamide-related neuropeptide FF
HOXC8	-26.7	158	1893	1914	hsa:3224	Homeobox protein Hox-C8
NACA	-28.73	151	1699	1724	hsa:4666	Nascent polypeptide-associated complex subunit alpha, muscle-specific form
MIRLET7I	-26.15	150	1348	1368	hsa:406891	microRNA let-7i
MIR548Z	-25.24	157	1469	1492	hsa:100500856	microRNA 548z
RAB3IP	-23.56	150	1316	1336	hsa:117177	Rab-3A-interacting protein
FGD6	-21.8	150	1211	1232	hsa:55785	FGD6 protein
TRNAD12	-30.57	157	1961	1986		transfer RNA-Asp (GTC) 2-6
BTBD11	-31.16	154	1453	1479	hsa:121551	Ankyrin repeat and BTB/POZ domain-containing protein BTBD11
FICD	-28.14	160	452	473	hsa:11153	Adenosine monophosphate-protein transferase FICD
GPN3	-23.2	153	1068	1091	hsa:51184	GPN-loop GTPase 3
RFC5	-28.38	164	1102	1123	hsa:5985	cDNA FLJ76127, highly similar to Homo sapiens replication factor C (activator 1) 5, 36.5kDa (RFC5), transcript variant 1, mRNA
CABP1	-25.12	150	143	164	hsa:9478	Calcium-binding protein 1
PSMD9	-23.2	151	604	625	hsa:5715	26S proteasome non-ATPase regulatory subunit 9
UBC	-24.36	159	1702	1724	hsa:7316	cDNA FLJ75516, highly similar to Xenopus tropicalis ubiquitin C, mRNA
TRNAA23	-23.75	156	1965	1986		transfer RNA-Ala (TGC) 3-1
TRNAD15	-30.57	157	1961	1986		transfer RNA-Asp (GTC) 2-7
TRNAD16	-30.57	157	1961	1986		transfer RNA-Asp (GTC) 2-8
LOC100996246	-24.49	156	1141	1162	hsa:100996246	uncharacterized LOC100996246
FEM1AP4	-25.98	150	1596	1617		fem-1 homolog a (C. elegans) pseudogene 4
CRYL1	-31.61	154	560	580	hsa:51084	Crystallin, lambda 1, isoform CRA_a
ZDHHC20	-25.24	157	96	119	hsa:253832	Probable palmitoyltransferase ZDHHC20
NUS1P2	-25.11	154	168	189		nuclear undecaprenyl pyrophosphate synthase 1 homolog (S. cerevisiae) pseudogene 2
PROSER1	-20.95	159	1465	1487	hsa:80209	proline and serine rich 1
CALM2P3	-22.7	158	1116	1138		calmodulin 2 pseudogene 3
FABP3P2	-31.02	166	1651	1672		fatty acid binding protein 3, pseudogene 2
LINC00441	-31.45	166	1808	1829	hsa:100862704	long intergenic non-protein coding RNA 441
RPL5P31	-28.11	151	1345	1367		ribosomal protein L5 pseudogene 31
FAM124A	-24.14	156	1837	1858	hsa:220108	family with sequence similarity 124A
RPL31P53	-26.52	150	1731	1752		ribosomal protein L31 pseudogene 53
MYCBP2	-23.45	161	796	816	hsa:23077	E3 ubiquitin-protein ligase MYCBP2
RAP2A	-22.2	153	1406	1429	hsa:5911	Ras-related protein Rap-2a
LINC00551	-31.51	159	847	870	hsa:283483	long intergenic non-protein coding RNA 551
USP10P2	-24.92	150	1290	1311		ubiquitin specific peptidase10 pseudogene 2
USP10P1	-24.99	150	1290	1311		ubiquitin specific peptidase 10 pseudogene 1
TRNAL1	-27.88	156	1964	1986		transfer RNA-Leu (AAG) 2-1
TRNAL15	-27.88	156	1964	1986		transfer RNA-Leu (TAG) 2-1
TRAV34	-23.38	162	27	48		T cell receptor alpha variable 34
HECTD1	-21.13	153	774	795	hsa:25831	cDNA FLJ43800 fis, clone TESTI4000349, highly similar to E3 ubiquitin-protein ligase HECTD1
YTHDF2P1	-29.57	160	500	522		YTH domain family, member 2 pseudogene 1
GNG2	-26.87	153	1678	1701	hsa:54331	Guanine nucleotide-binding protein subunit gamma
GMFB	-29.13	155	1516	1538	hsa:2764	Glia maturation factor beta
TRNAK13	-27.45	158	1964	1986		transfer RNA-Lys (CTT) 1-1
DACT1	-30.28	150	1704	1724	hsa:51339	Dapper homolog 1
SRSF5	-27.42	160	801	822	hsa:6430	Splicing factor, arginine/serine-rich 5, isoform CRA_a
LOC101928010	-26.59	155	1008	1028		histone deacetylase complex subunit SAP25-like
MIR4505	-28.7	151	1125	1147	hsa:100616158	microRNA 4505
RPL22P2	-29.32	160	604	627		ribosomal protein L22 pseudogene 2
GSTZ1	-29.72	152	1879	1900	hsa:2954	cDNA, FLJ96690, highly similar to Homo sapiens glutathione transferase zeta 1 (maleylacetoacetate isomerase) (GSTZ1), transcript variant 1, mRNA
SAMD15	-25.53	157	1135	1158	hsa:161394	sterile alpha motif domain containing 15
KCNK10	-24.22	151	889	910	hsa:54207	cDNA FLJ77939, highly similar to Homo sapiens potassium channel, subfamily K, member 10 (KCNK10), transcript variant 2, mRNA
BEGAIN	-23.57	155	1541	1564	hsa:57596	Likely ortholog of rat brain-enriched guanylate kinase-associated protein, isoform CRA_a
MEG8	-25.89	158	1558	1578	hsa:79104	maternally expressed 8 (non-protein coding)
EIF5	-20.97	155	1444	1465	hsa:1983	Eukaryotic translation initiation factor 5, isoform CRA_b
PPP1R13B	-30.22	156	1364	1386	hsa:23368	cDNA FLJ13126 fis, clone NT2RP3002909, highly similar to Apoptosis-stimulating of p53 protein 1
KIF26A	-30.52	153	443	462	hsa:26153	Kinesin-like protein
CRIP1	-29.11	156	1547	1568	hsa:1396	Cysteine-rich protein 1
SNORD115-19	-26.76	154	1545	1569	hsa:100033458	small nucleolar RNA, C/D box 115-19
SNORD115-29	-27.32	150	1893	1913	hsa:100033803	small nucleolar RNA, C/D box 115-29
SNORD115-26	-26.67	150	674	694	hsa:100033802	small nucleolar RNA, C/D box 115-26
LOC100505534	-30.13	166	1262	1283	hsa:100505534	uncharacterized LOC100505534
MYEF2	-25.88	150	321	345	hsa:50804	Myelin expression factor 2, isoform CRA_c
SNORD16	-27	158	72	94	hsa:595097	small nucleolar RNA, C/D box 16
SNORD18A	-27	158	506	528	hsa:595098	small nucleolar RNA, C/D box 18A
PIAS1	-29.42	164	1762	1783	hsa:8554	Protein inhibitor of activated STAT1
NOX5	-33.23	169	1804	1825	hsa:79400	NOX5 variant lacking EF hands
NPM1P43	-23.8	153	1138	1161		nucleophosmin 1 (nucleolar phosphoprotein B23, numatrin) pseudogene 43
HCN4	-22.63	156	830	851	hsa:10021	Potassium/sodium hyperpolarization-activated cyclic nucleotide-gated channel 4
C15orf59	-32.79	157	1024	1045	hsa:388135	chromosome 15 open reading frame 59
CSK	-28.5	151	1467	1489	hsa:1445	Non-specific protein-tyrosine kinase
LOC390614	-27.17	154	372	394		relaxin/insulin-like family peptide receptor 3 pseudogene
TRNAK6	-27.45	158	1964	1986		transfer RNA-Lys (CTT) 1-2
FAH	-29.96	159	1796	1818	hsa:2184	cDNA FLJ51912, highly similar to Fumarylacetoacetase (EC 3.7.1.2)
UBE2Q2P11	-21.75	152	68	90		ubiquitin-conjugating enzyme E2Q family member 2 pseudogene 11
ZNF592	-22.72	151	844	865	hsa:9640	Zinc finger protein 592
POLG	-23.61	152	1558	1579	hsa:5428	cDNA FLJ78646, highly similar to Homo sapiens polymerase (DNA directed), gamma (POLG), mRNA
LYSMD4	-33.19	172	1653	1674	hsa:145748	LysM and putative peptidoglycan-binding domain-containing protein 4
HBQ1	-24.58	161	246	269	hsa:3049	Hemoglobin subunit theta-1
WFIKKN1	-20.49	150	151	175	hsa:117166	WAP, Kazal, immunoglobulin, Kunitz and NTR domain-containing protein 1
WDR24	-32.96	157	456	478	hsa:84219	WD repeat domain 24
NME3	-28.94	159	1725	1746	hsa:4832	Nucleoside diphosphate kinase 3
RAB26	-30.58	166	1893	1914	hsa:25837	Ras-related protein Rab-26
AMDHD2	-21.81	153	1916	1937	hsa:51005	cDNA FLJ50231, weakly similar to N-acetylglucosamine-6-phosphatedeacetylase (EC 3.5.1.25)
TRNAR19	-25.76	158	1962	1986		transfer RNA-Arg (CCG) 1-1
TRNAR18	-28.7	160	1963	1986		transfer RNA-Arg (CCT) 3-1
TRNAK15	-25.15	154	1964	1986		transfer RNA-Lys (CTT) 3-1
TRNAK26	-25.15	154	1964	1986		transfer RNA-Lys (CTT) 2-2
TRNAK21	-25.15	154	1964	1986		transfer RNA-Lys (CTT) 5-1
TRNAK9	-25.15	154	1964	1986		transfer RNA-Lys (CTT) 4-1
TRNAP5	-25.15	154	1477	1499		transfer RNA-Pro (AGG) 1-1
TRNAR23	-28.7	160	1963	1986		transfer RNA-Arg (CCT) 5-1
ZNF597	-26.35	153	1845	1865	hsa:146434	Zinc finger protein 597
LOC101929751	-26.7	161	1780	1802	hsa:101929751	uncharacterized LOC101929751
SRL	-28.06	158	1750	1774	hsa:6345	cDNA FLJ32026 fis, clone NTONG1000214, highly similar to SARCALUMENIN
TMEM114	-27.42	156	1504	1525	hsa:283953	Transmembrane protein 114
LOC102723428	-23.28	150	511	534	hsa:102723428	uncharacterized LOC102723428
TRNAL27	-27.88	156	1964	1986		transfer RNA-Leu (AAG) 2-2
IL27	-31.69	158	1655	1675	hsa:246778	Interleukin-27 subunit alpha
BOLA2	-28.18	157	1704	1726	hsa:552900	bolA family member 2
LOC102723586	-32.17	154	574	594		uncharacterized LOC102723586
BOLA2B	-28.18	157	1704	1726	hsa:654483	cDNA FLJ53018, highly similar to Serine/threonine-protein kinase SMG1 (EC 2.7.11.1)
CLUHP3	-34.59	153	1296	1315	hsa:100132341	clustered mitochondria (cluA/CLU1) homolog pseudogene 3
ABCD1P3	-26.23	151	753	775		ATP-binding cassette, sub-family D (ALD), member 1, pseudogene 3
RNA5SP409	-22.85	150	1861	1882		RNA, 5S ribosomal pseudogene 409
RP11-329J18.2	-26.22	157	1004	1025
N4BP1	-22.91	151	1783	1804	hsa:9683	NEDD4-binding protein 1
RPGRIP1L	-24.64	153	169	193	hsa:23322	Protein fantom
BBS2	-29.4	161	1842	1861	hsa:583	Bardet-Biedl syndrome 2, isoform CRA_a
MT1G	-21.62	157	1002	1024	hsa:4495	Metallothionein-1G
TRNAL13	-25.82	153	1966	1986		transfer RNA-Leu (CAG) 2-1
TRNAL11	-25.82	153	1966	1986		transfer RNA-Leu (CAG) 2-2
COQ9	-20.26	150	1328	1349	hsa:57017	HCG2025883, isoform CRA_c
CES2	-26.14	156	942	963	hsa:8824	Cocaine esterase
GFOD2	-23.67	151	1045	1066	hsa:81577	Glucose-fructose oxidoreductase domain-containing protein 2
LCAT	-31.11	151	1523	1546	hsa:3931	Phosphatidylcholine-sterol acyltransferase
NFATC3	-20.75	152	962	983	hsa:4775	cDNA FLJ77451, highly similar to Homo sapiens nuclear factor of activated T-cells, cytoplasmic, calcineurin-dependent 3 (NFATC3), transcript variant 1, mRNA
MIR6773	-22.47	155	654	676	hsa:102466194	microRNA 6773
CDH3	-30.29	163	1784	1803	hsa:1001	cDNA FLJ50795, highly similar to Cadherin-3
HSPE1P5	-26.36	157	900	923		heat shock 10kDa protein 1 pseudogene 5
MIR1538	-35.77	163	1720	1742	hsa:100302119	microRNA 1538
MIR140	-26.36	157	927	950	hsa:406932	microRNA 140
LOC440386	-29.6	159	322	344	hsa:440386	uncharacterized LOC440386
LOC101928474	-29.72	154	730	752	hsa:101928474	uncharacterized LOC101928474
C16orf74	-26.06	150	1173	1198	hsa:404550	chromosome 16 open reading frame 74
CYBA	-29.37	158	1920	1941	hsa:1535	cDNA FLJ57889, highly similar to Cytochrome b-245 light chain
SNAI3-AS1	-28.78	152	402	422	hsa:197187	SNAI3 antisense RNA 1
SPATA2L	-28.33	155	1913	1935	hsa:124044	spermatogenesis associated 2-like
SPIRE2	-21.98	154	1665	1685	hsa:84501	cDNA FLJ37599 fis, clone BRCOC2008993, highly similar to Homo sapiens spire homolog 2 (Drosophila) (SPIRE2), mRNA
RTN4RL1	-28.51	159	977	999	hsa:146760	Reticulon-4 receptor-like 1
MNT	-29.72	168	111	129	hsa:4335	Max-binding protein MNT
MIR1253	-28.18	155	1160	1183	hsa:100302208	microRNA 1253
OR1A2	-27.17	152	532	553	hsa:26189	Olfactory receptor 1A2
P2RX5-TAX1BP3	-21.97	150	1520	1542	hsa:100533970	P2RX5-TAX1BP3 readthrough (NMD candidate)
EMC6	-30.01	154	1227	1251	hsa:83460	ER membrane protein complex subunit 6
YBX2	-23.38	153	1921	1943	hsa:51087	cDNA, FLJ95978, highly similar to Homo sapiens Y box binding protein 2 (YBX2), mRNA
TMEM256	-27.29	155	1683	1704	hsa:254863	Transmembrane protein 256
NAA38	-32.48	163	1491	1512	hsa:84316	N-alpha-acetyltransferase 38, NatC auxiliary subunit
ALOXE3	-22.83	153	430	450	hsa:59344	cDNA FLJ78029
TRNAL2	-22.83	153	1966	1986		transfer RNA-Leu (TAG) 1-1
TRNAS6	-26.76	153	1390	1415		transfer RNA-Ser (CGA) 1-1
TRNAT22	-26.76	153	1961	1986		transfer RNA-Thr (AGT) 4-1
TRNAT8	-26.76	153	1961	1986		transfer RNA-Thr (AGT) 1-1
TRNAI23	-26.76	153	1528	1553		transfer RNA-Ile (AAT) 5-2
TRNAW4	-30.57	157	592	617		transfer RNA-Trp (CCA) 1-1
TRNAD17	-30.57	157	1961	1986		transfer RNA-Asp (GTC) 2-9
LINC00324	-30.57	157	353	378	hsa:284029	long intergenic non-protein coding RNA 324
TRNAT9	-26.76	153	1961	1986		transfer RNA-Thr (AGT) 1-2
PMP22	-27.84	152	1106	1130	hsa:5376	cDNA FLJ52952, highly similar to Peripheral myelin protein 22
RPS28P9	-33.69	165	1861	1882		ribosomal protein S28 pseudogene 9
PROCA1	-22.4	156	1468	1489	hsa:147011	Protein PROCA1
SNORD4A	-23.8	153	477	500	hsa:26773	small nucleolar RNA, C/D box 4A
RPL31P58	-23.88	158	81	102		ribosomal protein L31 pseudogene 58
HAP1	-26.35	153	1300	1325	hsa:9001	Huntingtin-associated protein 1
ACLY	-23.43	164	818	839	hsa:47	ATP citrate lyase, isoform CRA_b
CNP	-28.1	154	851	874	hsa:1267	2',3'-cyclic nucleotide 3' phosphodiesterase, isoform CRA_a
KCNH4	-26.92	154	1822	1846	hsa:23415	Potassium voltage-gated channel subfamily H member 4
DUSP3	-31.28	152	989	1011	hsa:1845	Dual specificity phosphatase 3
C17orf105	-21.87	154	824	847	hsa:284067	chromosome 17 open reading frame 105
PPY	-26.98	150	325	346	hsa:5539	Pancreatic prohormone
ASB16	-27.2	155	1688	1710	hsa:92591	Ankyrin repeat and SOCS box protein 16
ATXN7L3	-28.86	150	1649	1669	hsa:56970	SAGA-associated factor 11
FZD2	-35.91	167	1229	1254	hsa:2535	Frizzled-2
CDK5RAP3	-33.68	155	1729	1754	hsa:80279	CDK5 regulatory subunit-associated protein 3
HOXB-AS1	-30.82	172	1167	1188	hsa:100874362	HOXB cluster antisense RNA 1
KAT7	-21.53	152	743	764	hsa:11143	Histone acetyltransferase KAT7
HILS1	-22.91	154	1871	1889	hsa:373861	Spermatid-specific linker histone H1-like protein
RP11-893F2.6	-22.55	153	1416	1436
CACNA1G	-23.93	153	978	1000	hsa:8913	cDNA FLJ51880, highly similar to Homo sapiens calcium channel, voltage-dependent, alpha 1G subunit, transcript variant 11, mRNA
TOB1	-24.56	150	246	267	hsa:10140	Protein Tob1
MIR21	-22.01	162	1784	1805	hsa:406991	microRNA 21
APPBP2	-25.38	158	1916	1936	hsa:10513	Amyloid protein-binding protein 2
PSMC5	-24.24	152	544	565	hsa:5705	26S protease regulatory subunit 8
MIR6080	-23.21	150	319	341	hsa:102464831	microRNA 6080
CACNG5	-29.09	150	1842	1862	hsa:27091	Voltage-dependent calcium channel gamma-5 subunit
PITPNC1	-28.99	150	630	654	hsa:26207	Cytoplasmic phosphatidylinositol transfer protein 1
TRNAR4	-27.14	154	1964	1986		transfer RNA-Arg (CCG) 2-1
TMEM104	-30.85	158	1362	1383	hsa:54868	Transmembrane protein 104, isoform CRA_a
TRNAR25	-28.7	160	756	779		transfer RNA-Arg (TCG) 3-1
TRNAR8	-28.7	160	1963	1986		transfer RNA-Arg (CCT) 1-1
TRNAR20	-28.7	160	1963	1986		transfer RNA-Arg (CCT) 2-1
LOC101928375	-28.7	160	570	593
NUP85	-31.62	170	1973	1996	hsa:79902	Nuclear pore complex protein Nup85
RECQL5	-30.72	159	1581	1603	hsa:9400	RecQ protein-like 5, isoform CRA_a
LOC101928447	-26.59	151	790	815	hsa:101928447	uncharacterized LOC101928447
MXRA7	-25.24	157	1314	1337	hsa:439921	Matrix-remodeling-associated protein 7
TMC8	-32.36	159	1491	1515	hsa:147138	cDNA FLJ61017, highly similar to Transmembrane channel-like protein 8
CBX8	-31.6	159	762	784	hsa:57332	Chromobox protein homolog 8
RPL31P7	-28.54	169	563	585		ribosomal protein L31 pseudogene 7
FSCN2	-27.18	159	1855	1876	hsa:25794	Fascin-2
ANAPC11	-23.63	151	1827	1846	hsa:51529	APC11 anaphase promoting complex subunit 11 homolog (Yeast), isoform CRA_a
RAC3	-30.17	150	162	184	hsa:5881	Ras-related C3 botulinum toxin substrate 3
RFNG	-28.88	158	395	415	hsa:5986	Radical fringe homolog (Drosophila), isoform CRA_c
DUS1L	-27.78	155	873	895	hsa:64118	cDNA FLJ51922, highly similar to tRNA-dihydrouridine synthase 1-like (EC 1.-.-.-)
LOC101929511	-27.62	152	776	799	hsa:101929511	uncharacterized LOC101929511
OGFOD3	-27.13	150	1471	1491	hsa:79701	Uncharacterized protein
DLGAP1-AS5	-29.99	164	1011	1034	hsa:284215	DLGAP1 antisense RNA 5
EPB41L3	-29.24	150	1854	1874	hsa:23136	cDNA FLJ37633 fis, clone BRCOC2017652, highly similar to Band 4.1-like protein 3
LOC646044	-23.92	150	404	431		single stranded DNA binding protein 4 pseudogene
C18orf61	-26.36	157	1237	1260	hsa:497259	uncharacterized LOC497259
NPC1	-27.91	163	946	967	hsa:4864	cDNA FLJ57114, highly similar to Niemann-Pick C1 protein
TAF4B	-20.69	150	1573	1595	hsa:6875	Transcription initiation factor TFIID subunit 4B
LOXHD1	-23.2	151	1072	1093	hsa:125336	Lipoxygenase homology domain-containing protein 1
SMUG1P1	-29.36	155	1792	1814		single-strand-selective monofunctional uracil-DNA glycosylase 1 pseudogene 1
MBD1	-23.94	154	1100	1121	hsa:4152	Methyl-CpG-binding domain protein 1
TCF4	-26.08	154	1118	1139	hsa:6925	Transcription factor 4, isoform CRA_b
CDC34	-23.63	153	673	696	hsa:997	Cell division cycle 34, isoform CRA_a
CNN2	-25.24	157	457	480	hsa:1265	cDNA FLJ52495, highly similar to Calponin-2
HMHA1	-32.58	156	802	823	hsa:23526	Minor histocompatibility protein HA-1
C19orf24	-25.15	155	1400	1421	hsa:55009	Uncharacterized membrane protein C19orf24
C19orf25	-23.43	156	1533	1552	hsa:148223	UPF0449 protein C19orf25
REXO1	-27.26	156	96	116	hsa:57455	cDNA FLJ55299, highly similar to RNA exonuclease 1 homolog (EC 3.1.-.-)
CSNK1G2	-25.23	151	996	1018	hsa:1455	Casein kinase I isoform gamma-2
ZNF555	-26.33	167	1276	1297	hsa:148254	Zinc finger protein 555
GIPC3	-25.24	157	779	802	hsa:126326	GIPC PDZ domain containing family, member 3
DAPK3	-26.28	157	559	581	hsa:1613	cDNA FLJ14684 fis, clone NT2RP2004933, highly similar to Death-associated protein kinase 3 (EC 2.7.11.1)
SHD	-26.47	160	1698	1720	hsa:56961	SH2 domain-containing adapter protein D
MIR7-3HG	-22.13	152	380	401	hsa:284424	MIR7-3 host gene (non-protein coding)
ZNRF4	-28.98	155	412	435	hsa:148066	Zinc/RING finger protein 4
MIR6792	-23.89	152	1127	1148	hsa:102465475	microRNA 6792
ELAVL1	-40.36	163	444	466	hsa:1994	ELAV-like protein 1
MBD3L1	-25.27	152	1763	1783	hsa:85509	Methyl-CpG-binding domain protein 3-like 1
OLFM2	-22.26	151	302	323	hsa:93145	Noelin-2
COL5A3	-24.93	152	194	215	hsa:50509	Collagen alpha-3(V) chain
ICAM1	-25.52	156	991	1012	hsa:3383	cDNA FLJ53631, highly similar to Intercellular adhesion molecule 1
KRI1	-27.15	162	160	182	hsa:65095	Protein KRI1 homolog
C19orf52	-33.64	164	1398	1419	hsa:90580	chromosome 19 open reading frame 52
SMARCA4	-23.03	163	1460	1481	hsa:6597	Transcription activator BRG1
LPPR2	-28.83	151	1631	1654	hsa:64748	Lipid phosphate phosphatase-related protein type 2, isoform CRA_a
ZNF799	-28.02	156	1771	1792	hsa:90576	HCG2002260, isoform CRA_b
STX10	-35.35	174	1958	1979	hsa:8677	Syntaxin-10
MRI1	-29.96	157	1675	1696	hsa:84245	Methylthioribose-1-phosphate isomerase
NDUFB7	-23.79	153	1301	1324	hsa:4713	NADH dehydrogenase [ubiquinone] 1 beta subcomplex subunit 7
CPAMD8	-30.84	160	1752	1773	hsa:27151	C3 and PZP-like alpha-2-macroglobulin domain-containing protein 8
UBA52	-24.81	151	593	615	hsa:7311	Ubiquitin-60S ribosomal protein L40
MEF2BNB	-25.72	151	730	752	hsa:729991	Protein MEF2BNB
NCAN	-21.96	152	385	407	hsa:1463	Chondroitin sulfate proteoglycan 3 (Neurocan), isoform CRA_a
CEP89	-20.52	152	651	672	hsa:84902	Centrosomal protein of 89 kDa
RHPN2	-25.4	156	1783	1805	hsa:85415	Rhophilin-2
GPATCH1	-21.24	150	1907	1928	hsa:55094	cDNA FLJ77796, highly similar to Homo sapiens evolutionarily conserved G-patch domain containing protein mRNA
TRNAT4	-26.76	153	1961	1986		transfer RNA-Thr (AGT) 1-3
CEBPA-AS1	-23.03	153	1532	1553	hsa:80054	CEBPA antisense RNA 1 (head to head)
RPS26P55	-25.92	158	1452	1473		ribosomal protein S26 pseudogene 55
HPN	-26.87	156	878	899	hsa:3249	Truncated hepsin serine protease
LOC100421064	-24	157	1908	1931		sushi, nidogen and EGF-like domains 1 pseudogene
KRTDAP	-30.46	154	274	297	hsa:388533	Keratinocyte differentiation-associated protein
ZNF420	-27.97	152	1640	1663	hsa:147923	Zinc finger protein 420
LOC284412	-21.48	162	905	926	hsa:284412	uncharacterized LOC284412
FAM98C	-28.12	152	1826	1847	hsa:147965	family with sequence similarity 98, member C
PLEKHG2	-27.8	156	1481	1502	hsa:64857	cDNA FLJ56270, highly similar to Homo sapiens pleckstrin homology domain containing, family G (with RhoGef domain) member 2, mRNA
CD79A	-31.11	150	1920	1940	hsa:973	B-cell antigen receptor complex-associated protein alpha chain
DEDD2	-28.95	159	1463	1484	hsa:162989	DNA-binding death effector domain-containing protein 2
XRCC1	-23.26	154	1686	1708	hsa:7515	X-ray repair complementing defective repair in Chinese hamster cells 1, isoform CRA_b
QPCTL	-24.32	153	1368	1390	hsa:54814	Glutaminyl-peptide cyclotransferase-like protein
CCDC9	-30.98	170	1389	1410	hsa:26093	Coiled-coil domain-containing protein 9
GRWD1	-29.93	159	1974	1998	hsa:83743	CDW4/GRWD1
CGB	-29.44	154	1018	1041	hsa:1082	Choriogonadotropin subunit beta
SNAR-G2	-25.31	152	1924	1947	hsa:100170228	small ILF3/NF90-associated RNA G2
CGB2	-29.44	154	309	332	hsa:114336	Choriogonadotropin subunit beta variant 2
CGB1	-29.44	154	297	320	hsa:114335	Choriogonadotropin subunit beta variant 1
CGB5	-29.44	154	1017	1040	hsa:93659	chorionic gonadotropin, beta polypeptide 5
CGB8	-29.44	154	1018	1041	hsa:94115	chorionic gonadotropin, beta polypeptide 8
C19orf73	-24.25	152	1100	1123	hsa:55150	chromosome 19 open reading frame 73
DKKL1	-27.13	155	602	624	hsa:27120	Dickkopf-like protein 1
FUZ	-25.62	154	1725	1744	hsa:80199	Uncharacterized protein
SNAR-B2	-27.81	152	840	863	hsa:100170217	small ILF3/NF90-associated RNA B2
SNAR-D	-27.81	152	1924	1947	hsa:100170227	small ILF3/NF90-associated RNA D
NR1H2	-22.51	154	692	713	hsa:7376	cDNA FLJ34216 fis, clone FCBBF3022005, highly similar to OXYSTEROLS RECEPTOR LXR-BETA
SIGLEC22P	-22.21	153	1201	1222		sialic acid binding Ig-like lectin 22, pseudogene
CD33	-22.21	153	1681	1702	hsa:945	Myeloid cell surface antigen CD33
ZNF175	-23.01	150	21	43	hsa:7728	Zinc finger protein 175
HAS1	-34.5	166	927	950	hsa:3036	Hyaluronan synthase 1 variant Vc
MIR6802	-27.8	153	721	742	hsa:102465481	microRNA 6802
COX6B2	-27.79	152	1877	1898	hsa:125965	Cytochrome c oxidase subunit 6B2
TMEM238	-23.86	154	1392	1416	hsa:388564	Transmembrane protein 238
A1BG-AS1	-23.97	150	665	686	hsa:503538	A1BG antisense RNA 1
ZNF132	-25.36	153	1943	1967	hsa:7691	cDNA, FLJ94531, highly similar to Homo sapiens zinc finger protein 132 (clone pHZ-12) (ZNF132), mRNA
CHMP2A	-29.98	151	187	209	hsa:27243	Chromatin modifying protein 2A, isoform CRA_b
MIR103A2	-27.45	155	1575	1597	hsa:406896	microRNA 103a-2
BMP2	-30.98	163	1205	1228	hsa:650	Bone morphogenetic protein 2, isoform CRA_b
RPL21P3	-21.72	152	965	986		ribosomal protein L21 pseudogene 3
ACSS1	-32.98	161	1393	1414	hsa:84532	ACSS1 protein
MIR663A	-28.41	162	810	831	hsa:724033	microRNA 663a
LOC149935	-33.68	155	833	858		CDK5 regulatory subunit associated protein 3 pseudogene
DEFB124	-38.5	176	91	112	hsa:245937	Beta-defensin 124
BPIFB2	-33.55	172	1889	1910	hsa:80341	cDNA FLJ53463, highly similar to Bactericidal/permeability-increasingprotein-like 1
TRPC4AP	-24.46	152	80	100	hsa:26133	Short transient receptor potential channel 4-associated protein
ROMO1	-31.1	154	97	120	hsa:140823	Reactive oxygen species modulator 1
LINC00657	-25.98	151	787	808	hsa:647979	long intergenic non-protein coding RNA 657
EPB41L1	-30.12	150	121	144	hsa:2036	cDNA FLJ39529 fis, clone PUAEN2004067, highly similar to Band 4.1-like protein 1
WISP2	-29.12	151	1540	1567	hsa:8839	WNT1-inducible-signaling pathway protein 2
DBNDD2	-35.28	164	73	94	hsa:55861	Dysbindin domain-containing protein 2
SNORD12C	-24.39	151	927	949	hsa:26765	small nucleolar RNA, C/D box 12C
LOC101927486	-25.89	159	131	152	hsa:101927486	uncharacterized LOC101927486
PARD6B	-25.22	150	237	258	hsa:84612	Partitioning defective 6 homolog beta
LOC100419570	-29.05	159	1439	1462		ribosomal protein L29 pseudogene
RNA5SP487	-25.87	159	268	291		RNA, 5S ribosomal pseudogene 487
BMP7	-25.5	151	715	736	hsa:655	cDNA, FLJ92758, Homo sapiens bone morphogenetic protein 7 (osteogenic protein 1)(BMP7), mRNA
PHACTR3	-27.16	158	1056	1077	hsa:116154	Phosphatase and actin regulator 3
LOC100506470	-21.84	152	1159	1180	hsa:100506470	uncharacterized LOC100506470
RBBP8NL	-29.89	163	1746	1768	hsa:140893	RBBP8 N-terminal-like protein
LOC102724560	-27.59	155	1915	1938	hsa:102724560	cystathionine beta-synthase-like
LOC100289085	-25.98	150	1935	1956	hsa:100289085	protein fem-1 homolog A-like
LOC102723668	-23.65	150	648	670		protein FAM182A-like
GPX1P2	-25.6	158	1462	1483		glutathione peroxidase pseudogene 2
RPL8P2	-21.07	150	1345	1366		ribosomal protein L8 pseudogene 2
MRPL20P1	-27.04	158	1034	1055		mitochondrial ribosomal protein L20 pseudogene 1
LOC102724969	-27.41	150	1004	1030		uncharacterized LOC102724969
CBS	-27.59	155	1915	1938	hsa:875	Cystathionine beta-synthase
LOC284837	-27.83	164	755	778	hsa:284837	uncharacterized LOC284837
AGPAT3	-25.11	156	1592	1613	hsa:56894	cDNA FLJ61409, highly similar to 1-acyl-sn-glycerol-3-phosphate acyltransferase gamma (EC 2.3.1.51)
KRTAP10-13P	-21.32	152	842	863		keratin associated protein 10-13, pseudogene
TSPEAR-AS1	-27.05	157	1981	2000	hsa:54082	TSPEAR antisense RNA 1
KRTAP10-1	-27.87	160	1450	1470	hsa:386677	Keratin-associated protein 10-1
LOC780780	-24.92	150	1290	1311		ubiquitin specific peptidase 10 pseudogene
MICAL3	-20.75	152	540	564	hsa:57553	HCG21531, isoform CRA_b
MIR301B	-25.61	152	750	770	hsa:100126318	microRNA 301b
MIR130B	-25.61	152	423	443	hsa:406920	microRNA 130b
IGLJ7	-27.67	153	1960	1979		immunoglobulin lambda joining 7
IGLC7	-27.67	153	764	783		Ig lambda-7 chain C region
IGL	-27.67	153	445	464		immunoglobulin lambda locus
IGLVI-20	-21.05	152	628	649		immunoglobulin lambda variable (I)-20 (pseudogene)
ADORA2A	-31.24	154	812	836	hsa:135	Adenosine receptor A2a
LOC100652901	-21.82	152	140	161	hsa:100652901	uncharacterized LOC100652901
SRRD	-24.45	158	1796	1818	hsa:402055	Hemochromatosis protein
MN1	-26.47	158	636	660	hsa:4330	Meningioma (Disrupted in balanced translocation) 1, isoform CRA_a
EMID1	-23.69	152	1558	1581	hsa:129080	EMI domain-containing protein 1
LOC101929728	-22.77	151	1868	1890	hsa:101929728	uncharacterized LOC101929728
YWHAH	-23.89	157	1177	1196	hsa:7533	Tyrosine 3-monooxygenase/tryptophan 5-monooxygenase activation protein, eta polypeptide, isoform CRA_b
TRIOBP	-27.56	150	1868	1889	hsa:11078	TRIO and F-actin-binding protein
H1F0	-28.37	155	941	963	hsa:3005	Histone H1.0
TMEM184B	-30.34	158	1420	1441	hsa:25829	Transmembrane protein 184B
EP300	-32.59	164	1465	1486	hsa:2033	Histone acetyltransferase p300
MIR1281	-32.59	164	1904	1925	hsa:100302237	microRNA 1281
LOC100996598	-29.28	165	660	679	hsa:100996598	uncharacterized LOC100996598
WBP2NL	-29.22	154	333	356	hsa:164684	Postacrosomal sheath WW domain-binding protein
RRP7B	-23.99	161	1241	1263	hsa:91695	ribosomal RNA processing 7 homolog B (S. cerevisiae)
ALG12	-34.28	171	1341	1361	hsa:79087	Asparagine-linked glycosylation 12 homolog (Yeast, alpha-1,6-mannosyltransferase), isoform CRA_a
SBF1	-40.3	181	1506	1527	hsa:6305	SET binding factor 1, isoform CRA_a
NCAPH2	-20.27	150	1809	1831	hsa:29781	Condensin-2 complex subunit H2
ARSA	-23	152	161	182	hsa:410	Arylsulfatase A, isoform CRA_a
LOC100128355	-26.47	150	320	342	hsa:100128355	ribosomal protein S27a pseudogene
LOC101928275	-20.79	157	858	878	hsa:101928275	uncharacterized LOC101928275
FAM9A	-30.29	163	1402	1423	hsa:171482	Protein FAM9A
GPX1P1	-25.61	158	1465	1486		glutathione peroxidase pseudogene 1
ASB11	-25.24	157	890	913	hsa:140456	Putative uncharacterized protein DKFZp779E2460
LOC100132857	-28.88	155	10	32		heat shock protein 90kDa alpha (cytosolic), class B member 1 pseudogene
LOC100422408	-28.45	156	963	984		LanC lantibiotic synthetase component C-like 3 (bacterial) pseudogene
XK	-20.15	152	1648	1669	hsa:7504	Membrane transport protein XK
KDM6A	-27.63	162	1601	1622	hsa:7403	Lysine-specific demethylase 6A
ZNF630	-23.03	163	1247	1268	hsa:57232	Zinc finger protein 630
GRIPAP1	-33.12	156	361	382	hsa:56850	GRIP1-associated protein 1
GAGE12J	-31.94	152	621	642	hsa:729396	G antigen 12J
GAGE2C	-31.94	152	622	643	hsa:2574	G antigen 2B/2C
GAGE12I	-31.94	152	622	643	hsa:26748	G antigen 12I
GAGE12C	-31.94	152	623	644	hsa:729422	G antigen 12C
GAGE12D	-31.94	152	623	644	hsa:100132399	G antigen 12D
GAGE12E	-31.94	152	623	644	hsa:729431	G antigen 12E
GAGE2E	-31.94	152	623	644	hsa:26749	G antigen 2E
GAGE12G	-31.94	152	623	644	hsa:645073	G antigen 12G
GAGE12H	-31.94	152	623	644	hsa:729442	G antigen 12H
GAGE2A	-31.94	152	623	644	hsa:729447	G antigen 2A
MTND1P30	-21.9	154	758	781		MT-ND1 pseudogene 30
GDPD2	-24.85	158	390	412	hsa:54857	cDNA FLJ39974 fis, clone SPLEN2028424, highly similar to Homo sapiens glycerophosphodiester phosphodiesterase domain containing 2 (GDPD2), mRNA
IL2RG	-30.02	150	1621	1643	hsa:3561	cDNA, FLJ95841, highly similar to Homo sapiens interleukin 2 receptor, gamma (severe combined immunodeficiency) (IL2RG), mRNA
RPS4X	-36.74	159	510	532	hsa:6191	40S ribosomal protein S4, X isoform
LOC101928425	-20.33	152	1254	1274		uncharacterized LOC101928425
LOC100129133	-26.8	150	747	770		transmembrane protein 184C pseudogene
H2BFM	-31.11	151	925	950	hsa:286436	H2B histone family, member M
TMEM164	-27.92	152	1248	1271	hsa:84187	Transmembrane protein 164
LOC100131200	-24.64	153	1064	1085		mannose-6-phosphate receptor (cation dependent) pseudogene
HMGB1P12	-23.8	153	365	388		high mobility group box 1 pseudogene 12
AMOT	-23.02	153	627	650	hsa:154796	Angiomotin
RNF113A	-24.85	156	1500	1522	hsa:7737	RING finger protein 113A
LOC100132015	-22.42	152	773	794		testis expressed sequence 13-like pseudogene
LOC101928426	-22.42	152	682	703	hsa:101928426	basic salivary proline-rich protein 2-like
FRMD7	-27.32	159	1116	1139	hsa:90167	FERM domain-containing protein 7
MIR542	-27.51	151	74	96	hsa:664617	microRNA 542
MIR503HG	-25.57	152	222	243	hsa:84848	MIR503 host gene (non-protein coding)
FMR1	-26.43	156	1717	1738	hsa:2332	Fragile X mental retardation protein 1
FMR1NB	-29.12	165	1038	1061	hsa:158521	Fragile X mental retardation 1 neighbor protein
LOC100420322	-24.46	156	190	211		melanoma antigen family A, 10 pseudogene
MAGEA3	-26.78	155	459	480	hsa:4102	Melanoma-associated antigen 3
MAGEA6	-26.78	155	459	480	hsa:4105	Melanoma-associated antigen 6
ARHGAP4	-29.87	172	1958	1979	hsa:393	cDNA FLJ54515, highly similar to Rho-GTPase-activating protein 4
FAM3A	-23.75	150	1893	1914	hsa:60343	Protein FAM3A
TRNQ	-24	157	1966	1986	hsa:4572	tRNA
TRNA	-26.64	153	104	127	hsa:4553	tRNA
TRNN	-26.64	153	174	197	hsa:4570	tRNA
TRNC	-26.64	153	278	301	hsa:4511	tRNA
TRNY	-26.64	153	343	366	hsa:4579	tRNA
TRNS1	-26.64	153	1963	1986	hsa:4574	tRNA
MIR6859-1	-20.29	154	263	280	hsa:102466751	microRNA 6859-1
MIR1302-2	-28.72	154	363	382	hsa:100302278	microRNA 1302-2
LOC100996442	-20.44	154	1635	1651	hsa:100996442	uncharacterized LOC100996442
LOC100134822	-20.44	154	1656	1672	hsa:100134822	uncharacterized LOC100134822
LOC100288069	-22.6	150	991	1008	hsa:100288069	uncharacterized LOC100288069
LINC00115	-20.63	154	1496	1513	hsa:79854	long intergenic non-protein coding RNA 115
TUBB8P11	-26.25	167	1191	1208		tubulin, beta 8 class VIII pseudogene 11
NOC2L	-27.39	156	1963	1980	hsa:26155	Nucleolar complex protein 2 homolog
HES4	-28.88	158	1375	1391	hsa:57801	Transcription factor HES-4
RP11-465B22.5	-23.56	151	1713	1730
FAM132A	-20.14	151	1307	1324	hsa:388581	Adipolin
UBE2J2	-25.64	156	1916	1933	hsa:118424	Ubiquitin-conjugating enzyme E2 J2
MIR6727	-22	152	843	860	hsa:102465435	microRNA 6727
ANKRD65	-22.47	152	769	787	hsa:441869	ankyrin repeat domain 65
ATAD3B	-25.67	156	1767	1784	hsa:83858	ATPase family AAA domain-containing protein 3B
MMP23B	-21.55	157	1598	1615	hsa:8510	Matrix metalloproteinase-23
PRKCZ	-24.38	150	1278	1295	hsa:5590	cDNA FLJ40308 fis, clone TESTI2029264, highly similar to Protein kinase C zeta type
RER1	-27.64	163	1156	1173	hsa:11079	Protein RER1
MIR4251	-20.53	150	1016	1033	hsa:100422968	microRNA 4251
WRAP73	-28.79	156	1092	1109	hsa:49856	WD repeat-containing protein WRAP73
LOC100287877	-25.92	160	58	75	hsa:100287877	uncharacterized LOC100287877
LOC102724450	-25.25	153	431	449	hsa:102724450	uncharacterized LOC102724450
KLHL21	-30.43	163	1289	1307	hsa:9903	Kelch-like protein 21
RPL37P9	-22.31	156	347	364		ribosomal protein L37 pseudogene 9
GPR157	-33.2	150	1758	1774	hsa:80045	cDNA FLJ77244, highly similar to Homo sapiens G protein-coupled receptor 157 (GPR157), mRNA
PGAM1P11	-29.82	159	936	954		phosphoglycerate mutase 1 pseudogene 11
MIR1273D	-21.33	155	1751	1768	hsa:100422970	microRNA 1273d
RP1-69M21.2	-25.46	151	1602	1620
FBXO44	-24.7	152	1419	1436	hsa:93611	F-box only protein 44
LOC729356	-26.04	157	600	618		PRAME family member 1 pseudogene
LOC102724742	-21.66	152	905	922	hsa:102724742	PRAME family member 1-like
KAZN	-24.54	158	1285	1302	hsa:23254	Kazrin
LOC101927441	-25.63	155	979	997	hsa:101927441	uncharacterized LOC101927441
C1orf64	-22.34	150	1912	1928	hsa:149563	chromosome 1 open reading frame 64
LOC101927546	-30.47	164	1961	1978
RP11-174G17.2	-21.08	150	1338	1358
PAX7	-28.82	150	1831	1848	hsa:5081	Paired box protein Pax-7
RNF186	-25.99	151	1589	1608	hsa:54546	RING finger protein 186
PLA2G2A	-20.86	152	23	40	hsa:5320	Phospholipase A(2)
LINC01141	-25.3	151	473	490	hsa:339505	long intergenic non-protein coding RNA 1141
PPP1R11P1	-23.75	156	1447	1464		protein phosphatase 1, regulatory (inhibitor) subunit 11 pseudogene 1
HS6ST1P1	-28.51	165	65	82		heparan sulfate 6-O-sulfotransferase 1 pseudogene 1
RAP1GAP	-26.41	151	1353	1370	hsa:5909	RAP1, GTPase activating protein 1, isoform CRA_b
CELA3B	-25.87	164	1903	1920	hsa:23436	Chymotrypsin-like elastase family member 3B
CELA3A	-25.87	164	1904	1921	hsa:10136	Chymotrypsin-like elastase family member 3A
C1orf213	-23.87	151	1466	1483	hsa:148898	ZNF436 antisense RNA 1
ASAP3	-29.6	150	1652	1669	hsa:55616	Development and differentiation enhancing factor-like 1, isoform CRA_a
MDS2	-26.28	158	30	47	hsa:259283	Myelodysplastic syndrome 2 translocation-associated protein
CLIC4	-23.5	152	692	709	hsa:25932	cDNA FLJ38640 fis, clone HHDPC2003472, highly similar to CHLORIDE INTRACELLULAR CHANNEL PROTEIN 4
TRIM63	-24.51	151	1092	1109	hsa:84676	Ring finger protein 28
ZNF593	-23.93	154	700	716	hsa:51042	Zinc finger protein 593
LIN28A	-21.06	152	129	146	hsa:79727	Protein lin-28 homolog A
LOC101928728	-21.55	157	746	763	hsa:101928728	collagen alpha-1(III) chain-like
OSTCP2	-21.71	150	1249	1266	hsa:646567	oligosaccharyltransferase complex subunit pseudogene 2
SYTL1	-23.43	154	1269	1287	hsa:84958	Synaptotagmin-like protein 1
RCC1	-22.49	152	252	270	hsa:1104	Regulator of chromosome condensation
MIR4420	-27	151	731	748	hsa:100616164	microRNA 4420
SNORD103A	-28.53	160	1660	1677	hsa:692234	small nucleolar RNA, C/D box 103A
SNORD103B	-28.53	160	1660	1677	hsa:692235	small nucleolar RNA, C/D box 103B
LOC101929444	-21.27	156	1914	1931	hsa:101929444	uncharacterized LOC101929444
BAI2	-20.18	152	1099	1116	hsa:576	cDNA FLJ55343, highly similar to Brain-specific angiogenesis inhibitor 2
C1orf109	-24.74	151	494	512	hsa:54955	chromosome 1 open reading frame 109
EPHA10	-27.5	152	1077	1094	hsa:284656	Ephrin type-A receptor 10
PPIEL	-33.77	150	1938	1954	hsa:728448	peptidylprolyl isomerase E-like pseudogene
OXCT2	-25.56	156	1354	1371	hsa:64064	Succinyl-CoA:3-ketoacid-coenzyme A transferase
SMAP2	-23.42	151	1810	1828	hsa:64744	Stromal membrane-associated protein 2
GTF2F2P2	-26.1	159	338	357		general transcription factor IIF, polypeptide 2 pseudogene 2
KCNQ4	-26.25	157	904	921	hsa:9132	cDNA FLJ90476 fis, clone NT2RP3002737, highly similar to Potassium voltage-gated channel subfamily KQT member 4
LOC101929901	-23.79	155	414	432	hsa:101929901	uncharacterized LOC101929901
GUCA2B	-23.73	151	1455	1472	hsa:2981	Guanylate cyclase activator 2B
TMSB4XP1	-24.77	156	1816	1833		thymosin beta 4, X-linked pseudogene 1
C1orf50	-24.8	156	1967	1985	hsa:79078	chromosome 1 open reading frame 50
FAM183A	-21.29	153	801	816	hsa:440585	family with sequence similarity 183, member A
TIE1	-34.36	163	1420	1439	hsa:7075	Receptor protein-tyrosine kinase
LOC101929609	-32.86	164	1380	1397	hsa:101929609	uncharacterized LOC101929609
IPO13	-26.44	163	1252	1269	hsa:9670	cDNA FLJ77274, highly similar to Homo sapiens importin 13 (IPO13), mRNA
ERI3-IT1	-25.5	158	363	380	hsa:100874278	ERI3 intronic transcript 1 (non-protein coding)
RPS8	-25.06	151	642	660	hsa:6202	40S ribosomal protein S8
SNORD55	-25.06	151	301	319	hsa:26811	small nucleolar RNA, C/D box 55
PIK3R3	-24.52	155	292	310	hsa:8503	cDNA FLJ60942, highly similar to Phosphatidylinositol 3-kinase regulatory subunit gamma
DMBX1	-23.37	152	806	823	hsa:127343	Diencephalon/mesencephalon homeobox protein 1
EFCAB14	-21.96	152	1104	1121	hsa:9813	cDNA FLJ10625 fis, clone NT2RP2005540, highly similar to Homo sapiens KIAA0494 protein
LINC00853	-28.51	165	1406	1423	hsa:100874253	long intergenic non-protein coding RNA 853
CC2D1B	-25.39	156	644	661	hsa:200014	Coiled-coil and C2 domain-containing protein 1B
GPX7	-23.34	150	462	479	hsa:2882	Glutathione peroxidase 7
CDCP2	-22.44	153	1482	1499	hsa:200008	CUB domain-containing protein 2
LOC101929757	-26.05	150	820	839	hsa:101929757	uncharacterized LOC101929757
C8A	-30.29	152	27	44	hsa:731	Complement component C8 alpha chain
MYSM1	-27.23	161	495	512	hsa:114803	Histone H2A deubiquitinase MYSM1
CACHD1	-23.84	154	1822	1839	hsa:57685	VWFA and cache domain-containing protein 1
LOC100130270	-20.35	153	1421	1437		NDUFA4, mitochondrial complex associated pseudogene
AK4	-23.08	150	521	538	hsa:205	Adenylate kinase 4, mitochondrial
MIR1262	-20.76	152	310	327	hsa:100302279	microRNA 1262
NEGR1-IT1	-26.45	163	753	770	hsa:100852409	NEGR1 intronic transcript 1 (non-protein coding)
RABGGTB	-23.65	150	520	537	hsa:5876	cDNA FLJ77804
LOC100418965	-23.09	154	1759	1778		peroxiredoxin 5 pseudogene
LOC646555	-21.29	157	1831	1848		AT rich interactive domain 3B pseudogene
CYR61	-24.55	155	943	960	hsa:3491	cDNA FLJ58182, highly similar to Protein CYR61
WDR82P2	-26.58	151	1813	1830		WD repeat domain 82 pseudogene 2
FNBP1L	-24.38	150	1579	1596	hsa:54874	Formin-binding protein 1-like
LOC100996630	-23.81	151	1664	1683	hsa:100996630	uncharacterized LOC100996630
FLJ31662	-33.57	163	131	150	hsa:440594	uncharacterized LOC440594
DPYD	-25.06	151	1082	1099	hsa:1806	cDNA FLJ53741, moderately similar to Dihydropyrimidine dehydrogenase
CDC14A	-23.26	150	1915	1933	hsa:8556	cDNA FLJ57230, highly similar to Dual specificity protein phosphatase CDC14A(EC 3.1.3.48)
COL11A1	-23.82	155	1434	1451	hsa:1301	cDNA FLJ57066, highly similar to Collagen alpha-1(XI) chain
AMY1A	-22.66	150	433	450	hsa:276	Alpha-amylase 1
AMY1B	-22.66	150	433	450	hsa:277	amylase, alpha 1B (salivary)
AMY1C	-22.66	150	432	449	hsa:278	Alpha-amylase
ATXN7L2	-27.25	150	88	105	hsa:127002	ataxin 7-like 2
AMIGO1	-23.62	155	539	559	hsa:57463	Amphoterin-induced protein 1
EPS8L3	-22.54	152	363	380	hsa:79574	Epidermal growth factor receptor kinase substrate 8-like protein 3
PIFO	-21.74	153	1911	1927	hsa:128344	Protein pitchfork
C1orf162	-20.26	154	1076	1094	hsa:128346	Transmembrane protein C1orf162
KCND3	-22.92	150	959	976	hsa:3752	Potassium voltage-gated channel, Shal-related subfamily, member 3, isoform CRA_b
CAPZA1	-24.29	151	720	737	hsa:829	Capping protein (Actin filament) muscle Z-line, alpha 1, isoform CRA_a
RHOC	-28.98	152	777	794	hsa:389	HCG2043376, isoform CRA_b
BCAS2	-20.53	151	416	433	hsa:10286	cDNA, FLJ93631, Homo sapiens breast carcinoma amplified sequence 2 (BCAS2), mRNA
NAP1L4P1	-28.56	150	1813	1832		nucleosome assembly protein 1-like 4 pseudogene 1
IGSF3	-27.61	156	788	805	hsa:3321	Immunoglobulin superfamily member 3
CD101	-26.5	157	396	414	hsa:9398	Immunoglobulin superfamily member 2
HSD3BP2	-21.24	155	672	690		hydroxy-delta-5-steroid dehydrogenase, 3 beta, pseudogene 2
HSD3BP1	-21.24	155	1104	1122		hydroxy-delta-5-steroid dehydrogenase, 3 beta, pseudogene 1
HSD3BP3	-21.24	155	1043	1061	hsa:441900	hydroxy-delta-5-steroid dehydrogenase, 3 beta, pseudogene 3
ADAM30	-22.3	155	1402	1419	hsa:11085	ADAM metallopeptidase domain 30
LOC100996722	-23.07	157	1571	1588		ubiquitin-conjugating enzyme E2 D4-like
NKAIN1P1	-23.8	153	159	177		Na+/K+ transporting ATPase interacting 1 pseudogene 1
RNVU1-17	-30.28	154	1439	1456	hsa:101954269	RNA, variant U1 small nuclear 17
LOC100131962	-23.07	157	1575	1592		ubiquitin-conjugating enzyme E2D 4 (putative) pseudogene
ANKRD34A	-22.45	155	1018	1036	hsa:284615	Ankyrin repeat domain-containing protein 34A
PRKAB2	-27.76	160	1715	1732	hsa:5565	cDNA, FLJ79082, weakly similar to 5'-AMP-activated protein kinase subunit beta-2
PDZK1P2	-20.89	151	199	217		PDZ domain containing 1 pseudogene 2
TRNAE32P	-21.33	151	964	981		transfer RNA-Glu (TTC) 6-1
LOC101929787	-24.23	150	230	246	hsa:101929787	uncharacterized LOC101929787
LOC100129586	-23.07	157	1574	1591		ubiquitin-conjugating enzyme E2D 4 (putative) pseudogene
HIST2H2AC	-29.19	156	949	966	hsa:8338	Histone H2A type 2-C
ADAMTSL4	-23.93	154	72	91	hsa:54507	ADAMTS-like protein 4
ANXA9	-22.96	155	1763	1780	hsa:8416	Annexin A9
TMOD4	-23.09	155	1966	1984	hsa:29765	cDNA, FLJ93792, highly similar to Homo sapiens tropomodulin 4 (muscle) (TMOD4), mRNA
LOC100507670	-22.27	153	652	670	hsa:100507670	uncharacterized LOC100507670
CELF3	-24.62	152	1181	1198	hsa:11189	cDNA FLJ51939, highly similar to Homo sapiens trinucleotide repeat containing 4 (TNRC4), mRNA
LCE3C	-25.83	151	773	790	hsa:353144	Late cornified envelope protein 3C
S100A12	-26.71	152	764	781	hsa:6283	Protein S100-A12
S100A7A	-22.15	160	1624	1641	hsa:338324	Protein S100-A7A
S100A7P1	-24.78	152	751	768		S100 calcium binding protein A7 pseudogene 1
S100A7P2	-24.78	152	391	408		S100 calcium binding protein A7 pseudogene 2
S100A5	-24.71	150	1101	1118	hsa:6276	Protein S100-A5
HAX1	-23.76	153	595	612	hsa:10456	HCLS1-associated protein X-1
LOC101928120	-28.32	157	1956	1974	hsa:101928120	collagen alpha-1(III) chain-like
SHC1	-24.48	156	923	940	hsa:6464	cDNA FLJ56101, highly similar to SHC-transforming protein 1
ADAM15	-23.69	153	235	253	hsa:8751	cDNA FLJ53336, highly similar to ADAM 15 (EC 3.4.24.-) (Adisintegrin and metalloproteinase domain 15)
KRTCAP2	-27.98	156	612	629	hsa:200185	Keratinocyte-associated protein 2
MUC1	-26.24	156	1881	1898	hsa:4582	Mucin-1
MIR92B	-23.52	151	264	281	hsa:693235	microRNA 92b
ASH1L-AS1	-23.96	155	246	264	hsa:645676	ASH1L antisense RNA 1
LOC100419798	-20.1	152	1175	1192		gon-4-like (C. elegans) pseudogene
MIR6738	-23.31	150	1598	1615	hsa:102465442	microRNA 6738
SSR2	-27.9	155	1518	1536	hsa:6746	Translocon-associated protein subunit beta
RHBG	-27.08	151	1802	1819	hsa:57127	cDNA FLJ61238, highly similar to Homo sapiens Rhesus blood group, B glycoprotein (RHBG), mRNA
TTC24	-24.45	151	398	416	hsa:164118	tetratricopeptide repeat domain 24
LOC101928177	-22.5	154	442	459	hsa:101928177	uncharacterized LOC101928177
HDGF	-24.58	156	1683	1700	hsa:3068	cDNA FLJ75113
VDAC1P9	-20.08	151	1004	1023		voltage-dependent anion channel 1 pseudogene 9
LOC100996284	-27.43	159	171	189		Fc receptor-like protein 2-like
OR10K2	-20.6	158	1508	1525	hsa:391107	Olfactory receptor 10K2
OR10AA1P	-29.23	160	94	111		olfactory receptor, family 10, subfamily AA, member 1 pseudogene
DARC	-28.34	150	60	76	hsa:2532	Duffy antigen chemokine receptor
OR10J1	-21.77	159	435	452	hsa:26476	Olfactory receptor 10J1
FCRL6P1	-24.66	159	966	983		Fc receptor-like 6 pseudogene 1
PIGM	-25.97	150	616	633	hsa:93183	GPI mannosyltransferase 1
KCNJ9	-21.66	155	966	983	hsa:3765	G protein-activated inward rectifier potassium channel 3
PPOX	-24.12	155	122	139	hsa:5498	cDNA FLJ37536 fis, clone BRCAN2022472, highly similar to PROTOPORPHYRINOGEN OXIDASE (EC 1.3.3.4)
ADAMTS4	-27.15	155	722	740	hsa:9507	cDNA FLJ76304, highly similar to Homo sapiens ADAM metallopeptidase with thrombospondin type 1 motif, 4 (ADAMTS4), mRNA
HSD17B7	-24.48	158	838	856	hsa:51478	HCG2024989, isoform CRA_a
LOC100113374	-26.41	155	1119	1138		tRNA nucleotidyl transferase, CCA-adding, 1 pseudogene
PBX1	-26.22	158	1494	1511	hsa:5087	Pre-B-cell leukemia transcription factor 1, isoform CRA_b
RNA5SP64	-22.7	151	968	985		RNA, 5S ribosomal pseudogene 64
RPS17P6	-25.8	163	1468	1485		ribosomal protein S17 pseudogene 6
CREG1	-24.89	155	660	677	hsa:8804	cDNA PSEC0065 fis, clone NT2RP2000997, highly similar to Protein CREG1
MPZL1	-29.19	158	1852	1868	hsa:9019	Myelin protein zero-like 1, isoform CRA_a
F5	-23.9	151	453	470	hsa:2153	cDNA FLJ50218, highly similar to Coagulation factor V
TOP1P1	-25.96	160	534	551	hsa:7151	topoisomerase (DNA) I pseudogene 1
METTL13	-24.73	152	1843	1860	hsa:51603	cDNA FLJ14646 fis, clone NT2RP2001883, highly similar to Homo sapiens CGI-01 protein mRNA
SERPINC1	-21.83	151	1834	1852	hsa:462	Serpin peptidase inhibitor, clade C (Antithrombin), member 1, isoform CRA_a
SDCCAG3P2	-25.19	153	1238	1258		serologically defined colon cancer antigen 3 pseudogene 2
LOC101928727	-22.19	151	1386	1404	hsa:101928727	uncharacterized LOC101928727
TNR	-21.87	159	602	619	hsa:7143	TNR protein
RPS14P2	-23.8	151	1914	1932		ribosomal protein S14 pseudogene 2
RASAL2	-22.02	159	1421	1438	hsa:9462	cDNA FLJ77041, highly similar to Homo sapiens RAS protein activator like 2 (RASAL2), transcript variant 1, mRNA
LINC00083	-24.16	157	1314	1331	hsa:400797	Putative C-type lectin domain-containing protein LINC00083
TEX35	-27.43	158	34	51	hsa:84066	Testis-expressed sequence 35 protein
FAM20B	-32.52	164	1455	1472	hsa:9917	Glycosaminoglycan xylosylkinase
STX6	-34.17	152	1718	1735	hsa:10228	Syntaxin-6
LOC100420254	-26.29	150	1374	1391		T, brachyury homolog (mouse) pseudogene
KCNT2	-23.92	152	1150	1167	hsa:343450	Sodium activated potassium channel
F13B	-24.95	154	517	536	hsa:2165	Coagulation factor XIII B chain
FAM204BP	-27.51	160	912	929		family with sequence similarity 204, member B, pseudogene
KIF21B	-25.37	151	1005	1025	hsa:23046	Kinesin-like protein KIF21B
TNNT2	-24.09	151	252	270	hsa:7139	Troponin T type 2 (Cardiac), isoform CRA_a
LAD1	-26.13	157	1438	1456	hsa:3898	Ladinin-1
PHLDA3	-26.2	156	720	737	hsa:23612	Pleckstrin homology-like domain family A member 3
CYB5R1	-22.97	158	106	123	hsa:51706	cDNA FLJ57732, moderately similar to Homo sapiens cytochrome b5 reductase 1 (CYB5R1), mRNA
LOC100505650	-20.37	151	410	427	hsa:100505650	uncharacterized LOC100505650
IL19	-26.41	156	844	861	hsa:29949	Interleukin-19
RPL13AP8	-21.4	150	1771	1790		ribosomal protein L13a pseudogene 8
FCAMR	-22.46	155	506	523	hsa:83953	High affinity immunoglobulin alpha and immunoglobulin mu Fc receptor
CD34	-22.26	151	348	365	hsa:947	cDNA FLJ75215, highly similar to CD34=glycoprotein expressed in lymphohematopoietic progenitor cells
TRAF3IP3	-21.99	156	1245	1262	hsa:80342	TRAF3-interacting JNK-activating modulator
RP11-15I11.3	-23.99	152	1615	1633
FLVCR1	-24.01	154	1951	1967	hsa:28982	cDNA, FLJ95288, highly similar to Homo sapiens feline leukemia virus subgroup C cellular receptor (FLVCR), mRNA
PROX1-AS1	-26.41	157	1187	1206	hsa:100505832	PROX1 antisense RNA 1
VDAC1P10	-23.88	159	62	79		voltage-dependent anion channel 1 pseudogene 10
SPATA17	-22.32	156	1186	1203	hsa:128153	Spermatogenesis-associated protein 17
CICP13	-21.06	154	1398	1415		capicua transcriptional repressor pseudogene 13
LOC102723986	-22.6	150	1247	1264	hsa:102723986	uncharacterized LOC102723986
HHIPL2	-20.35	154	1754	1770	hsa:79802	HHIP-like protein 2
MIA3	-23.94	163	1359	1376	hsa:375056	Melanoma inhibitory activity protein 3
CAPN8	-24.62	159	761	778	hsa:388743	Calpain-8
CICP5	-21.06	154	1483	1500		capicua transcriptional repressor pseudogene 5
LOC101926980	-22.16	150	1767	1784	hsa:101926980	septin-7-like
RPS27P5	-21.59	153	1046	1064		ribosomal protein S27 pseudogene 5
LOC100126822	-21.91	152	393	408		ubiquitin-like modifier activating enzyme 5 pseudogene
BTF3P9	-25.13	151	1186	1203		basic transcription factor 3 pseudogene 9
TUBB8P10	-22.75	159	1241	1258		tubulin, beta 8 class VIII pseudogene 10
TUBB8P9	-22.75	159	1242	1259		tubulin, beta 8 class VIII pseudogene 9
LOC100130093	-22.27	156	1711	1728	hsa:100130093	uncharacterized LOC100130093
MIR5008	-22.54	158	1846	1863	hsa:100847072	microRNA 5008
CICP26	-21.06	154	951	968		capicua transcriptional repressor pseudogene 26
C1orf35	-26.12	151	450	467	hsa:79169	Multiple myeloma tumor-associated protein 2
IBA57-AS1	-21.37	152	271	288	hsa:574432	IBA57 antisense RNA 1 (head to head)
OBSCN	-27.52	156	1858	1875	hsa:84033	Obscurin isoform B
MIR6742	-25.04	151	1935	1952	hsa:102465444	microRNA 6742
TRIM17	-24.24	152	1515	1532	hsa:51127	Tripartite motif-containing 17, isoform CRA_a
AGT	-24	156	431	448	hsa:183	Angiotensinogen (Serpin peptidase inhibitor, clade A, member 8)
RNA5SP80	-22.94	154	1798	1816		RNA, 5S ribosomal pseudogene 80
LINC01132	-20.86	152	1035	1052	hsa:100506810	long intergenic non-protein coding RNA 1132
LOC100130485	-24.9	152	496	513		FK506 binding protein 3, 25kDa pseudogene
LGALS8-AS1	-23.16	150	1374	1391	hsa:100287902	LGALS8 antisense RNA 1
OPN3	-25.6	150	1694	1713	hsa:23596	Opsin 3 (Encephalopsin, panopsin), isoform CRA_b
RPL23AP20	-23	155	581	598		ribosomal protein L23a pseudogene 20
MAP1LC3C	-24.59	152	1823	1840	hsa:440738	Microtubule-associated proteins 1A/1B light chain 3C
TUBB8P6	-23.54	163	1199	1216		tubulin, beta 8 class VIII pseudogene 6
C1orf229	-23.18	155	1412	1429	hsa:388759	chromosome 1 open reading frame 229
FAM150B	-26.52	158	792	809	hsa:285016	Protein FAM150B
RNF144A	-32.39	155	1941	1958	hsa:9781	cDNA FLJ60099, highly similar to Ubiquitin-conjugating enzyme 7-interacting protein 4
AC011747.4	-23.16	152	598	615	hsa:3398	DNA-binding protein inhibitor ID-2
SNRPEP5	-30.28	160	249	266		small nuclear ribonucleoprotein polypeptide E pseudogene 5
ITGB1BP1	-25.33	152	497	514	hsa:9270	cDNA FLJ77265, highly similar to Homo sapiens integrin beta 1 binding protein 1 (ITGB1BP1), transcript variant 1, mRNA
CYS1	-28.5	156	1648	1665	hsa:192668	Cystin-1
HPCAL1	-23.44	156	447	464	hsa:3241	Hippocalcin-like protein 1
LOC102723993	-21.34	154	1398	1415
LOC101929733	-27.44	160	1557	1574	hsa:101929733	uncharacterized LOC101929733
LOC100506405	-25.81	154	1725	1741	hsa:100506405	uncharacterized LOC100506405
LOC101928297	-31.65	170	1534	1551		tubulin beta-8 chain-like
SDC1	-24.12	155	550	567	hsa:6382	cDNA FLJ60837, highly similar to Syndecan-1
LOC727919	-23.79	159	32	49		NADH dehydrogenase (ubiquinone) complex I, assembly factor 2 pseudogene
GDF7	-25.52	150	165	182	hsa:151449	Growth differentiation factor 7
RNA5SP87	-26.62	155	1015	1033		RNA, 5S ribosomal pseudogene 87
LOC101929251	-20.57	150	1855	1874	hsa:101929251	uncharacterized LOC101929251
EFR3B	-28	156	1223	1240	hsa:22979	EFR3 homolog B (S. cerevisiae)
KHK	-22.5	154	178	196	hsa:3795	Ketohexokinase isoform a variant
ABHD1	-22.71	151	151	167	hsa:84696	Abhydrolase domain-containing protein 1
DNAJC5G	-24.35	152	1059	1076	hsa:285126	DnaJ homolog subfamily C member 5G
CCDC121	-22.87	150	1882	1901	hsa:79635	coiled-coil domain containing 121
RNA5SP90	-24.48	150	1473	1492		RNA, 5S ribosomal pseudogene 90
SRD5A2	-35.1	168	1182	1199	hsa:6716	3-oxo-5-alpha-steroid 4-dehydrogenase 2
KRT18P52	-28.89	156	137	154		keratin 18 pseudogene 52
AK2P2	-28.89	156	953	970		adenylate kinase 2 pseudogene 2
MEMO1	-28.87	151	1522	1539		Methylation modifier for class I HLA
HNRNPA1P61	-20.36	155	1551	1568		heterogeneous nuclear ribonucleoprotein A1 pseudogene 61
LOC101929542	-24.69	155	718	737	hsa:101929542	uncharacterized LOC101929542
GEMIN6	-24.21	155	1106	1123	hsa:79833	Gem (Nuclear organelle) associated protein 6, isoform CRA_b
ARHGEF33	-21.4	151	1198	1215	hsa:100271715	Rho guanine nucleotide exchange factor 33
SLC8A1-AS1	-26.52	162	658	675	hsa:100128590	SLC8A1 antisense RNA 1
AC104654.2	-30.75	164	1296	1313	hsa:400950	chromosome 2 open reading frame 91
PKDCC	-23.13	151	152	168	hsa:91461	Extracellular tyrosine-protein kinase PKDCC
LOC102723854	-24.62	152	1751	1768	hsa:102723854	uncharacterized LOC102723854
LOC100506047	-23.19	152	1047	1066	hsa:100506047	uncharacterized LOC100506047
LINC01126	-20.9	153	747	764	hsa:100129726	long intergenic non-protein coding RNA 1126
ABCG5	-29.49	160	582	599	hsa:64240	ATP-binding cassette sub-family G member 5
LOC101926949	-23.74	155	291	308		keratinocyte-associated protein 2-like
LOC102724965	-27.2	156	1951	1968	hsa:102724965	collagen alpha-2(I) chain-like
RHOQ	-22.73	154	1471	1488	hsa:23433	Ras homolog gene family, member Q, isoform CRA_b
RPS27AP7	-24.28	158	405	422		ribosomal protein S27a pseudogene 7
GTF2A1L	-21.53	150	1558	1575	hsa:11036	TFIIA-alpha and beta-like factor
ACYP2	-24.97	150	1301	1318	hsa:98	Acylphosphatase-2
RPL23AP32	-22.59	151	1283	1302	hsa:56969	Putative uncharacterized protein DKFZp547I014
RTN4	-20.54	151	1520	1537	hsa:57142	Reticulon-4
LOC100131953	-21.63	157	777	794		actin, gamma 1 pseudogene
MDH1	-27.28	164	1154	1171	hsa:4190	Malate dehydrogenase, cytoplasmic
MIR4433	-25.99	162	1966	1983	hsa:100616265	microRNA 4433a
MIR4433B	-25.99	164	1953	1970	hsa:102465833	microRNA 4433b
AC007365.1	-23.18	151	1814	1830	hsa:9792	SERTA domain-containing protein 2
RAB1A	-28.32	151	1576	1593	hsa:5861	cDNA FLJ57768, highly similar to Ras-related protein Rab-1A
DNMT3AP1	-30.6	170	1052	1069		DNA methyltransferase 3A pseudogene 1
FBXO48	-23.5	150	171	188	hsa:554251	F-box protein 48
PROKR1	-23.54	163	491	508	hsa:10887	Aprataxin and PNK-like factor
RNA5SP96	-24.55	157	6	24		RNA, 5S ribosomal pseudogene 96
LOC100421347	-22.31	155	1785	1802		golgi reassembly stacking protein 2, 55kDa pseudogene
PCYOX1	-24.86	151	1808	1826	hsa:51449	cDNA FLJ51879, highly similar to Prenylcysteine oxidase (EC 1.8.3.5)
VAX2	-21	150	1629	1646	hsa:25806	Ventral anterior homeobox 2
NOTO	-21.16	150	1831	1847	hsa:344022	Homeobox protein notochord
TET3	-26.67	159	121	139	hsa:200424	Putative methylcytosine dioxygenase
MOGS	-20.47	150	1114	1132	hsa:7841	cDNA FLJ75504, highly similar to Homo sapiens glucosidase I, mRNA
LBX2-AS1	-23.89	152	666	683	hsa:151534	LBX2 antisense RNA 1
AUP1	-27.47	158	570	586	hsa:550	cDNA FLJ76490, highly similar to Homo sapiens ancient ubiquitous protein 1 (AUP1), transcript variant 2, mRNA
HTRA2	-23.35	152	1042	1059	hsa:27429	cDNA FLJ75762, highly similar to Homo sapiens protease, serine, 25 (PRSS25), nuclear gene encodingmitochondrial protein, transcript variant 1, mRNA
SEMA4F	-23.57	150	1911	1927	hsa:10505	cDNA FLJ52836, highly similar to Semaphorin-4F
LOC102724515	-22.41	152	1807	1825
LOC100287912	-22.71	151	1040	1056		ankyrin repeat domain 11 pseudogene
LOC100996478	-21.25	152	1019	1036	hsa:100996478	uncharacterized LOC100996478
GNLY	-22.67	154	1226	1242	hsa:10578	Granulysin
RNF103-CHMP3	-23.68	159	212	229	hsa:100526767	RNF103-CHMP3 readthrough
MIR4771-1	-25.29	160	116	133	hsa:100616370	microRNA 4771-1
LINC00152	-27.05	151	128	145	hsa:112597	long intergenic non-protein coding RNA 152
RPIA	-22.12	158	139	156	hsa:22934	Ribose-5-phosphate isomerase
IGKV2-26	-30.79	164	593	610		immunoglobulin kappa variable 2-26 (pseudogene)
LOC100462648	-26.05	152	158	175		Na+/K+ transporting ATPase interacting 1 pseudogene
ZNF2	-24.55	156	1535	1552	hsa:7549	cDNA FLJ77089, highly similar to Homo sapiens zinc finger protein 2 (ZNF2), transcript variant 2, mRNA
KCNIP3	-24.52	151	1379	1398	hsa:30818	Kv channel interacting protein 3, calsenilin, isoform CRA_b
LOC100996535	-28.11	160	1286	1303	hsa:100996535	collagen alpha-1(I) chain-like
FER1L5	-22.36	151	1879	1897	hsa:90342	Fer-1-like protein 5
SEMA4C	-31.87	164	193	210	hsa:54910	Semaphorin-4C
INPP4A	-23.17	155	1705	1723	hsa:3631	Type I inositol 3,4-bisphosphate 4-phosphatase
MAP4K4	-26.57	151	983	1001	hsa:9448	cDNA FLJ56564, highly similar to Mitogen-activated protein kinase kinase kinase kinase 4 (EC 2.7.11.1)
LOC102724819	-22.93	151	163	180	hsa:102724819	uncharacterized LOC102724819
MIR4771-2	-25.29	160	118	135	hsa:100616165	microRNA 4771-2
MIR1302-3	-28.72	154	368	387	hsa:100302128	microRNA 1302-3
TFCP2L1	-23.05	151	477	494	hsa:29842	Putative uncharacterized protein LBP-9
CYP4F62P	-23.58	151	828	845	hsa:646802	cytochrome P450, family 4, subfamily F, polypeptide 62, pseudogene
CYP4F30P	-23.58	151	818	835	hsa:100132708	cytochrome P450, family 4, subfamily F, polypeptide 30, pseudogene
LOC100859919	-24.58	159	1865	1882		chromosome 9 open reading frame 86 pseudogene 2
LYPD1	-24.45	156	1366	1383	hsa:116372	Ly6/PLAUR domain-containing protein 1
ARHGAP15	-23.09	160	1473	1490	hsa:55843	Rho GTPase-activating protein 15
KCNJ3	-23.54	162	823	840	hsa:3760	cDNA FLJ51809, highly similar to G protein-activated inward rectifier potassium channel 1
MTND4P28	-25.74	150	146	163		MT-ND4 pseudogene 28
HNRNPDLP2	-29.06	156	1267	1284		heterogeneous nuclear ribonucleoprotein D-like pseudogene 2
TIMM8AP1	-21.35	152	1551	1568		translocase of inner mitochondrial membrane 8 homolog A (yeast) pseudogene 1
PHOSPHO2-KLHL23	-22.74	150	1651	1668	hsa:100526832	PHOSPHO2-KLHL23 readthrough
KLHL23	-22.74	150	1651	1668	hsa:151230	Kelch-like protein 23
ITGA6	-27.92	152	1861	1878	hsa:3655	Integrin alpha-6
RNU7-44P	-27.66	163	1230	1247		RNA, U7 small nuclear 44 pseudogene
MTX2	-20.06	154	228	245	hsa:10651	cDNA FLJ10425 fis, clone NT2RP1000326, highly similar to Metaxin-2
ITGA4	-29.95	166	1769	1786	hsa:3676	Integrin a4-subunit
NCKAP1	-23.74	155	1391	1408	hsa:10787	Nck-associated protein 1
GULP1	-25.53	151	678	696	hsa:51454	PTB domain-containing engulfment adapter protein 1
ORMDL1	-26.7	158	305	322	hsa:94101	ORM1-like protein 1
STAT4	-24.67	152	1172	1188	hsa:6775	cDNA FLJ51337, highly similar to Signal transducer and activator of transcription 4
MYO1B	-20.95	158	649	666	hsa:4430	MYO1B variant protein
CARF	-26.4	156	929	946	hsa:79800	Amyotrophic lateral sclerosis 2 (Juvenile) chromosome region, candidate 8, isoform CRA_b
PARD3B	-22.61	153	1923	1940	hsa:117583	Partitioning defective 3 homolog B
MDH1B	-26.07	161	1792	1808	hsa:130752	cDNA FLJ51389, highly similar to Homo sapiens malate dehydrogenase 1B, NAD (MDH1B), mRNA
MIR7845	-26.13	151	1262	1280	hsa:102465835	microRNA 7845
CPS1-IT1	-22.36	151	1246	1264	hsa:29034	CPS1 intronic transcript 1 (non-protein coding)
PECR	-21.21	151	1321	1338	hsa:55825	cDNA FLJ55082, highly similar to Peroxisomal trans-2-enoyl-CoA reductase (EC 1.3.1.38)
SMARCAL1	-24.78	152	51	68	hsa:50485	SWI/SNF-related matrix-associated actin-dependent regulator of chromatin subfamily A-like protein 1
LOC101928156	-24.65	159	878	895	hsa:101928156	uncharacterized LOC101928156
RNA5SP120	-21.32	154	1563	1581		RNA, 5S ribosomal pseudogene 120
LOC101928250	-29.5	168	1240	1257	hsa:101928250	uncharacterized LOC101928250
MIR6809	-26.75	151	1727	1746	hsa:102465485	microRNA 6809
PNKD	-24.7	152	1288	1305	hsa:25953	Paroxysmal nonkinesiogenic dyskinesia, isoform CRA_a
VIL1	-26.57	150	1843	1859	hsa:7429	Villin-1
TTLL4	-21.11	154	1624	1640	hsa:9654	Tubulin tyrosine ligase-like family, member 4, isoform CRA_a
CYP27A1	-21.43	151	779	796	hsa:1593	Sterol 26-hydroxylase, mitochondrial
WNT10A	-22.36	155	1549	1566	hsa:80326	Protein Wnt-10a
KRT8P30	-21.32	154	1568	1586		keratin 8 pseudogene 30
CDK5R2	-24.67	159	838	855	hsa:8941	Cyclin-dependent kinase 5 activator 2
CCDC108	-23.87	154	1607	1623	hsa:255101	Coiled-coil domain-containing protein 108
AC097468.4	-26.23	156	704	722	hsa:255101	Coiled-coil domain-containing protein 108
ZFAND2B	-21.48	154	195	212	hsa:130617	Zinc finger, AN1-type domain 2B, isoform CRA_a
ABCB6	-22.47	153	591	609	hsa:10058	ATP-binding cassette, sub-family B (MDR/TAP), member 6, isoform CRA_f
TUBA4B	-21.99	150	1913	1930	hsa:80086	Putative tubulin-like protein alpha-4B
DNPEP	-22.65	152	1499	1516	hsa:23549	Aspartyl aminopeptidase, isoform CRA_b
ASIC4	-31.02	158	1798	1817	hsa:55515	Acid-sensing ion channel 4
CHPF	-21.87	155	982	999	hsa:79586	Chondroitin sulfate synthase 2
LOC101928639	-20.23	150	780	800	hsa:101928639	uncharacterized LOC101928639
CUL3	-22.05	156	210	227	hsa:8452	Cullin 3, isoform CRA_a
DOCK10	-22.73	152	1822	1839	hsa:55619	cDNA FLJ59486, highly similar to Dedicator of cytokinesis protein 10
LOC646736	-30.01	163	1455	1472	hsa:646736	uncharacterized LOC646736
RHBDD1	-21.33	151	183	200	hsa:84236	Rhomboid domain containing 1, isoform CRA_a
AC098823.3	-29.06	151	1406	1426
ITM2C	-24.51	150	157	177	hsa:81618	Integral membrane protein 2C, isoform CRA_a
SPATA3-AS1	-32.43	152	86	103	hsa:348761	SPATA3 antisense RNA 1 (head to head)
NMUR1	-27.13	155	1213	1230	hsa:10316	cDNA FLJ60151, highly similar to Neuromedin U receptor 1
PTMA	-24.5	158	850	866	hsa:5757	Prothymosin alpha
MIR1471	-25.07	158	302	321	hsa:100302126	microRNA 1471
LOC730069	-23.37	150	271	287		nuclear receptor binding factor 2 pseudogene
ECEL1P2	-22.82	154	1267	1285	hsa:347694	endothelin converting enzyme-like 1, pseudogene 2
ALPI	-27.08	151	623	640	hsa:248	Intestinal-type alkaline phosphatase
ECEL1	-28.28	158	522	539	hsa:9427	Endothelin-converting enzyme-like 1
LOC101928881	-30.73	159	718	735	hsa:101928881	uncharacterized LOC101928881
RPL17P11	-23.04	151	1630	1648		ribosomal protein L17 pseudogene 11
MGC16025	-21.29	155	720	737	hsa:85009	uncharacterized LOC85009
LOC102723762	-21.21	157	760	777	hsa:102723762	hyphal wall protein 2-like
MYEOV2	-22.33	152	470	487	hsa:150678	myeloma overexpressed 2
LOC102723825	-24.02	157	1757	1774	hsa:102723825	uncharacterized LOC102723825
MIR149	-24.14	151	965	984	hsa:406941	microRNA 149
ANKMY1	-22.74	150	1732	1749	hsa:51281	Ankyrin repeat and MYND domain-containing protein 1
AQP12B	-25.52	151	1835	1853	hsa:653437	Aquaporin-12B
AQP12A	-25.52	151	1835	1853	hsa:375318	Aquaporin-12A
ANO7	-23.61	152	1193	1210	hsa:50636	Anoctamin-7
BOK-AS1	-29.78	156	1088	1105	hsa:100379249	BOK antisense RNA 1
LOC102724396	-26.24	152	1949	1966	hsa:102724396	basic salivary proline-rich protein 4-like
UBTFL8	-23.64	151	1671	1688		upstream binding transcription factor, RNA polymerase I-like 8 (pseudogene)
AC037193.1	-20.92	150	731	748	hsa:9901	SLIT-ROBO Rho GTPase-activating protein 3
IL17RE	-26.19	150	1898	1918	hsa:132014	Interleukin-17 receptor E
IL17RC	-26.19	150	984	1004	hsa:84818	Interleukin 17 receptor C, isoform CRA_e
IRAK2	-26.61	150	1722	1742	hsa:3656	cDNA, FLJ93282, highly similar to Homo sapiens interleukin-1 receptor-associated kinase 2 (IRAK2),mRNA
SLC6A1-AS1	-22.45	156	1010	1027	hsa:100874090	SLC6A1 antisense RNA 1
SYN2	-24.39	155	1497	1514	hsa:6854	Synapsin II, isoform CRA_a
FBLN2	-23.56	152	1100	1117	hsa:2199	cDNA FLJ50237, highly similar to Homo sapiens fibulin 2 (FBLN2), transcript variant 1, mRNA
GADL1	-26.14	158	1976	1993	hsa:339896	Acidic amino acid decarboxylase GADL1
CNN2P6	-23	152	1082	1099		calponin 2 pseudogene 6
ZNF587P1	-26.07	162	652	669		zinc finger protein 587 pseudogene 1
TMPPE	-28.13	163	461	479	hsa:643853	Transmembrane protein with metallophosphoesterase domain
CLASP2	-23	158	1462	1479	hsa:23122	CLIP-associating protein 2
EXOG	-25.37	156	43	60	hsa:9941	Endonuclease G-like 1, isoform CRA_b
GORASP1	-24.66	154	1527	1547	hsa:64689	Golgi reassembly stacking protein 1, 65kDa, isoform CRA_c
CSRNP1	-21.43	155	1661	1679	hsa:64651	AXIN1 up-regulated 1, isoform CRA_a
CTNNB1	-25.22	152	791	808	hsa:1499	Catenin (Cadherin-associated protein), beta 1, 88kDa, isoform CRA_a
TRAK1	-29.17	155	273	291	hsa:22906	Trafficking protein, kinesin binding 1, isoform CRA_d
SALL4P6	-29.55	155	1819	1837		spalt-like transcription factor 4 pseudogene 6
LYZL4	-23.12	150	873	890	hsa:131375	Lysozyme A
ZBTB47	-26.56	158	1213	1229	hsa:92999	Zinc finger and BTB domain-containing protein 47
CCDC13-AS1	-30.06	152	32	49	hsa:100874114	CCDC13 antisense RNA 1
RNU5B-3P	-26.78	162	991	1008		RNA, U5B small nuclear 3, pseudogene
LOC102724297	-22.04	152	1092	1109	hsa:102724297	uncharacterized LOC102724297
LTF	-25.1	154	1871	1888	hsa:4057	cDNA FLJ78440, highly similar to Human lactoferrin
LOC102724305	-21.46	153	1313	1330	hsa:102724305	uncharacterized LOC102724305
MIR1226	-26.41	157	482	501	hsa:100302232	microRNA 1226
RPL17P16	-20.36	154	160	176		ribosomal protein L17 pseudogene 16
MIR4793	-22.21	154	469	488	hsa:100616112	microRNA 4793
CELSR3	-22.91	150	1548	1565	hsa:1951	cDNA FLJ57035, highly similar to Cadherin EGF LAG seven-pass G-type receptor 3
SEMA3F	-22.09	152	816	833	hsa:6405	Semaphorin-3F
SLC38A3	-28.28	154	632	648	hsa:10991	Sodium-coupled neutral amino acid transporter 3
MIR5787	-25.26	158	1920	1937	hsa:102464817	microRNA 5787
SEMA3B-AS1	-23.33	151	1301	1319	hsa:101928931	SEMA3B antisense RNA 1 (head to head)
MIR6872	-26.07	164	1612	1629	hsa:102465526	microRNA 6872
NAT6	-25.48	154	1175	1191	hsa:24142	HYAL3 protein
LOC101928965	-29.43	162	929	946
RNA5SP131	-23.29	155	1117	1134		RNA, 5S ribosomal pseudogene 131
MAPKAPK3	-23.77	150	1512	1529	hsa:7867	Mitogen-activated protein kinase-activated protein kinase 3, isoform CRA_a
VPRBP	-21.53	153	53	69	hsa:9730	Protein VPRBP
RAD54L2	-25.1	155	1650	1667	hsa:23132	cDNA FLJ13762 fis, clone PLACE4000014, weakly similar to X-LINKED HELICASE II
RRP9	-21.21	150	1340	1357	hsa:9136	U3 small nucleolar RNA-interacting protein 2
ABHD14A-ACY1	-29.2	155	1207	1224	hsa:100526760	Protein ABHD14A-ACY1
LINC00696	-24.59	154	1505	1523	hsa:100128378	long intergenic non-protein coding RNA 696
SNORD19B	-28	163	511	529	hsa:100113381	small nucleolar RNA, C/D box 19B
RPS25P4	-26.74	162	238	256		ribosomal protein S25 pseudogene 4
FLNB	-28.02	151	1691	1712	hsa:2317	Filamin B, beta (Actin binding protein 278), isoform CRA_a
ACOX2	-22.04	151	1166	1183	hsa:8309	cDNA FLJ58373, highly similar to Acyl-coenzyme A oxidase 2, peroxisomal (EC 1.17.99.3)
SYNPR	-22.86	151	238	255	hsa:132204	cDNA FLJ50450, highly similar to Synaptoporin
PSMC1P1	-24.63	155	546	566		proteasome (prosome, macropain) 26S subunit, ATPase, 1 pseudogene 1
RYBP	-23.86	158	934	951	hsa:23429	RING1 and YY1-binding protein
APOOP2	-23	152	1922	1941		apolipoprotein O pseudogene 2
LOC101930420	-22.75	155	1107	1124	hsa:101930420	DNA primase large subunit-like
ARMC10P1	-24.45	156	1878	1895		armadillo repeat containing 10 pseudogene 1
CLDND1	-25.2	158	432	449	hsa:56650	Claudin domain-containing protein 1
LNP1	-22.45	151	720	739	hsa:348801	leukemia NUP98 fusion partner 1
BTF3P16	-21.06	156	377	394		basic transcription factor 3 pseudogene 16
ZBTB11	-22	150	451	470	hsa:27107	cDNA FLJ13426 fis, clone PLACE1002450, highly similar to Zinc finger and BTB domain-containing protein11
ALCAM	-22.99	151	1407	1425	hsa:214	cDNA FLJ30070 fis, clone ASTRO2000046, highly similar to CD166 ANTIGEN
LOC344593	-28.47	159	1870	1889		protein tyrosine phosphatase, non-receptor type 11 pseudogene
IFT57	-22.31	154	1718	1735	hsa:55081	Intraflagellar transport protein 57 homolog
ATG3	-24.62	159	1053	1070	hsa:64422	Ubiquitin-like-conjugating enzyme ATG3
LOC102723687	-21.16	150	845	862
KIAA2018	-35.05	172	615	632	hsa:205717	Basic helix-loop-helix domain-containing protein KIAA2018
GSK3B	-25.73	156	938	955	hsa:2932	Glycogen synthase kinase-3 beta
MIR5682	-29.08	156	1682	1699	hsa:100847043	microRNA 5682
ENO1P3	-21.55	159	1663	1680		enolase 1, (alpha) pseudogene 3
MUC13	-21.04	151	1237	1255	hsa:56667	Mucin-13
HEG1	-24.79	152	1388	1405	hsa:57493	Protein HEG homolog 1
CHCHD6	-28.78	150	620	637	hsa:84303	MICOS complex subunit MIC25
LOC100419008	-24.6	151	1663	1681		proline rich 20B pseudogene
RP11-88I21.2	-23.46	160	99	116
MIR7976	-23.28	151	1154	1171	hsa:102465857	microRNA 7976
DNAJB8	-22.15	155	584	601	hsa:165721	DnaJ homolog subfamily B member 8
GATA2	-21.38	150	229	247	hsa:2624	Endothelial transcription factor GATA-2
RP11-475N22.4	-24.22	162	74	91
H1FX-AS1	-21.55	157	448	465	hsa:339942	H1FX antisense RNA 1
PLXND1	-37.42	160	914	931	hsa:23129	cDNA FLJ58111, highly similar to Plexin-D1
RP11-402L6.1	-22.26	153	937	954
MIR6827	-28.96	162	1911	1929	hsa:102466744	microRNA 6827
ANAPC13	-20.56	151	197	216	hsa:25847	Anaphase-promoting complex subunit 13
EPHB1	-32.57	152	1573	1590	hsa:2047	Receptor protein-tyrosine kinase
PBX2P1	-20.54	153	1826	1842		pre-B-cell leukemia homeobox 2 pseudogene 1
FKBP1AP4	-20.5	150	1528	1548		FK506 binding protein 1A, 12kDa pseudogene 4
LOC677762	-24.34	153	1122	1141		Sin3A-associated protein, 30kDa pseudogene
P2RY14	-23.62	155	1730	1747	hsa:9934	cDNA FLJ75398, highly similar to Homo sapiens purinergic receptor P2Y, G-protein coupled, 14, mRNA
MBNL1	-23.09	154	1860	1877	hsa:4154	Muscleblind-like protein 1
C3orf55	-23.72	156	588	605	hsa:152078	PQ loop repeat containing 2-like
LRRC31	-23.01	154	1853	1870	hsa:79782	leucine rich repeat containing 31
RPL22L1	-22.17	163	80	97	hsa:200916	60S ribosomal protein L22-like 1
RPS27AP8	-20.24	158	854	870		ribosomal protein S27a pseudogene 8
ZMAT3	-23.07	151	745	764	hsa:64393	Zinc finger matrin-type protein 3
SOX2	-26.58	156	682	699	hsa:6657	Transcription factor SOX-2
FAUP2	-23.85	156	1678	1695		FBR-MuSV-associated ubiquitously expressed (fox derived) pseudogene 2
LOC344887	-20.76	152	1749	1766	hsa:344887	NmrA-like family domain containing 1 pseudogene
CCDC50	-23.31	155	955	972	hsa:152137	Coiled-coil domain-containing protein 50
LOC100507033	-21.78	153	177	193	hsa:100507033	uncharacterized LOC100507033
LOC285303	-22.27	151	98	118		family with sequence similarity 151, member A pseudogene
SLC51A	-30.19	160	691	708	hsa:200931	Organic solute transporter subunit alpha
PIGX	-26.13	150	1442	1459	hsa:54965	HCG40298, isoform CRA_d
DLG1	-32.56	152	1136	1153	hsa:1739	Disks large homolog 1
LOC102723626	-26.25	167	1275	1292		tubulin beta-8 chain-like
LOC101059988	-23.22	153	1396	1414
UVSSA	-23.05	153	271	288	hsa:57654	UV-stimulated scaffold protein A
MFSD10	-33.65	151	1258	1276	hsa:10227	Major facilitator superfamily domain-containing protein 10
LOC100286945	-22.25	156	959	976		X antigen family, member 3 pseudogene
LRPAP1	-27.64	163	231	248	hsa:4043	cDNA FLJ78417, highly similar to Homo sapiens low density lipoprotein receptor-related protein associated protein 1 (LRPAP1), mRNA
STK32B	-24.75	151	1358	1375	hsa:55351	cDNA FLJ78035, highly similar to Homo sapiens serine/threonine protein kinase
MRFAP1L1	-28.91	152	1270	1287	hsa:114932	MORF4 family-associated protein 1-like 1
RP11-367J11.2	-22.22	155	1873	1890
WDR1	-23.62	156	287	304	hsa:9948	WD repeat-containing protein 1
NKX3-2	-24.93	150	1835	1852	hsa:579	Homeobox protein Nkx-3.2
LOC100288683	-22.53	154	658	676		ribosomal protein L21 pseudogene
LOC101929143	-25.42	160	1485	1502	hsa:101929143	uncharacterized LOC101929143
LOC100505912	-22.37	158	1697	1715	hsa:100505912	uncharacterized LOC100505912
CCDC149	-20.96	155	1205	1223	hsa:91050	coiled-coil domain containing 149
RPS29P11	-22.36	151	369	387		ribosomal protein S29 pseudogene 11
MESTP3	-23.31	151	1061	1079		mesoderm specific transcript pseudogene 3
DTHD1	-22.37	152	1130	1147	hsa:401124	Death domain-containing protein 1
TBC1D1	-23.01	154	506	525	hsa:23216	TBC1D1 protein
LOC102723415	-23.03	150	700	717	hsa:102723415	uncharacterized LOC102723415
SHISA3	-22.57	155	1639	1656	hsa:152573	Protein shisa-3 homolog
RPS2P21	-21.25	151	1086	1103		ribosomal protein S2 pseudogene 21
GABRG1	-22.96	154	1056	1073	hsa:2565	cDNA FLJ78149, highly similar to Homo sapiens gamma-aminobutyric acid (GABA) A receptor, gamma 1, mRNA
DUTP7	-21.25	152	723	740		deoxyuridine triphosphatase pseudogene 7
RPL37AP2	-23.54	156	817	834		ribosomal protein L37a pseudogene 2
LOC100420693	-28.5	167	1101	1118		solute carrier family 47 (multidrug and toxin extrusion), member 2 pseudogene
LOC100422024	-27.29	152	1480	1497		UDP glucuronosyltransferase 2 family, polypeptide B7 pseudogene
ODAM	-23.93	153	77	94	hsa:54959	Odontogenic ameloblast-associated protein
UTP3	-30.56	152	1366	1383	hsa:57050	Something about silencing protein 10
LOC102724832	-25.45	160	1417	1434	hsa:102724832	uncharacterized LOC102724832
ART3	-21.05	154	860	877	hsa:419	NAD(P)(+)--arginine ADP-ribosyltransferase
ANTXR2	-33.15	152	1029	1046	hsa:118429	ANTXR2 protein
TECRP1	-25.39	155	1918	1935		trans-2,3-enoyl-CoA reductase pseudogene 1
PPM1K	-21.27	159	885	902	hsa:152926	Protein phosphatase 1K, mitochondrial
NAP1L5	-25.61	151	923	941	hsa:266812	Putative uncharacterized protein DKFZp434K0835
TMSB4XP8	-25.06	152	1818	1835	hsa:7117	thymosin beta 4, X-linked pseudogene 8
ATOH1	-26.28	150	668	685	hsa:474	ATOH1 protein
BANK1	-22.4	154	1593	1611	hsa:55024	B-cell scaffold protein with ankyrin repeats
DDX3YP3	-20.94	152	88	104		DEAD (Asp-Glu-Ala-Asp) box polypeptide 3, pseudogene 3
PITX2	-20.58	151	231	249	hsa:5308	Pituitary homeobox 2
TUBB8P3	-24.44	162	1391	1408		tubulin beta 8 class VIII pseudogene 3
RTEL1P1	-22.61	154	1813	1829		regulator of telomere elongation helicase 1 pseudogene 1
CICP16	-21.06	154	1228	1245		capicua transcriptional repressor pseudogene 16
LOC101926936	-22.6	150	1208	1225	hsa:101926936	uncharacterized LOC101926936
LOC101926918	-20.44	154	1416	1432	hsa:101926918	uncharacterized LOC101926918
SPATA5	-24.11	157	1111	1129	hsa:166378	Spermatogenesis-associated protein 5
TECRP2	-23.81	155	1941	1958		trans-2,3-enoyl-CoA reductase pseudogene 2
FAT4	-22.32	155	1421	1438	hsa:79633	cDNA FLJ33973 fis, clone DFNES2001800, highly similar to Homo sapiens FAT tumor suppressor homolog 4 (Drosophila) (FAT4), mRNA
PCDH18	-23.32	151	1015	1032	hsa:54510	Protocadherin-18
NAA15	-20.16	154	1772	1789	hsa:80155	N-alpha-acetyltransferase 15, NatA auxiliary subunit
SETD7	-27.03	156	1108	1125	hsa:80854	Histone-lysine N-methyltransferase SETD7
RPS2P20	-21.15	152	227	244		ribosomal protein S2 pseudogene 20
SMARCA5	-20.42	150	473	490	hsa:8467	cDNA FLJ51771, highly similar to SWI/SNF-related matrix-associatedactin-dependent regulator of chromatin subfamily A member5 (EC 3.6.1.-)
PRMT9	-25.79	151	1775	1793	hsa:90826	Putative protein arginine N-methyltransferase 9
LRBA	-28.91	150	426	443	hsa:987	Lipopolysaccharide-responsive and beige-like anchor protein
LOC100505685	-22.2	150	524	544	hsa:100505685	uncharacterized LOC100505685
YWHAQP4	-26.7	156	1603	1621		YWHAQ pseudogene 4
NOL8P1	-24.05	155	1650	1667		nucleolar protein 8 pseudogene 1
LOC102724976	-23.57	155	74	92	hsa:102724976	uncharacterized LOC102724976
GALNTL6	-28.99	155	854	872	hsa:442117	cDNA FLJ59117, highly similar to Homo sapiens polypeptide N-acetylgalactosaminyltransferase 17 (GALNT17), mRNA
LOC102723627	-23.37	152	1453	1470	hsa:102723627	uncharacterized LOC102723627
TSEN2P1	-21.21	152	856	873		TSEN2 tRNA splicing endonuclease subunit pseudogene 1
ING2	-26	156	1287	1304	hsa:3622	Inhibitor of growth protein 2
MIR4277	-20.93	151	1795	1812	hsa:100422966	microRNA 4277
MRPL36	-20.68	152	1180	1197	hsa:64979	39S ribosomal protein L36, mitochondrial
C5orf38	-20.72	151	1974	1993	hsa:153571	Protein CEI
CTD-2297D10.2	-24.76	155	477	494	hsa:101929176	uncharacterized LOC101929176
LOC101929232	-20.56	151	463	480	hsa:101929232	uncharacterized LOC101929232
FAM173B	-21.88	154	761	780	hsa:134145	Protein FAM173B
H3.Y	-20.04	153	102	119		histone cluster 2, H3d pseudogene
CDH6	-21.76	159	1949	1966	hsa:1004	Cadherin-6
RAI14	-23.52	152	132	149	hsa:26064	cDNA FLJ13073 fis, clone NT2RP3001854, highly similar to Ankycorbin
ZNF131	-22.31	155	687	704	hsa:7690	HCG36935, isoform CRA_b
LOC100419037	-20.53	150	1365	1382		spermine synthase pseudogene
RPL29P12	-29.06	156	1207	1224		ribosomal protein L29 pseudogene 12
EMB	-21.73	151	1819	1836	hsa:133418	Embigin
CDC20B	-28.98	160	1831	1848	hsa:166979	cell division cycle 20B
MIR449C	-28.98	160	1093	1110	hsa:100313923	microRNA 449c
MAP3K1	-26.07	160	877	894	hsa:4214	Mitogen-activated protein kinase kinase kinase 1
CCNB1	-25.47	156	114	131	hsa:891	G2/mitotic-specific cyclin-B1
BTF3	-22.55	155	1216	1233	hsa:689	Transcription factor BTF3
LOC101060043	-25.67	155	1711	1728		sulfiredoxin 1 pseudogene
LOC102724480	-22.47	153	1769	1786	hsa:102724480	uncharacterized LOC102724480
PDE8B	-20.62	150	1547	1564	hsa:8622	cDNA FLJ11212 fis, clone PLACE1007958, highly similar to High-affinity cAMP-specific and IBMX-insensitive 3',5'-cyclic phosphodiesterase 8B (EC 3.1.4.17)
OTP	-24.32	150	1712	1729	hsa:23440	Homeobox protein orthopedia
LOC100422441	-20.31	154	1862	1878		heat shock protein 90kDa alpha (cytosolic), class B member 1 pseudogene
SSBP2	-21.83	150	1888	1905	hsa:23635	cDNA FLJ52868, highly similar to Single-stranded DNA-binding protein 2
MIR3977	-23.61	162	1797	1814	hsa:100616297	microRNA 3977
ST13P12	-21.94	153	360	378		suppression of tumorigenicity 13 (colon carcinoma) (Hsp70 interacting protein) pseudogene 12
EDIL3	-23.96	151	1454	1471	hsa:10085	cDNA FLJ50929, highly similar to EGF-like repeat and discoidin I-likedomain-containing protein 3
LOC100420909	-27.64	163	1393	1410		transmembrane protein 251 pseudogene
FABP5P5	-21.97	151	920	938		fatty acid binding protein 5 pseudogene 5
SLCO6A1	-21.37	154	784	803	hsa:133482	Solute carrier organic anion transporter family member 6A1
LOC100421307	-27.53	160	351	368
LOC100505811	-21.29	152	1290	1307	hsa:100505811	uncharacterized LOC100505811
MGC32805	-21.09	156	545	562	hsa:153163	uncharacterized LOC153163
MARCH3	-20.01	155	220	237	hsa:115123	E3 ubiquitin-protein ligase MARCH3
IRF1	-30.52	163	989	1007	hsa:3659	cDNA FLJ52019, moderately similar to Interferon regulatory factor 1
KIF3A	-27.79	159	161	178	hsa:11127	Kinesin-like protein KIF3A
UQCRQ	-21.58	150	1805	1821	hsa:27089	cDNA FLJ50798, weakly similar to Ubiquinol-cytochrome c reductase complex ubiquinone-binding protein QP-C (EC 1.10.2.2)
JADE2	-26.41	151	821	839	hsa:23338	cDNA FLJ77750, highly similar to Homo sapiens PHD finger protein 15 (PHF15), mRNA
LOC340073	-22.12	156	450	467
LOC389332	-23.92	151	347	364	hsa:389332	uncharacterized LOC389332
SPOCK1	-29.06	156	891	908	hsa:6695	Sparc/osteonectin, cwcv and kazal-like domains proteoglycan (Testican) 1, isoform CRA_a
MZB1	-32.36	152	543	560	hsa:51237	cDNA FLJ32987 fis, clone THYMU1000032
PSD2	-21.87	151	1012	1029	hsa:84249	PH and SEC7 domain-containing protein 2
NRG2	-20.54	153	217	233	hsa:9542	Pro-neuregulin-2, membrane-bound isoform
LOC100505798	-26.8	152	1143	1160	hsa:100505798	uncharacterized LOC100505798
LOC102723997	-25.4	152	278	295	hsa:102723997	uncharacterized LOC102723997
LOC100420513	-26.47	160	1925	1942		TNF receptor-associated factor 4 pseudogene
PPP2R2B-IT1	-20.22	152	688	705	hsa:100874361	PPP2R2B intronic transcript 1 (non-protein coding)
MIR378A	-31.54	152	660	677	hsa:494327	microRNA 378a
CCDC69	-29.27	150	254	271	hsa:26112	coiled-coil domain containing 69
NPM1	-28.58	155	1753	1770	hsa:4869	Truncated nucleolar phosphoprotein B23
NEURL1B	-23.64	151	525	542	hsa:54492	E3 ubiquitin-protein ligase NEURL1B
BNIP1	-23.26	150	1124	1141	hsa:662	Vesicle transport protein SEC20
LOC102724551	-26.71	155	1187	1205	hsa:102724551	uncharacterized LOC102724551
CDHR2	-22.55	152	411	428	hsa:54825	Cadherin-related family member 2
SNCB	-24.1	155	1830	1848	hsa:6620	Beta-synuclein variant
FGFR4	-22.67	159	1490	1507	hsa:2264	Fibroblast growth factor receptor 4
PRMT1P1	-20.03	150	631	649		protein arginine methyltransferase 1 pseudogene 1
RAB24	-24.62	151	49	66	hsa:53917	RAB24, member RAS oncogene family, isoform CRA_b
ZNF354C	-22.65	152	1496	1513	hsa:30832	Zinc finger protein 354C
SCGB3A1	-24.71	151	69	86	hsa:92304	Secretoglobin family 3A member 1
LOC102724781	-22.6	150	1216	1233	hsa:102724781	uncharacterized LOC102724781
CICP18	-21.06	154	1546	1563		capicua transcriptional repressor pseudogene 18
DUSP22	-23.22	150	1607	1624	hsa:56940	Dual specificity protein phosphatase 22
FLJ46552	-25.57	156	1585	1602	hsa:401230	FLJ46552 protein
SLC22A23	-24.57	156	1457	1474	hsa:63027	Solute carrier family 22 member 23
LOC100129052	-25.21	160	1565	1582		N(alpha)-acetyltransferase 40, NatD catalytic subunit, homolog (S. cerevisiae) pseudogene
PSMC1P11	-28.11	163	571	591		proteasome (prosome, macropain) 26S subunit, ATPase, 1 pseudogene 11
PPP1R3G	-25.13	157	639	656	hsa:648791	Protein phosphatase 1 regulatory subunit 3G
F13A1	-29.35	156	411	428	hsa:2162	Coagulation factor XIII A chain
RPL21P63	-27.99	160	842	859		ribosomal protein L21 pseudogene 63
ELOVL2-AS1	-25.83	155	1033	1051	hsa:100506409	ELOVL2 antisense RNA 1
LOC102724361	-24.54	159	1125	1143	hsa:102724361	uncharacterized LOC102724361
LOC100129761	-26.23	158	1189	1207		adenosylmethionine decarboxylase 1 pseudogene 4
EDN1	-21.63	157	1223	1240	hsa:1906	Endothelin-1
RP1-257A7.4	-22.96	151	1311	1328
PHACTR1	-24.57	156	228	245	hsa:221692	Phosphatase and actin regulator 1
LINC01108	-26.89	163	281	299	hsa:102216342	long intergenic non-protein coding RNA 1108
UQCRFS1P3	-26.75	158	1655	1673		ubiquinol-cytochrome c reductase, Rieske iron-sulfur polypeptide 1 pseudogene 3
ID4	-35.71	176	1647	1664	hsa:3400	DNA-binding protein inhibitor ID-4
CASC15	-25.2	151	877	894	hsa:401237	cancer susceptibility candidate 15 (non-protein coding)
ACOT13	-21.92	164	737	754	hsa:55856	Acyl-coenzyme A thioesterase 13
LRRC16A	-24.08	158	1160	1177	hsa:55604	LRRC16A protein
HIST1H2BE	-29.37	155	1129	1146	hsa:8344	histone cluster 1, H2be
TRNAV20	-22.22	150	1033	1050		transfer RNA-Val (CAC) 9-1
TRNAV31	-24.67	151	262	279		transfer RNA-Val (TAC) 4-1
TRNAK31	-23.97	158	460	478		transfer RNA-Lys (TTT) 9-1
TRNAT13	-20.11	150	1724	1744		transfer RNA-Thr (CGT) 5-1
ZNF192P2	-27.69	157	1948	1965		zinc finger protein 192 pseudogene 2
LINC00336	-24.71	157	1164	1183	hsa:401253	long intergenic non-protein coding RNA 336
ITPR3	-24.62	152	698	716	hsa:3710	ITPR3 protein
LOC101929285	-21.39	159	881	898	hsa:101929285	uncharacterized LOC101929285
ARMC12	-22.37	155	585	603	hsa:221481	Armadillo repeat-containing protein 12
MTCH1	-24.41	151	800	817	hsa:23787	Mitochondrial carrier homolog 1 (C. elegans), isoform CRA_c
LOC100128655	-33.48	168	485	502	hsa:100128655	ribosomal protein S2 pseudogene
TREML3P	-28.31	150	946	967	hsa:340206	triggering receptor expressed on myeloid cells-like 3, pseudogene
PGC	-29.07	154	782	801	hsa:5225	cDNA FLJ51342, highly similar to Gastricsin (EC 3.4.23.3)
TAF8	-24.83	151	178	196	hsa:129685	Taube nuss homolog (Mouse), isoform CRA_a
YIPF3	-24.02	151	1610	1628	hsa:25844	Protein YIPF3
RSPH9	-22.02	155	281	298	hsa:221421	Radial spoke head protein 9 homolog
C6orf223	-25.45	155	1982	1999	hsa:221416	chromosome 6 open reading frame 223
LOC101929726	-22.98	153	521	539	hsa:101929726	uncharacterized LOC101929726
TDRD6	-21.37	155	1965	1982	hsa:221400	Tudor domain-containing protein 6
KRT19P1	-26.23	153	1367	1386		keratin 19 pseudogene 1
KHDC1P1	-21.51	151	1651	1669		KH homology domain containing 1 pseudogene 1
LOC100422671	-29.17	158	776	795		cell division cycle 73, Paf1/RNA polymerase II complex component, homolog (S. cerevisiae) pseudogene
LOC101928770	-31.22	171	930	948
MRAP2	-20.85	152	641	658	hsa:112609	Melanocortin-2 receptor accessory protein 2
SYNCRIP	-20.57	152	259	276	hsa:10492	cDNA, FLJ94136, highly similar to Homo sapiens synaptotagmin binding, cytoplasmic RNA interacting protein (SYNCRIP), mRNA
LOC643916	-22.84	150	1285	1301		RAB1A, member RAS oncogene family pseudogene
C6orf164	-25.71	152	137	154	hsa:63914	chromosome 6 open reading frame 164
RNGTT	-26.2	153	1652	1667	hsa:8732	cDNA, FLJ92740, highly similar to Homo sapiens RNA guanylyltransferase and 5'-phosphatase (RNGTT), mRNA
LOC100131124	-24.4	152	1186	1203		adaptor-related protein complex 4, sigma 1 subunit pseudogene
MDN1	-26.21	163	909	926	hsa:23195	Midasin
EPHA7	-25.99	162	1823	1840	hsa:2045	Ephrin type-A receptor 7
USP45	-20.74	154	1737	1754	hsa:85015	Ubiquitinyl hydrolase 1
LOC100996634	-20.23	150	1109	1127	hsa:100996634	transmembrane protein FLJ37396
ZBTB24	-31.8	168	37	54	hsa:9841	Zinc finger and BTB domain-containing protein 24
WASF1	-27.16	156	609	626	hsa:8936	Wiskott-Aldrich syndrome protein family member 1
PA2G4P5	-22.64	152	1083	1102		proliferation-associated 2G4 pseudogene 5
CLVS2	-24.12	158	271	289	hsa:134829	Clavesin-2
C6orf58	-21.34	153	1035	1053	hsa:352999	UPF0762 protein C6orf58
TMEM244	-22.38	163	1952	1969	hsa:253582	Transmembrane protein 244
ENPP1	-25.6	158	1430	1450	hsa:5167	cDNA, FLJ95771, highly similar to Homo sapiens ectonucleotide pyrophosphatase/phosphodiesterase 1 (ENPP1), mRNA
TAAR9	-28.16	155	218	237	hsa:134860	Trace amine-associated receptor 9
TCF21	-25.14	157	1744	1761	hsa:6943	Transcription factor 21
MIR548A2	-25.18	156	1639	1656	hsa:693126	microRNA 548a-2
MARCKSL1P2	-25.99	162	1040	1057		MARCKS-like 1 pseudogene 2
RP11-440G9.1	-33.98	172	387	404
TRNAL29	-26.6	155	1087	1105		transfer RNA-Leu (TAA) 1-1
RAET1L	-26.52	163	1702	1719	hsa:154064	Retinoic acid early transcript 1L protein
TUBB4BP7	-20.43	150	1196	1213		tubulin, beta 4B class IVb pseudogene 7
FBXO5	-21.18	155	641	658	hsa:26271	F-box only protein 5
MIR1202	-28.66	154	1929	1949	hsa:100302259	microRNA 1202
LOC641708	-27.23	156	1178	1195		hydroxysteroid (17-beta) dehydrogenase 12 pseudogene
RP11-13P5.2	-22.38	152	1200	1217
MAP3K4	-21.55	154	364	381	hsa:4216	Mitogen-activated protein kinase kinase kinase 4
RPS6KA2	-28.77	152	1424	1441	hsa:6196	Ribosomal protein S6 kinase alpha-2
TCP10L2	-23.07	150	590	606	hsa:401285	t-complex 10-like 2
FRMD1	-21.63	150	1498	1515	hsa:79981	cDNA FLJ54974, highly similar to FERM domain-containing protein 1
WDR27	-20.07	150	1253	1270	hsa:253769	WD repeat-containing protein 27
RP5-1086L22.1	-26.26	155	353	371
AC226118.1	-22.26	151	491	508
PDGFA	-26.08	156	435	452	hsa:5154	Platelet-derived growth factor alpha polypeptide, isoform CRA_a
PRKAR1B	-28.83	162	1177	1194	hsa:5575	Protein kinase, cAMP-dependent, regulatory, type I, beta, isoform CRA_b
ZFAND2A	-30.55	165	1220	1237	hsa:90637	cDNA FLJ76351, highly similar to Homo sapiens zinc finger, AN1-type domain 2A (ZFAND2A), mRNA
MAD1L1	-21.33	152	1892	1909	hsa:8379	MAD1 mitotic arrest deficient-like 1 (Yeast)
MIR4648	-24.72	162	466	483	hsa:100616116	microRNA 4648
RPL21P72	-27	151	244	261		ribosomal protein L21 pseudogene 72
PAPOLB	-25.82	156	1869	1886	hsa:56903	Testis-specific poly(A) polymerase
MMD2	-29.73	159	547	565	hsa:221938	Monocyte to macrophage differentiation factor 2
LOC101927325	-26.58	155	321	339	hsa:101927325	uncharacterized LOC101927325
LOC101927354	-23.89	157	714	731	hsa:101927354	uncharacterized LOC101927354
LOC317727	-25.38	151	1388	1406		ataxin 2 related protein pseudogene
TWISTNB	-23.75	156	924	941	hsa:221830	DNA-directed RNA polymerase I subunit RPA43
ABCB5	-20.63	150	1830	1847	hsa:340273	HCG38926, isoform CRA_a
CYCS	-24.02	150	852	871	hsa:54205	Cytochrome c
KIAA0087	-21.95	150	945	961	hsa:9808	KIAA0087
HOXA-AS3	-22.02	157	237	254	hsa:100133311	HOXA cluster antisense RNA 3
HOXA10	-24.69	156	1157	1174	hsa:3206	Homeobox A10, isoform CRA_a
MIR196B	-23.25	157	1392	1408	hsa:442920	microRNA 196b
HOXA10-HOXA9	-22.22	158	160	177	hsa:100534589	HOXA10-HOXA9 readthrough
MIR550A3	-21.75	153	864	880	hsa:100616354	microRNA 550a-3
SCRN1	-20.78	150	957	974	hsa:9805	Secernin 1, isoform CRA_a
AQP1	-26.92	156	1650	1667	hsa:358	HCG39137, isoform CRA_a
NPSR1	-22.23	156	1631	1648	hsa:387129	G protein-coupled receptor 154, isoform CRA_b
FAM183B	-25.58	150	1232	1249	hsa:340286	acyloxyacyl hydrolase (neutrophil)
CICP22	-21.06	154	444	461		capicua transcriptional repressor pseudogene 22
RPL18AP10	-24.53	151	594	611		ribosomal protein L18a pseudogene 10
HECW1	-23.84	157	1	14	hsa:23072	HECT type E3 ubiquitin ligase
MIR6837	-21.48	156	1297	1314	hsa:102466985	microRNA 6837
MIR4649	-28.76	152	1009	1026	hsa:100616346	microRNA 4649
ZMIZ2	-25.01	153	1758	1778	hsa:83637	Zinc finger MIZ domain-containing protein 2
SNORA9	-24.26	151	903	921	hsa:677798	small nucleolar RNA, H/ACA box 9
LOC102723334	-23.58	152	143	160	hsa:102723334	uncharacterized LOC102723334
SNORA5A	-23.3	158	440	458	hsa:654319	small nucleolar RNA, H/ACA box 5A
SNORA5C	-23.3	158	997	1015	hsa:677796	small nucleolar RNA, H/ACA box 5C
ADCY1	-28.45	159	664	681	hsa:107	Adenylate cyclase type 1
LOC101929008	-25.06	153	1218	1235	hsa:101929008	uncharacterized LOC101929008
LOC100419776	-26.3	150	865	882
C7orf69	-34.08	167	305	324	hsa:80099	Uncharacterized protein C7orf69
ZPBP	-29.06	158	1162	1178	hsa:11055	Zona pellucida-binding protein 1
LOC102723522	-21.67	155	516	534
RPL7L1P2	-23.89	151	375	395		ribosomal protein L7-like 1 pseudogene 2
CICP17	-21.06	154	981	998		capicua transcriptional repressor pseudogene 17
LOC442309	-27.54	155	255	272		interferon induced transmembrane protein 3 pseudogene
LOC100130909	-24.86	155	612	630		ribonuclease T2 pseudogene
LOC100533652	-29.48	160	902	919		uncharacterized LOC100533652
MIR3147	-29.92	156	1069	1086	hsa:100422939	microRNA 3147
LOC101929114	-25.34	160	767	784	hsa:101929114	uncharacterized LOC101929114
LOC101929022	-25.34	160	767	784	hsa:101929022	uncharacterized LOC101929022
LOC100129293	-25.18	154	1027	1044		IgLON family member 5 pseudogene
LOC102724798	-26.07	160	111	128	hsa:102724798	uncharacterized LOC102724798
LOC101060185	-23.17	150	1444	1461		spidroin-1-like
LOC100420546	-23	157	968	983		general transcription factor IIi pseudogene 5
ASL	-28.99	151	1672	1690	hsa:435	Argininosuccinate lyase, isoform CRA_b
LOC643353	-21.85	150	1867	1887
LOC100507468	-21.2	155	760	777	hsa:100507468	uncharacterized LOC100507468
STAG3L3	-23.47	151	231	252	hsa:442578	STAG3-like protein 3
DNAJC30	-21.14	152	1704	1721	hsa:84277	DnaJ homolog subfamily C member 30
STAG3L2	-23.47	151	253	274	hsa:442582	Putative STAG3-like protein 2
STAG3L1	-23.47	151	241	262	hsa:54441	Putative STAG3-like protein 1
NSUN5P1	-20.34	150	1621	1639	hsa:155400	cDNA FLJ36993 fis, clone BRACE2006924, highly similar to Homo sapiens Williams-Beuren Syndrome critical region protein 20 copy B (WBSCR20B), mRNA
TMEM120A	-24.44	155	1323	1340	hsa:83862	Transmembrane protein induced by tumor necrosis factor alpha, isoform CRA_a
LOC100422695	-21.07	156	204	221		SWI/SNF related, matrix associated, actin dependent regulator of chromatin, subfamily a, member 5 pseudogene
FAM185BP	-25.5	151	1054	1073		family with sequence similarity 185, member A pseudogene
TVP23CP1	-26.2	151	838	858		TVP23C pseudogene 1
RN7SL7P	-27.86	163	1782	1799		RNA, 7SL, cytoplasmic 7, pseudogene
CPSF4	-24.86	152	623	640	hsa:10898	Cleavage and polyadenylation-specificity factor subunit 4
STAG3L5P-PVRIG2P-PILRB	-22.66	152	1309	1328	hsa:101752399	STAG3L5P-PVRIG2P-PILRB readthrough
NYAP1	-22.99	156	1202	1219	hsa:222950	Neuronal tyrosine-phosphorylated phosphoinositide-3-kinase adapter 1
GIGYF1	-21.22	155	11	28	hsa:64599	PERQ amino acid-rich with GYF domain-containing protein 1
MUC12	-29.51	150	1363	1380	hsa:10071	Mucin-12
MIR4653	-21.81	150	110	126	hsa:100616117	microRNA 4653
LOC100422696	-21.07	156	207	224		SWI/SNF related, matrix associated, actin dependent regulator of chromatin, subfamily a, member 5 pseudogene
FEZF1	-26.73	156	706	723	hsa:389549	Fez family zinc finger protein 1
CYCSP20	-26.82	161	768	786		cytochrome c, somatic pseudogene 20
MIR96	-24.95	152	1089	1106	hsa:407053	microRNA 96
MIR183	-24.95	152	1302	1319	hsa:406959	microRNA 183
LOC101928807	-20.96	154	1017	1034	hsa:101928807	uncharacterized LOC101928807
MIR6509	-24.94	160	441	458	hsa:102465254	microRNA 6509
PSMC1P3	-24.63	155	543	563		proteasome (prosome, macropain) 26S subunit, ATPase, 1 pseudogene 3
RPL18P5	-24.65	153	941	958		ribosomal protein L18 pseudogene 5
ADCK2	-25.13	158	1007	1023	hsa:90956	AarF domain containing kinase 2
NDUFB2-AS1	-28.89	165	693	710	hsa:100134713	NDUFB2 antisense RNA 1
PIP	-21.06	158	1849	1866	hsa:5304	Prolactin-inducible protein
ZYX	-27.21	151	1858	1876	hsa:7791	cDNA FLJ53160, highly similar to Zyxin
MIR6892	-27.21	151	303	321	hsa:102465538	microRNA 6892
RPL26P22	-20.2	154	786	803		ribosomal protein L26 pseudogene 22
RPL26P24	-20.2	154	786	803		ribosomal protein L26 pseudogene 24
LOC101928652	-23.31	163	1976	1993	hsa:101928652	uncharacterized LOC101928652
RNY3	-32.65	152	1390	1407	hsa:6085	RNA, Ro-associated Y3
ZNF467	-24.48	150	962	979	hsa:168544	Zinc finger protein 467
RARRES2	-27.01	156	622	639	hsa:5919	Retinoic acid receptor responder (Tazarotene induced) 2
LOC101928806	-20.27	150	241	260	hsa:101928806	uncharacterized LOC101928806
LINC00996	-27.99	152	784	799	hsa:285972	long intergenic non-protein coding RNA 996
TMEM176B	-31.8	162	1843	1860	hsa:28959	cDNA FLJ39985 fis, clone STOMA2000279, highly similar to Homo sapiens LR8 protein (LR8), mRNA
ASIC3	-20.36	151	846	864	hsa:9311	Amiloride-sensitive cation channel 3, isoform CRA_b
TMUB1	-26.05	152	1343	1361	hsa:83590	Transmembrane and ubiquitin-like domain-containing protein 1
LOC644090	-20.02	153	1754	1772	hsa:644090	uncharacterized LOC644090
YBX1P4	-25.6	158	760	779		Y box binding protein 1 pseudogene 4
LINC01003	-20.16	152	1029	1046	hsa:100128822	long intergenic non-protein coding RNA 1003
ACTR3B	-24.32	154	1773	1789	hsa:57180	cDNA FLJ10336 fis, clone NT2RM2000691, highly similar to Homo sapiens ARP3 actin-related protein 3 homolog B (yeast) (ACTR3B), mRNA
PTPRN2	-24.52	151	1695	1713	hsa:5799	Protein-tyrosine-phosphatase
MIR595	-25.92	152	856	873	hsa:693180	microRNA 595
RNA5SP251	-21.06	154	1480	1497		RNA, 5S ribosomal pseudogene 251
MIR4659B	-21.72	151	1047	1064	hsa:100616372	microRNA 4659b
DEFT1P	-20.31	155	491	509	hsa:170949	defensin, theta 1 pseudogene
DEFT1P2	-20.31	155	491	509	hsa:100287083	defensin, theta 1 pseudogene 2
LOC101928095	-26.21	155	903	922		skin secretory protein xP2-like
LINC00965	-20.68	151	905	924	hsa:349196	long intergenic non-protein coding RNA 965
LOC101929400	-26.21	155	903	922		skin secretory protein xP2-like
PRSS55	-24.2	155	295	315	hsa:203074	Serine protease 55
RNA5SP252	-23.61	152	951	968		RNA, 5S ribosomal pseudogene 252
LOC101929248	-20.05	159	590	607	hsa:101929248	uncharacterized LOC101929248
C8orf12	-23.52	153	248	264	hsa:83656	FAM167A antisense RNA 1
GATA4	-23.08	156	1622	1639	hsa:2626	cDNA FLJ39741 fis, clone SMINT2016544, highly similar to TRANSCRIPTION FACTOR GATA-4
MTUS1	-25.85	159	1557	1575	hsa:57509	Microtubule-associated tumor suppressor 1
MIR548V	-21.33	151	206	223	hsa:100422850	microRNA 548v
CSGALNACT1	-23.61	151	1082	1099	hsa:55790	cDNA FLJ30592 fis, clone BRAWH2008706, highly similar to Chondroitinbeta-1,4-N-acetylgalactosaminyltransferase 1 (EC 2.4.1.174)
SORBS3	-27.75	152	1228	1245	hsa:10174	cDNA FLJ60912, highly similar to Vinexin
LOXL2	-23.98	156	1777	1794	hsa:4017	cDNA FLJ53707, highly similar to Lysyl oxidase homolog 2 (EC 1.4.3.-)
LOC646708	-27.4	158	914	930		DnaJ (Hsp40) homolog, subfamily C, member 5 pseudogene
MIR6876	-25.39	155	688	705	hsa:102465527	microRNA 6876
LOC102723395	-23.79	155	1802	1820	hsa:102723395	uncharacterized LOC102723395
SCARA5	-26.47	158	1777	1794	hsa:286133	cDNA FLJ57441, highly similar to Homo sapiens scavenger receptor class A, member 5 (SCARA5), mRNA
ELP3	-21.16	150	306	322	hsa:55140	cDNA, FLJ78952, highly similar to Homo sapiens elongation protein 3 homolog (ELP3), mRNA
RNA5SP260	-26.83	151	980	1000		RNA, 5S ribosomal pseudogene 260
DUSP26	-22.83	160	1636	1653	hsa:78986	Dual-specificity protein phosphatase 26
ZNF703	-23.92	154	315	333	hsa:80139	Zinc finger protein 703
AP3M2	-29.23	160	450	467	hsa:10947	AP-3 complex subunit mu-2
LOC100507464	-22.9	158	1	18	hsa:100507464	uncharacterized LOC100507464
XKR4	-27.77	163	1336	1353	hsa:114786	XK-related protein 4
TOX	-26.18	152	1132	1149	hsa:9760	Thymocyte selection-associated high mobility group box protein TOX
LOC101929610	-25.93	155	178	195	hsa:101929610	uncharacterized LOC101929610
MIR124-2	-20.96	150	1132	1150	hsa:406908	microRNA 124-2
MTFR1	-22.96	154	1006	1023	hsa:9650	Mitochondrial fission regulator 1, isoform CRA_a
ARFGEF1	-27.08	153	1221	1236	hsa:10565	ADP-ribosylation factor guanine nucleotide-exchange factor 1(Brefeldin A-inhibited), isoform CRA_a
RPL17P31	-21.25	155	986	1003		ribosomal protein L17 pseudogene 31
PAG1	-23.34	164	1483	1500	hsa:55824	Phosphoprotein associated with glycosphingolipid-enriched microdomains 1
SLC2A3P4	-24.85	153	1795	1813		solute carrier family 2 (facilitated glucose transporter), member 3 pseudogene 4
RPS12P15	-24.76	159	1027	1045		ribosomal protein S12 pseudogene 15
KLF10	-25.06	155	216	233	hsa:7071	Krueppel-like factor 10
LOC100996457	-27.67	168	1612	1629
MIR3151	-20.78	151	1586	1603	hsa:100422992	microRNA 3151
EBAG9	-25.38	155	1145	1163	hsa:9166	Estrogen receptor binding site associated, antigen, 9, isoform CRA_a
RPL30P16	-27.1	151	1533	1551		ribosomal protein L30 pseudogene 16
RPL18P7	-23.99	154	1716	1734		ribosomal protein L18 pseudogene 7
NOV	-23.98	156	30	47	hsa:4856	Nephroblastoma overexpressed gene, isoform CRA_a
CYCSP23	-24.65	159	1255	1272		cytochrome c, somatic pseudogene 23
DEPTOR	-21.91	155	442	459	hsa:64798	DEP domain-containing mTOR-interacting protein
FAM83A-AS1	-23.85	155	924	941	hsa:100131726	FAM83A antisense RNA 1
SQLE	-22.08	150	1114	1132	hsa:6713	cDNA FLJ51555, highly similar to Squalene monooxygenase (EC 1.14.99.7)
ASAP1-IT1	-21.28	151	1123	1140	hsa:29065	ASAP1 intronic transcript 1 (non-protein coding)
MIR7848	-22.37	151	831	849	hsa:102466865	microRNA 7848
MROH4P	-20.79	155	574	591		maestro heat-like repeat family member 4, pseudogene
ARC	-23.52	156	313	330	hsa:23237	Activity-regulated cytoskeleton-associated protein
LOC101928087	-22.96	150	555	572	hsa:101928087	uncharacterized LOC101928087
PSCA	-22.43	153	702	719	hsa:8000	Prostate stem cell antigen
GLI4	-23.92	150	21	38	hsa:2738	Zinc finger protein GLI4
EPPK1	-21.79	150	358	375	hsa:83481	Epiplakin
MIR661	-26.23	159	330	348	hsa:724031	microRNA 661
SCRT1	-22.98	152	1879	1895	hsa:83482	Transcriptional repressor scratch 1
ARHGAP39	-25.31	159	1761	1779	hsa:80728	cDNA FLJ35182 fis, clone PLACE6015445, moderately similar to PUTATIVE PREOPTIC REGULATORY FACTOR-2
MIR1302-11	-28.72	154	699	718	hsa:100422919	microRNA 1302-11
KCNV2	-26.38	152	1690	1707	hsa:169522	cDNA FLJ59225, highly similar to Potassium voltage-gated channel subfamily V member 2
JAK2	-25.37	158	366	384	hsa:3717	Tyrosine-protein kinase JAK2
HMGN2P31	-20.46	151	520	541		high mobility group nucleosomal binding domain 2 pseudogene 31
SNAPC3	-26.2	155	1979	1996	hsa:6619	snRNA-activating protein complex subunit 3
SH3GL2	-24.46	154	769	789	hsa:6456	Endophilin
PLIN2	-23.82	153	167	184	hsa:123	Perilipin-2
RPS6	-23.14	152	1671	1688	hsa:6194	40S ribosomal protein S6
TUBB8P1	-24.06	158	1391	1408		tubulin beta 8 class VIII pseudogene 1
C9orf53	-27.51	162	81	98	hsa:51198	CDKN2A antisense RNA 1 (head to head)
LOC100288436	-30.09	159	917	936
DNAJA1	-26.19	151	1215	1232	hsa:3301	cDNA FLJ52352, highly similar to DnaJ homolog subfamily A member 1
TUBB4BP2	-21.91	156	1395	1412		tubulin, beta 4B class IVb pseudogene 2
CCL27	-29.7	152	707	724	hsa:10850	CCL27 protein
CCL21	-25.33	156	1853	1870	hsa:6366	C-C motif chemokine 21
VCP	-29.94	156	1186	1203	hsa:7415	Transitional endoplasmic reticulum ATPase
CA9	-25.88	159	1350	1368	hsa:768	Truncated carbonic anhydrase 9
TPM2	-22.05	151	1001	1018	hsa:7169	Tropomyosin beta chain
TLN1	-28.51	165	104	121	hsa:7094	Talin-1
MSMP	-23.96	152	1537	1554	hsa:692094	Prostate-associated microseminoprotein
OR13E1P	-23.19	153	512	529		olfactory receptor, family 13, subfamily E, member 1 pseudogene
OR13J1	-27.5	155	249	267	hsa:392309	Olfactory receptor 13J1
MIR4476	-30.52	170	1372	1389	hsa:100616456	microRNA 4476
MIR4540	-25.92	163	1113	1131	hsa:100616278	microRNA 4540
EXOSC3	-23.12	154	177	196	hsa:51010	Exosome complex component RRP40
ANKRD18A	-24.09	150	1918	1935	hsa:253650	ankyrin repeat domain 18A
LOC102724462	-24.47	151	797	816	hsa:102724462	uncharacterized LOC102724462
LOC100996643	-25.69	152	66	83	hsa:100996643	monofunctional C1-tetrahydrofolate synthase, mitochondrial-like
LOC101928195	-25.69	152	62	79	hsa:101928195	monofunctional C1-tetrahydrofolate synthase, mitochondrial-like
RPS27AP15	-22.05	151	402	420		ribosomal protein S27a pseudogene 15
GNA14	-20.21	150	1735	1752	hsa:9630	Guanine nucleotide-binding protein subunit alpha-14
ASS1P3	-23.15	150	1962	1979		argininosuccinate synthetase 1 pseudogene 3
RPL21P84	-26.44	160	1260	1277		ribosomal protein L21 pseudogene 84
CEP78	-25.47	156	1792	1809	hsa:84131	Centrosomal protein of 78 kDa
HNRNPK	-23.48	155	504	522	hsa:3190	Heterogeneous nuclear ribonucleoprotein K, isoform CRA_d
LOC101927603	-22.35	152	1752	1769	hsa:101927603	uncharacterized LOC101927603
ZCCHC6	-21.98	156	737	754	hsa:79670	Zinc finger, CCHC domain containing 6, isoform CRA_b
PA2G4P6	-24.2	158	1083	1102		proliferation-associated 2G4 pseudogene 6
MIR4290	-20.05	150	1560	1577	hsa:100422963	microRNA 4290
RP11-389K14.3	-20.28	150	48	66
LOC101060123	-26.73	155	1153	1170		uncharacterized LOC101060123
LOC101929519	-22.36	153	781	799	hsa:101929519	mucin-2-like
LOC101928040	-26.17	157	1066	1083
TAL2	-26.48	150	532	551	hsa:6887	T-cell acute lymphocytic leukemia protein 2
RP11-363D24.1	-20.45	160	1933	1950
FRRS1L	-26.85	156	1753	1770	hsa:23732	DOMON domain-containing protein FRRS1L
YBX1P6	-20.55	155	665	682		Y box binding protein 1 pseudogene 6
AKAP2	-24.09	158	846	862	hsa:11217	cDNA FLJ55665, highly similar to A-kinase anchor protein 2
MUSK	-20.98	152	1548	1565	hsa:4593	Receptor protein-tyrosine kinase
KIF12	-24.7	152	1285	1302	hsa:113220	Kinesin-like protein KIF12
ORM2	-20.71	154	456	473	hsa:5005	cDNA FLJ56763, weakly similar to Alpha-1-acid glycoprotein 2
ASTN2	-22.5	154	800	816	hsa:23245	Astrotactin 2
RPL35AP22	-26	160	322	339		ribosomal protein L35a pseudogene 22
BRINP1	-26.76	157	366	384	hsa:1620	cDNA FLJ56953, highly similar to Protein FAM5A
MEGF9	-21.28	152	583	600	hsa:1955	Multiple epidermal growth factor-like domains protein 9
PHF19	-24.04	152	528	545	hsa:26147	cDNA FLJ16269 fis, clone MESAN2016552, highly similar to Homo sapiens PHD finger protein 19 (PHF19), transcript variant 1, mRNA
TRAF1	-24.53	154	1610	1630	hsa:7185	TNF receptor-associated factor 1
LOC101928876	-25.6	152	296	313	hsa:101928876	uncharacterized LOC101928876
PDCL	-25.6	151	362	379	hsa:5082	Phosducin-like protein
MIR600	-26.95	158	430	446	hsa:693185	microRNA 600
CRB2	-24.15	151	1386	1403	hsa:286204	Protein crumbs homolog 2
WDR38	-21.57	152	879	896	hsa:401551	WD repeat domain 38
RP11-423C15.3	-25.04	151	252	270
PIP5KL1	-28.66	167	1405	1423	hsa:138429	Phosphatidylinositol 4-phosphate 5-kinase-like protein 1
GOLGA2	-26.61	156	1144	1161	hsa:2801	Golgin subfamily A member 2
SWI5	-24.68	158	1689	1708	hsa:375757	DNA repair protein SWI5 homolog
LOC101929249	-27.08	153	396	411	hsa:101929249	uncharacterized LOC101929249
MIR219-2	-27.08	153	1005	1020	hsa:407003	microRNA 219a-2
HMGA1P4	-24.57	155	1818	1835		high mobility group AT-hook 1 pseudogene 4
C9orf50	-26.57	157	787	804	hsa:375759	chromosome 9 open reading frame 50
PRRX2	-29.55	160	1470	1487	hsa:51450	Paired mesoderm homeobox protein 2
RPL37P17	-23.25	158	1520	1538		ribosomal protein L37 pseudogene 17
LOC102723804	-25.1	151	793	810	hsa:102723804	uncharacterized LOC102723804
CEL	-34.25	155	36	54	hsa:1056	cDNA FLJ51297, highly similar to Bile salt-activated lipase (EC 3.1.1.3)
LCN1P1	-25.99	151	507	526		Putative lipocalin 1-like protein 1
MED22	-28.5	156	786	803	hsa:6837	Surfeit 5, isoform CRA_a
DBH	-22.46	152	582	599	hsa:1621	Dopamine beta-hydroxylase
LOC101928038	-25.73	154	1698	1715	hsa:101928038	CDK5 and ABL1 enzyme substrate 2-like
VAV2	-24.68	151	1346	1364	hsa:7410	Guanine nucleotide exchange factor VAV2
RXRA	-22.81	151	270	287	hsa:6256	Retinoid X nuclear receptor alpha
LOC102723979	-24.7	152	1553	1570	hsa:102723979	uncharacterized LOC102723979
LCN9	-23.31	153	1811	1829	hsa:392399	Epididymal-specific lipocalin-9
KCNT1	-23.14	154	620	636	hsa:57582	Potassium channel subfamily T member 1
LOC100422394	-22.25	154	183	199
NACC2	-22.25	154	1165	1181	hsa:138151	Nucleus accumbens-associated protein 2
LHX3	-25.38	158	1758	1774	hsa:8022	LIM/homeobox protein Lhx3
DKFZP434A062	-29.56	162	140	157	hsa:26102	uncharacterized LOC26102
LOC100128593	-26.25	157	1606	1624	hsa:100128593	uncharacterized LOC100128593
LOC101928638	-22.26	151	1739	1756
ABCA2	-24.84	155	971	988	hsa:20	cDNA FLJ61118, highly similar to ATP-binding cassette sub-family A member 2
FUT7	-28.43	154	1339	1355	hsa:2529	Alpha-(1,3)-fucosyltransferase 7
NPDC1	-21.53	155	1368	1385	hsa:56654	Neural proliferation differentiation and control protein 1
ENTPD2	-27.82	154	337	358	hsa:954	Ectonucleoside triphosphate diphosphohydrolase 2
SAPCD2	-20.32	154	1353	1370	hsa:89958	Suppressor APC domain-containing protein 2
DPP7	-24.6	154	1642	1660	hsa:29952	cDNA FLJ56922, highly similar to Dipeptidyl-peptidase 2 (EC 3.4.14.2)
SLC34A3	-25.93	151	807	825	hsa:142680	Sodium-dependent phosphate transport protein 2C
TOR4A	-24.86	155	184	201	hsa:54863	Torsin-4A
ENTPD8	-29.06	152	1285	1302	hsa:377841	Ectonucleoside triphosphate diphosphohydrolase 8
MIR7114	-21.62	150	1943	1960	hsa:102466223	microRNA 7114
MRPL41	-27.67	152	770	788	hsa:64975	39S ribosomal protein L41, mitochondrial
LOC100418938	-26.96	151	1492	1512		forkhead box H1 pseudogene
TUBBP5	-26.25	167	1187	1204	hsa:643224	tubulin, beta pseudogene 5
LOC102724409	-20.44	154	1849	1865	hsa:102724409	uncharacterized LOC102724409
LOC102724447	-21.06	154	1360	1377		protein capicua homolog pseudogene
GTPBP4	-22.67	151	899	917	hsa:23560	cDNA FLJ53992, highly similar to Nucleolar GTP-binding protein 1
LOC101929564	-24.29	151	281	298	hsa:101929564	extensin-like
KLF6	-24.67	152	1716	1733	hsa:1316	Kruppel-like factor 6 variant SV2
GATA3-AS1	-20.5	150	1319	1339	hsa:399717	GATA3 antisense RNA 1
ECHDC3	-24.05	151	656	675	hsa:79746	Enoyl-CoA hydratase domain-containing protein 3, mitochondrial
CAMK1D	-31.43	170	730	747	hsa:57118	Calcium/calmodulin-dependent protein kinase type 1D variant 3
LOC102724082	-24.07	150	1679	1696	hsa:102724082	uncharacterized LOC102724082
AMD1P1	-26.23	158	1491	1509		adenosylmethionine decarboxylase 1 pseudogene 1
LOC100420467	-30.61	163	680	698		glyoxalase domain containing 4 pseudogene
RPL31P45	-22.66	150	1089	1105		ribosomal protein L31 pseudogene 45
ANKRD26	-21.33	151	784	801	hsa:22852	Ankyrin repeat domain-containing protein 26
KIAA1462	-24.23	152	522	541	hsa:57608	Junctional protein associated with coronary artery disease
LOC646034	-22.99	152	37	56	hsa:646034	uncharacterized LOC646034
NRP1	-27.71	153	1434	1451	hsa:8829	cDNA FLJ77207
MIR4683	-23.79	153	1737	1755	hsa:100616500	microRNA 4683
RASGEF1A	-24.93	158	471	487	hsa:221002	cDNA FLJ45524 fis, clone BRTHA2026290, highly similar to Homo sapiens RasGEF domain family, member 1A (RASGEF1A), mRNA
SYT15	-24.93	155	420	438	hsa:83849	Synaptotagmin-15
LOC101929216	-24.23	155	386	406	hsa:101929216	uncharacterized LOC101929216
LOC102724488	-24.93	155	787	805	hsa:102724488	synaptotagmin-15-like
ARHGAP22	-22.13	152	391	408	hsa:58504	Rho GTPase activating protein 22, isoform CRA_a
UBE2D1	-24.12	159	798	815	hsa:7321	Ubiquitin-conjugating enzyme E2D 1 (UBC4/5 homolog, yeast), isoform CRA_c
MIR1296	-22.46	155	1959	1976	hsa:100302150	microRNA 1296
LOC102724863	-30.47	163	1343	1361	hsa:102724863	uncharacterized LOC102724863
NEK4P3	-23.79	163	1323	1341		NIMA-related kinase 4 pseudogene 3
NPFFR1	-27.11	160	1487	1504	hsa:64106	Neuropeptide FF receptor 1
TBATA	-20.59	152	1424	1440	hsa:219793	Protein TBATA
GLUD1P3	-31.54	162	916	935	hsa:2749	glutamate dehydrogenase 1 pseudogene 3
RAB5CP1	-29.2	154	1252	1269		RAB5C, member RAS oncogene family pseudogene 1
ADK	-22.21	150	1168	1185	hsa:132	Adenosine kinase
VDAC2	-24.07	150	469	490	hsa:7417	Voltage-dependent anion channel 2, isoform CRA_a
RPS24	-29.94	156	292	309	hsa:6229	40S ribosomal protein S24
SFTPA2	-26.1	159	728	745	hsa:729238	cDNA FLJ50594, highly similar to Pulmonary surfactant-associated protein A2
SFTPA1	-26.57	159	242	259	hsa:653509	Surfactant, pulmonary-associated protein A1, isoform CRA_b
NUTM2E	-25.57	151	1922	1939		NUT family member 2E
TSPAN14	-22.58	150	1284	1301	hsa:81619	Tetraspanin-14
LRIT2	-24.77	155	29	46	hsa:340745	Leucine-rich repeat, immunoglobulin-like domain and transmembrane domain-containing protein 2
RNA5SP322	-21.6	151	1744	1761		RNA, 5S ribosomal pseudogene 322
LOC101926887	-22.84	156	523	540	hsa:101926887	uncharacterized LOC101926887
IFIT3	-23.55	151	373	393	hsa:3437	cDNA FLJ53454, highly similar to Interferon-induced protein with tetratricopeptide repeats 3
ANKRD1	-24.16	159	912	929	hsa:27063	Ankyrin repeat domain-containing protein 1
OPALIN	-21.25	151	1796	1813	hsa:93377	Opalin
PIK3AP1	-24.79	158	1659	1677	hsa:118788	Phosphoinositide 3-kinase adapter protein 1
RRP12	-27.02	155	389	408	hsa:23223	RRP12-like protein
LOC101927137	-23	154	340	359	hsa:101927137	uncharacterized LOC101927137
MIR4685	-25.27	156	1938	1955	hsa:100616482	microRNA 4685
SPCS2P2	-21.65	152	1112	1129		signal peptidase complex subunit 2 homolog (S. cerevisiae) pseudogene 2
ERLIN1	-21.78	151	1245	1263	hsa:10613	SPFH domain family, member 1, isoform CRA_a
PAX2	-26.07	160	256	273	hsa:5076	Paired box protein Pax-2
SEMA4G	-20.53	154	1929	1945	hsa:57715	cDNA FLJ60700, highly similar to Semaphorin-4G
LBX1	-26.23	156	881	899	hsa:10660	Homeobox protein
LBX1-AS1	-28.01	152	1779	1796	hsa:399806	LBX1 antisense RNA 1 (head to head)
SLK	-24.47	157	262	280	hsa:9748	cDNA FLJ61681, highly similar to STE20-like serine/threonine-protein kinase (EC2.7.11.1)
LOC724065	-29.49	160	638	655		chromosome 19 open reading frame 53 pseudogene
NRAP	-24.07	156	1107	1124	hsa:4892	Nebulin-related-anchoring protein
NHLRC2	-22.47	150	1868	1885	hsa:374354	NHL repeat containing 2
GFRA1	-25.48	152	1289	1305	hsa:2674	cDNA FLJ51412, highly similar to GDNF family receptor alpha-1
PRLHR	-25.56	156	1520	1537	hsa:2834	cDNA FLJ77977, highly similar to Homo sapiens G protein-coupled receptor 10 (GPR10), mRNA
GRK5	-28.97	167	577	594	hsa:2869	cDNA, FLJ93477, highly similar to Homo sapiens G protein-coupled receptor kinase 5 (GRK5), mRNA
INPP5F	-24.16	153	857	874	hsa:22876	Phosphatidylinositide phosphatase SAC2
NSMCE4A	-25.62	151	508	525	hsa:54780	cDNA FLJ51359
RPS10P18	-26.04	155	62	79		ribosomal protein S10 pseudogene 18
CTBP2	-24.44	164	94	111	hsa:1488	C-terminal-binding protein 2
PTPRE	-26.24	152	897	914	hsa:5791	Receptor-type tyrosine-protein phosphatase epsilon
MGMT	-24.41	150	366	387	hsa:4255	O-6-methylguanine-DNA methyltransferase
LOC100419870	-24.62	157	1947	1966		zinc finger protein 717 pseudogene
NKX6-2	-20.61	151	1446	1463	hsa:84504	Homeobox protein Nkx-6.2
ADAM8	-21.35	151	74	92	hsa:101	cDNA FLJ52194, highly similar to ADAM 8 (EC 3.4.24.-) (A disintegrinand metalloproteinase domain 8)
TUBGCP2	-21.35	151	1887	1905	hsa:10844	cDNA FLJ34794 fis, clone NT2NE2005676, highly similar to Gamma-tubulin complex component 2
RIC8A	-26.2	154	183	200	hsa:60626	Synembryn-A
IFITM3	-25.88	155	1660	1679	hsa:10410	Interferon-induced transmembrane protein 3
TMEM80	-24.11	152	456	474	hsa:283232	Transmembrane protein 80
MIR6744	-22.16	156	883	900	hsa:102466725	microRNA 6744
SYT8	-26.82	162	1205	1223	hsa:90019	Synaptotagmin-8
MRPL23	-26.56	156	1742	1759	hsa:6150	Mitochondrial ribosomal protein L23, isoform CRA_a
INS	-22.23	155	652	669	hsa:3630	Preproinsulin
TRPM5	-32.36	160	1679	1696	hsa:29850	TRPM5 protein
ART1	-23.7	159	966	983	hsa:417	GPI-linked NAD(P)(+)--arginine ADP-ribosyltransferase 1
OR52E3P	-27.16	151	183	200		olfactory receptor, family 52, subfamily E, member 3 pseudogene
LOC100288935	-23.26	152	13	30		transmembrane protein 258 pseudogene
ARFIP2	-28.62	160	488	505	hsa:23647	cDNA FLJ51105, highly similar to Arfaptin-2
OR2D3	-20.68	152	1069	1085	hsa:120775	Olfactory receptor 2D3
CYB5R2	-27.11	156	1283	1300	hsa:51700	NADH-cytochrome b5 reductase 2
MRVI1	-25.12	152	1863	1880	hsa:10335	Protein MRVI1
MICALCL	-24.79	152	93	110	hsa:84953	MICAL C-terminal-like protein
LOC101928132	-20.62	152	181	198	hsa:101928132	uncharacterized LOC101928132
CALCA	-23.3	150	523	540	hsa:796	Calcitonin gene-related peptide 1
SPTY2D1	-24.78	152	1884	1901	hsa:144108	Protein SPT2 homolog
LOC441592	-24.19	153	742	761		MAS-related GPR, member X1 pseudogene
LOC390101	-21.72	150	939	958		MAS-related GPR, member X1 pseudogene
MRGPRX2	-24.54	159	1704	1722	hsa:117194	Mas-related G-protein coupled receptor member X2
MIR4486	-22.99	154	1151	1170	hsa:100616118	microRNA 4486
HTATIP2	-22.25	155	294	313	hsa:10553	Oxidoreductase HTATIP2
LOC100506675	-25.55	151	415	433	hsa:100506675	uncharacterized LOC100506675
ABTB2	-26.17	161	331	348	hsa:25841	Ankyrin repeat and BTB/POZ domain-containing protein 2
ALX4	-24.77	152	22	39	hsa:60529	Homeobox protein aristaless-like 4
TP53I11	-25.76	151	1257	1274	hsa:9537	Tumor protein p53-inducible protein 11
CHST1	-25.93	155	758	775	hsa:8534	Carbohydrate sulfotransferase 1
DKFZp779M0652	-22.95	154	1224	1241	hsa:374387	uncharacterized DKFZp779M0652
GYLTL1B	-25.15	150	878	895	hsa:120071	cDNA FLJ31267 fis, clone KIDNE2006053, highly similar to Glycosyltransferase-like protein LARGE2 (EC 2.4.-.-)
DGKZ	-20.5	151	343	360	hsa:8525	cDNA FLJ59586, highly similar to Diacylglycerol kinase zeta (EC 2.7.1.107)
ARFGAP2	-21.87	159	1625	1642	hsa:84364	cDNA FLJ41005 fis, clone UTERU2017613, highly similar to Homo sapiens zinc finger protein 289, ID1 regulated (ZNF289), mRNA
PACSIN3	-22.29	152	1462	1479	hsa:29763	cDNA FLJ61415, highly similar to Protein kinase C and casein kinase substratein neurons protein 3
NR1H3	-28.16	152	952	969	hsa:10062	cDNA, FLJ93824, highly similar to Homo sapiens nuclear receptor subfamily 1, group H, member 3 (NR1H3), mRNA
SPI1	-22.33	152	1346	1364	hsa:6688	Transcription factor PU.1
OR4A10P	-22.09	152	209	226		olfactory receptor, family 4, subfamily A, member 10 pseudogene
TNKS1BP1	-22.87	154	742	762	hsa:85456	182 kDa tankyrase-1-binding protein
P2RX3	-26.07	152	1123	1140	hsa:5024	P2X purinoceptor 3
RTN4RL2	-25.05	155	1616	1633	hsa:349667	Reticulon-4 receptor-like 2
BTBD18	-22.81	156	1053	1070	hsa:643376	BTB (POZ) domain containing 18
OR5B21	-29.32	171	715	732	hsa:219968	Olfactory receptor 5B21
GLYATL1P4	-26.08	161	492	508	hsa:643637	glycine-N-acyltransferase-like 1 pseudogene 4
GLYATL1P3	-26.08	161	482	498		glycine-N-acyltransferase-like 1 pseudogene 3
SLC15A3	-20.98	152	1447	1464	hsa:51296	Solute carrier family 15 member 3
SYT7	-21.58	151	30	50	hsa:9066	Synaptotagmin VII, isoform CRA_b
MIR1908	-23.21	156	804	821	hsa:100302263	microRNA 1908
FADS2	-28.76	155	1417	1435	hsa:9415	cDNA FLJ14553 fis, clone NT2RM2001785, highly similar to Homo sapiens fatty acid desaturase 2 (FADS2), mRNA
LOC102723745	-24	156	1806	1823	hsa:102723745	uncharacterized LOC102723745
LOC102723765	-24.44	159	1104	1121	hsa:102723765	uncharacterized LOC102723765
LOC101929364	-22.76	158	443	460		uncharacterized LOC101929364
SNHG1	-23.1	154	90	107	hsa:23642	small nucleolar RNA host gene 1 (non-protein coding)
SNORD22	-23.1	154	1012	1029	hsa:9304	small nucleolar RNA, C/D box 22
SNORD31	-23.1	154	1428	1445	hsa:9298	small nucleolar RNA, C/D box 31
SNORD30	-23.1	154	1765	1782	hsa:9299	small nucleolar RNA, C/D box 30
TMSB4XP5	-26.02	155	414	432		thymosin beta 4, X-linked pseudogene 5
DNAJC4	-21	153	655	671	hsa:3338	DnaJ homolog subfamily C member 4
FKBP2	-23.33	156	1601	1618	hsa:2286	Peptidyl-prolyl cis-trans isomerase FKBP2
KCNK4	-26.18	162	147	164	hsa:50801	HCG1810791, isoform CRA_b
RPS6KA4	-26.56	155	1477	1495	hsa:8986	cDNA FLJ51927, highly similar to Ribosomal protein S6 kinase alpha-4 (EC 2.7.11.1)
LOC100996455	-24.45	156	487	504	hsa:100996455	uncharacterized LOC100996455
NRXN2	-24.79	156	982	1000	hsa:9379	Neurexin-2-beta
PYGM	-21.41	150	1205	1222	hsa:5837	Alpha-1,4 glucan phosphorylase
MIR6749	-25.73	158	1446	1463	hsa:102466727	microRNA 6749
SYVN1	-26.24	151	1138	1157	hsa:84447	cDNA FLJ44964 fis, clone BRAWH2016209, highly similar to Homo sapiens synovial apoptosis inhibitor 1, synoviolin (SYVN1), transcript variant 2, mRNA
SSSCA1-AS1	-27.49	152	861	878	hsa:254100	SSSCA1 antisense RNA 1 (head to head)
PCNXL3	-33.27	168	1740	1757	hsa:399909	Pecanex-like protein 3
LOC101927853	-26.51	161	1877	1895	hsa:101927853	WD repeat-containing protein 87-like
MUS81	-28.31	158	443	461	hsa:80198	cDNA FLJ44872 fis, clone BRAMY2022320, highly similar to Crossover junction endonuclease MUS81 (EC 3.1.22.-)
SART1	-23.35	155	351	368	hsa:9092	U4/U6.U5 tri-snRNP-associated protein 1
LOC100420020	-25.7	152	1371	1388		transmembrane protein 55B pseudogene
PELI3	-20.73	150	397	414	hsa:246330	Pellino homolog 3 (Drosophila), isoform CRA_a
ACTN3	-22.35	151	123	140	hsa:89	Alpha-actinin-3
LRFN4	-25.22	154	1648	1665	hsa:78999	Leucine-rich repeat and fibronectin type-III domain-containing protein 4
SYT12	-21.51	152	231	248	hsa:91683	Synaptotagmin-12
MIR6860	-24.6	155	662	679	hsa:102465518	microRNA 6860
TBC1D10C	-30.08	163	1780	1798	hsa:374403	TBC1 domain family, member 10C
MIR6752	-26.01	160	47	64	hsa:102465450	microRNA 6752
PITPNM1	-22.78	154	1485	1501	hsa:9600	Phosphatidylinositol transfer protein, membrane-associated 1, isoform CRA_a
TCIRG1	-25.98	151	1621	1641	hsa:10312	V-type proton ATPase subunit a
LOC101928175	-27.14	155	523	541	hsa:101928175	uncharacterized LOC101928175
MRGPRD	-26.41	164	1839	1856	hsa:116512	Mas-related G-protein coupled receptor member D
[truncated: 1,083 more rows]
